# Supplementary material for: Transcriptome, microRNA, and degradome analyses of the gene expression of Paulownia with phytoplamsa
Source: BMC Genomics. 2015 Nov 4;16:896. doi: 10.1186/s12864-015-2074-3 (PMC4634154; doi:10.1186/s12864-015-2074-3)
Supplement: Additional file 14: Table S14. — Conserved miRNAs of P. tomentosa ath/aly: Arabidopsis; ptc: Populus trichocarp; osa: Oryza sativa; zma: Zea mays; gma: Glycine max;+: 2 mismatches; ++: 1 mismatches; +++: 0 mismatch; -: not exist. (XLS 51.0 kb) [file 12864_2015_2074_MOESM14_ESM.xls]

## Sheet: Sheet1
Additonal file 14:Table S14 Conserved miRNAs of P.tomentosa
Name	Sequence(5'-3')	Length	Location	Reference	Plant species					Reads			Normalization Couts (TPM)			Fold change		P-value		MiRNA*	Reads
					ath/aly	ptc	osa	zma	gma	HP	PIP	PIP-60	HP	PIP	PIP-60	PIP/HP	PIP-60/PIP	PIP/HP	PIP-60/PIP		HP	PIP	PIP-60
pau-miR156a	TGACAGAAGAGAGTGAGCAC	20	CL1284.Contig2_All:1059:1283:-	ath-miR156a	+++			+++	+++	2743	2489	3360	144.923	197.897	218.181	0.449463	0.140777	3.81212e-29	0.000219137	-	-	-	-
pau-miR156b		20	CL1284.Contig3_All:1205:1330:-	ath-miR156a	+++			+++	+++	2743	2489	3360	144.923	197.897	218.181	0.449463	0.140777	3.81212e-29	0.000219137	GCTCGCTTCTCTTCTGTCAGCT	23	0	27
pau-miR156c		20	CL1284.Contig6_All:2194:2418:-	ath-miR156a	+++			+++	+++	2743	2489	3360	144.923	197.897	218.181	0.449463	0.140777	3.81212e-29	0.000219137	-	-	-	-
pau-miR156d		20	Unigene12311_All:484:569:-	ath-miR156a	+++			+++	+++	2743	2489	3360	144.923	197.897	218.181	0.449463	0.140777	3.81212e-29	0.000219137	GCTCACTTCTTTTCTGTCAGC	61	0	109
pau-miR156e		20	CL4025.Contig1_All:497:621:+	ath-miR156a	+++			+++	+++	2085	1985	2192	110.158	157.825	142.337	0.518743	-0.149008	3.27117e-30	0.000863534	GCTCACTTCTCTTTCTGTCAGC	263	724	510
pau-miR156f		20	CL4025.Contig20_All:1846:1969:-	ath-miR156a	+++			+++	+++	1893	1824	2130	100.014	145.024	138.311	0.536084	-0.0683707	1.59609e-29	0.137159	GCTCATTTATCTATCTGTCAGC	201	0	55
pau-miR156g	TTGACAGAAGATAGAGAGCAC	21	Unigene19788_All:1:112:+	ath-miR157a	+++	+++			+++	5580	12647	3413	294.812	1005.55	221.623	1.77011	-2.1818	0	0	GCTCTCTATTCTTCTGTCATC	102	396	91
pau-miR159	TTTGGATTGAAGGGAGCTCTA	21	CL2629.Contig1_All:675:884:+	ath-miR159a	+++	+++	++	++	+++	176280	118776	140064	9313.53	9443.71	9095.04	0.0200263	-0.0542747	0.000218522	1.53467e-21	GAGCTCCTTGAAGTCCAATAG	63	0	121
pau-miR160a	TGCCTGGCTCCCTGTATGCCA	21	Unigene11326_All:297:419:-	ath-miR160a	+++	+++	+++	+++	+++	494	718	894	26.0999	57.0872	58.0518	1.12912	0.0241735	8.37495e-42	0.740668	GCGTATGAGGAGCCAAGCATA	29	71	46
pau-miR160b		21	Unigene7443_All:94:204:-	ath-miR160a	+++	+++	+++	+++	+++	497	718	894	26.2584	57.0872	58.0518	1.12039	0.0241735	2.68293e-41	0.740668	GCGTACGAGGAGCCAAGCATG	1	2	0
pau-miR160c	TGCCTGGCTCCTTGTATGCCA	21	Unigene12200_All:248:372:-	ppt-miR160g	+++	+++	+++	+++	+++	26	11	28	1.3737	0.8746	1.8182	-0.651372	1.05582	0.221408	0.036277	-	-	-	-
pau-miR166a	TCGGACCAGGCTTCATTCCCC	21	CL7478.Contig1_All:47:193:+	ath-miR166a	+++				+++	211357	308697	335797	11166.8	24544.1	21804.9	1.13616	-0.17072	0	0	GGAATGTTGTCTGGCTCGAGG	2402	0	4141
pau-miR166b		21	Unigene17782_All:78:258:+	ath-miR166a	+++				+++	213687	310784	340196	11289.9	24710	22090.6	1.13006	-0.161664	0	0	GGAATGTTGTCTGGCTCGAGG	1899	0	3549
pau-miR166c	TCTCGGACCAGGCTTCATTCC	21	Unigene1616_All:246:367:-	gma-miR166h-3p					+++	439810	621517	585406	23236.8	49415.9	38013.3	1.08857	-0.378474	0	0	AATGGAGGCTGTTCCAAGATC	125	0	217
pau-miR166d	TCGGACCAGGCTTCATTCCTC	21	Unigene23534_All:199:335:+	osa-miR166g-3p	++	++	+++	+++	++	52739	49407	67294	2786.4	3928.28	4369.73	0.495497	0.153645	0	1.35294e-72	GGGATGTTGGCTGGCTCGACG	451	0	637
pau-miR167a	TGAAGCTGCCAGCATGATCTA	21	Unigene23292_All:468:629:+	ath-miR167a	+++	+++	+++	+++	+++	1122	1233	1041	59.2794	98.0341	67.5972	0.725753	-0.53632	4.00422e-34	8.4822e-19	GGTCATGCTCTGACAGCATCACT	22	0	23
pau-miR167b		21	Unigene36439_All:337:445:-	ath-miR167a	+++	+++	+++	+++	+++	1163	1276	1083	61.4456	101.453	70.3245	0.72343	-0.528712	4.58795e-35	6.10378e-19	GATCATGTGGTAGCTTCATC	178	118	141
pau-miR167c		21	Unigene7160_All:428:536:-	ath-miR167a	+++	+++	+++	+++	+++	1163	1276	1083	61.4456	101.453	70.3245	0.72343	-0.528712	4.58795e-35	6.10378e-19	GATCATGTGGTAGCTTCATC	178	118	141
pau-miR167d	TAAGCTGCCAGCTTGATCTG	20	CL151.Contig6_All:988:1088:-	ath-miR167c	+	+	+	+	+	9	0	0	0.4755	0.01	0.01	-	-	-	-	-	-	-	-
pau-miR168a	TCGCTTGGTGCAGGTCGGGAA	21	CL1099.Contig3_All:1277:1498:-	ath-miR168a	+++	+++	++	++	+++	2475	2069	5098	130.763	164.503	331.038	0.331157	1.00888	1.66494e-14	7.04767e-172	CCTGCCTTGCATCAACTGAAT	326	202	1104
pau-miR168b		21	Unigene1174_All:151:374:-	ath-miR168a	+++	+++	++	++	+++	2476	2069	5100	130.816	164.503	331.168	0.330574	1.00945	1.8393e-14	4.21757e-172	CCCGCCTTGCATCAACTGAAT	257	376	1400
pau-miR169a	GGCAAGTTGTCTTTGGCTACA	21	CL12843.Contig1_All:2228:2347:-	ath-miR169b	++			+	++	298	101	0	15.7444	8.0304	0.01	-0.971295	-	9.63724e-10	-	CAGCCAAGGATGACTTGCCGG	176	151	0
pau-miR169b		21	CL12843.Contig2_All:93:198:-	ath-miR169b	++			+	++	298	101	0	15.7444	8.0304	0.01	-0.971295	-	9.63724e-10	-	CAGCCAAGGATGACTTGCCGG	176	151	0
pau-miR169c		21	CL7440.Contig1_All:717:845:-	ath-miR169b	++			+	++	375	139	428	19.8126	11.0517	27.7921	-0.84215	1.33041	1.09716e-09	7.55943e-24	CAGCCAAGGATGACTTGCCGG	188	156	177
pau-miR169d		21	CL7440.Contig2_All:605:733:-	ath-miR169b	++			+	++	375	139	428	19.8126	11.0517	27.7921	-0.84215	1.33041	1.09716e-09	7.55943e-24	CAGCCAAGGATGACTTGCCGG	188	156	177
pau-miR169e	GGCAAGTTGTCTTTGGCTACA	21	Unigene12425_All:361:466:-	zma-miR169r-3p	++			++		375	101	428	19.8126	8.0304	27.7921	-1.30287	1.79113	4.34929e-18	7.85866e-36	-	-	-	-
pau-miR169f	TAGCCAAGGATGACTTGCCTG	21	Unigene1108_All:104:252:-	ath-miR169h	+++	+++	+++	+++		42	10	22	2.219	0.7951	1.4286	-1.4807	0.845394	0.00181124	0.125949	GGCAGTCTCCTTGGCTAACT	5	0	4
pau-miR169g		21	Unigene1108_All:372:485:-	ath-miR169h	+++	+++	+++	+++		42	10	22	2.219	0.7951	1.4286	-1.4807	0.845394	0.00181124	0.125949	GGCAGTCTCCTTGGCTAATT	2	0	1
pau-miR169h	CAGCCAAGGATGACTTGCCGG	21	Unigene7055_All:47:144:+	ath-miR169b	+++	+++	+++	+++	+++	185	151	170	9.7742	12.0058	11.0389	0.296681	-0.121135	0.0603061	0.449491	-	-	-	-
pau-miR169i		21	Unigene9738_All:379:603:-	ath-miR169b	+++	+++	+++	+++	+++	171	142	151	9.0346	11.2902	9.8052	0.321538	-0.203452	0.0492876	0.226071	-	-	-	-
pau-miR171a	TGATTGAGCCGCGCCAATATC	21	CL1796.Contig8_All:608:749:-	ath-miR171a	+++	++	+++	+++	++	9	1	0	0.4755	0.0795	0.01	-2.58042	-	0.0611611	-	-	-	-	-
pau-miR171b		21	CL7523.Contig3_All:1106:1300:+	ath-miR171a	+++	++	+++	+++	++	9	1	0	0.4755	0.0795	0.01	-2.58042	-	0.0611611	-	-	-	-	-
pau-miR319	GCTGCCGACTCATTCATTCAA	21	Unigene14880_All:1:103:+	osa-miR319a-5p			+			43	0	51	2.2718	0.01	3.3117	-	-	3.66864e-10	6.5807e-14	GAGTGAATGATGCGGGAGATA	1	0	2
pau-miR390	AAGCTCAGGAGGGATAGCGCC	21	Unigene6695_All:86:260:+	ath-miR390a	+++	+++	+++	+++	+++	245	373	469	12.9443	29.6567	30.4544	1.19604	0.0382926	1.43801e-24	0.705531	CGCTATCCATCCTGAGTTTC	22	10	21
pau-miR396a	TTCCACAGCTTTCTTGAACTG	21	Unigene12372_All:299:442:-	ath-miR396a	+++	+++	+++	+++	+++	6487	10738	12408	342.732	853.763	805.712	1.31675	-0.0835723	0	1.12083e-05	GTTCAATAAAGCTGTGGGAAG	193	159	375
pau-miR396b	TTCCACAGCTTTCTTGAACTT	21	Unigene18005_All:191:324:+	ath-miR396b	+++	+++	+++	+++	+++	2393	4513	4269	126.431	358.822	277.207	1.50492	-0.372306	0	1.26003e-33	TTCAAGAAAGCTGTGGGAAA	278	147	240
pau-miR396c	GTTCAACAAAGCTGTGGGAAG	21	Unigene34368_All:197:282:-	aly-miR396a-3p	++		+	++	++	35	13	30	1.8492	1.0336	1.948	-0.839223	0.914316	0.0722362	0.0539287	CCACAGCTTTCTTGAACTT	10	1	11
pau-miR397a	TTGAGTGCAGCGTTGATGATA	21	CL4735.Contig10_All:16:154:+	mdm-miR397a	++	++	++	+	++	9416	15422	8591	497.482	1226.18	557.855	1.30146	-1.13621	0	0	TCATTAACGCTGCATTCAATA	535	623	302
pau-miR397b		21	CL4735.Contig1_All:7:144:+	mdm-miR397a	++	++	++	+	++	9440	15389	8697	498.75	1223.56	564.739	1.29469	-1.11543	0	0	TCATTAACGCTGCATTCAATA	535	632	302
pau-miR397c	TCATTGAGTGCTGCGTTGATG	21	CL4735.Contig2_All:29:150:+	ath-miR397a	++	++	++	+	++	4196	1	0	221.69	0.0795	0.01	-11.4453	-	0	-	TTAACGCTGCATTCAATAATG	535	371	0
pau-miR398a	TGTGTTCTCAGGTCGCCCCTG	21	CL12255.Contig1_All:517:616:-	osa-miR398b	++	+++	+++	++	+++	60052	83446	59160	3172.77	6634.67	3841.55	1.06428	-0.788338	0	0	-	-	-	-
pau-miR398b	CATGTTCTCAGGTCGCCCCTG	21	CL4430.Contig1_All:10:125:+	osa-miR398b	++	+++	+++	++	+++	4516	4051	3753	238.597	322.089	243.701	0.432884	-0.402352	2.39092e-43	7.79747e-35	GGGGCAACATGAGAACATATA	1441	0	1887
pau-miR398c		21	CL4430.Contig7_All:6:121:+	osa-miR398b	++	+++	+++	++	+++	4516	4051	3753	238.597	322.089	243.701	0.432884	-0.402352	2.39092e-43	7.79747e-35	GGGGCAACATGAGAACATATA	1441	0	1887
pau-miR398d		21	Unigene18747_All:10:125:+	osa-miR398b	++	+++	+++	++	+++	4516	4051	3753	238.597	322.089	243.701	0.432884	-0.402352	2.39092e-43	7.79747e-35	GGGGCAACATGAGAACATATA	1441	0	1887
pau-miR403	TTAGATTCACGCACAAACTCG	21	Unigene24356_All:46:202:+	ath-miR403	+++	+++			++	3772	5797	6690	199.289	460.911	434.414	1.20963	-0.0854179	0	0.000973504	-	-	-	-
pau-miR408a	ATGCACTGCCTCTTCCCTGGC	21	CL12962.Contig2_All:672:783:-	ath-miR408	+++	+++	++	++	+++	10934	3506	0	577.684	278.757	0.01	-1.05127	-	0	-	CGGGGACGAGGCAGAGCATGG	160	0	0
pau-miR408b		21	CL12962.Contig3_All:672:783:-	ath-miR408	+++	+++	++	++	+++	10934	3506	0	577.684	278.757	0.01	-1.05127	-	0	-	CGGGGACGAGGCAGAGCATGG	160	0	0
pau-miR408c		21	CL215.Contig10_All:3689:3800:-	ath-miR408	+++	+++	++	++	+++	10934	3506	0	577.684	278.757	0.01	-1.05127	-	0	-	CGGGGACGAGGCAGAGCATGG	160	0	0
pau-miR408d		21	CL215.Contig7_All:3545:3656:-	ath-miR408	+++	+++	++	++	+++	10934	3506	0	577.684	278.757	0.01	-1.05127	-	0	-	CGGGGACGAGGCAGAGCATGG	160	0	0
pau-miR408e		21	CL215.Contig8_All:3971:4082:-	ath-miR408	+++	+++	++	++	+++	10934	3506	0	577.684	278.757	0.01	-1.05127	-	0	-	CGGGGACGAGGCAGAGCATGG	160	0	0
pau-miR408f		21	Unigene1644_All:1076:1187:-	ath-miR408	+++	+++	++	++	+++	10934	3506	0	577.684	278.757	0.01	-1.05127	-	0	-	CGGGGACGAGGCAGAGCATGG	160	0	0
pau-miR408g	TGCACTGCCTCTTCCCTGGCT	21	Unigene6499_All:441:545:+	ath-miR408	+++	+++	++	++	+++	10934	3770	0	577.684	299.747	0.01	-0.946533	-	3.99733e-290	-	ACAGGGACGAGGCAGAGCATG	1423	0	0
pau-miR467	TAAGCTGCCAGCTTGATCTG	20	CL151.Contig3_All:831:931:-	ath-miR167c	+	+				9	0	0	0.4755	0.01	0.01	-	-	-	-	-	-	-	-
pau-miR477	CTCTCCCTCAAGGGCTTCTG	20	Unigene38473_All:38:311:+	nta-miR477a						53	49	71	2.8002	3.8959	4.6104	0.476427	0.242935	0.0936565	0.371338	-	-	-	-
pau-miR482a	TTTCCAACTCCACCCATTCCTA	22	CL12968.Contig1_All:320:424:-	sly-miR482a						6218	0	7322	328.52	0.01	475.453	-	-	-	-	-	-	-	-
pau-miR482b		22	CL12968.Contig2_All:338:450:-	sly-miR482a						6218	0	7322	328.52	0.01	475.453	-	-	-	-	-	-	-	-
pau-miR482c		22	CL12968.Contig3_All:463:575:-	sly-miR482a						6218	0	7322	328.52	0.01	475.453	-	-	-	-	-	-	-	-
pau-miR482d		22	CL5523.Contig5_All:432:536:-	sly-miR482a						6218	0	7322	328.52	0.01	475.453	-	-	-	-	-	-	-	-
pau-miR482e	TTTCCAATTCCACCCATCCCAA	22	CL7534.Contig1_All:197:305:-	sly-miR482a						5670	6587	8962	299.567	523.723	581.946	0.805925	0.152082	5.18761e-209	7.5184e-11	-	-	-	-
pau-miR2118a	CTGCCGATTCCTCCCATTCCACT	23	CL7843.Contig1_All:34:138:+	gma-miR2118a-3p					+	88	36	186	4.6494	2.8623	12.0779	-0.69987	2.07712	0.012813	1.26021e-19	-	-	-	-
pau-miR2118b		23	CL7843.Contig2_All:48:152:+	gma-miR2118a-3p					+	88	36	186	4.6494	2.8623	12.0779	-0.69987	2.07712	0.012813	1.26021e-19	-	-	-	-
pau-miR3630	TTGGGAATCTCTCTGATGCAT	21	Unigene11372_All:144:303:+	vvi-miR3630-3p						41	7	30	2.1662	0.5566	1.948	-1.96045	1.80728	0.000184131	0.00115034	-	-	-	-
