# Supplementary material for: Transcriptome, microRNA, and degradome analyses of the gene expression of Paulownia with phytoplamsa
Source: BMC Genomics. 2015 Nov 4;16:896. doi: 10.1186/s12864-015-2074-3 (PMC4634154; doi:10.1186/s12864-015-2074-3)
Supplement: Additional file 15: Table S15. — Novel miRNAs of P. tomentosa. (XLS 38.5 kb) [file 12864_2015_2074_MOESM15_ESM.xls]

## Sheet: Sheet1
Additional file 15:Table S15 Novel miRNAs of P.tomentosa
MiRNA	Sequence(5'-3')	Location	Arm	L(nt)	Precursor	MFE	Reads			Normalization Couts (TPM)			Fold change		P-value
					L (nt)		HP	PIP	PIP-60	HP	PIP	PIP-60	PIP/HP	PIP-60/PIP	PIP/HP	PIP-60/PIP
pau-mR1a	TTTCCGATGCCTCCCATACCGA	CL1098.Contig10_All:848:939:-	3p	22	92	-50.9	2328	1305	1429	122.997	103.759	92.7919	-0.24539	-0.161161	7.42115e-07	0.00354291
pau-mR1b		CL1098.Contig11_All:85:176:+	3p	22	92	-50.7	2328	1305	1429	122.997	103.759	92.7919	-0.24539	-0.161161	7.42115e-07	0.00354291
pau-mR1c		CL1098.Contig12_All:717:808:-	3p	22	92	-50.7	2328	1305	1429	122.997	103.759	92.7919	-0.24539	-0.161161	7.42115e-07	0.00354291
pau-mR1d		CL1098.Contig1_All:6:97:+	3p	22	92	-50.7	2328	1305	1429	122.997	103.759	92.7919	-0.24539	-0.161161	7.42115e-07	0.00354291
pau-mR1e		CL1098.Contig2_All:6:97:+	3p	22	92	-50.7	2328	1305	1429	122.997	103.759	92.7919	-0.24539	-0.161161	7.42115e-07	0.00354291
pau-mR1f		CL1098.Contig3_All:1487:1578:-	3p	22	92	-50.7	2328	1305	1429	122.997	103.759	92.7919	-0.24539	-0.161161	7.42115e-07	0.00354291
pau-mR1g		CL1098.Contig4_All:1557:1648:-	3p	22	92	-50.7	2328	1305	1429	122.997	103.759	92.7919	-0.24539	-0.161161	7.42115e-07	0.00354291
pau-mR1h		CL1098.Contig5_All:877:968:-	3p	22	92	-50.9	2328	1305	1429	122.997	103.759	92.7919	-0.24539	-0.161161	7.42115e-07	0.00354291
pau-mR1i		CL1098.Contig9_All:85:176:+	3p	22	92	-50.7	2328	1305	1429	122.997	103.759	92.7919	-0.24539	-0.161161	7.42115e-07	0.00354291
pau-mR2	TTTCCAATTCCACCCATCCCAA	CL7534.Contig1_All:197:305:-	3p	22	109	-57.9	5671	6896	8962	299.62	548.291	581.946	0.871808	0.0859434	3.08622e-250	0.000197465
pau-mR3a	CTGCCGATTCCTCCCATTCCAC	CL7843.Contig1_All:35:137:+	3p	22	103	-52.5	3593	3181	5683	189.832	252.917	369.025	0.413943	0.545055	8.53789e-32	3.4317e-67
pau-mR3b		CL7843.Contig2_All:49:151:+	3p	22	103	-52.5	3593	3181	5683	189.832	252.917	369.025	0.413943	0.545055	8.53789e-32	3.4317e-67
pau-mR4	TCCAAAGTCACCAACACACTG	CL9792.Contig2_All:18:218:+	3p	21	201	-77.1	407	10216	5129	21.5033	812.26	333.051	5.23931	-1.2862	0	0
pau-mR5	GCTCACTTCTTTTCTGTCAGCT	Unigene12311_All:484:569:-	3p	22	86	-49.1	61	0	108	3.22286	0.01	7.01296	-	-	-	-
pau-mR6	TTATACATTGAAACGGCGGTTG	Unigene12848_All:1:115:+	5p	22	115	-42.8	678	343	298	35.8213	27.2714	19.3506	-0.393425	-0.495014	3.814e-14	1.41849e-05
pau-mR7	CGCAGAAATCTTTGGTTATC	Unigene14753_All:1703:1835:-	3p	20	133	-48.4	179	191	178	9.45724	15.1861	11.5584	0.683265	-0.393813	3.17214e-05	0.00871129
pau-mR8	TTGGGTGGGATATGCTCTTGC	Unigene17653_All:41:147:-	3p	21	107	-51.3	25	0	0	1.32084	0.01	0.01	-	-	5.364e-06	0
pau-mR9	CCTGCCTTGCATCAACTGAAT	CL1099.Contig3_All:1287:1491:-	3p	21	205	-86.9	327	326	1104	17.2766	25.9198	71.6881	0.585233	1.46768	2.33005e-07	4.88652e-68
pau-mR10	CGTGATTGTAATGCACGGTCATG	Unigene22750_All:18:115:-	3p	23	98	-41.6	34	0	32	1.79635	0	2.07792	-	-	-	-
pau-mR11	GGTCATGCTCTGACAGCATCACT	Unigene23292_All:476:619:+	3p	23	144	-47.47	24	22	28	1.26801	1.74919	1.81818	0.464121	0.0558058	0.266484	0.908181
pau-mR12	GGGATGTTGGCTGGCTCGACG	Unigene23534_All:209:324:+	5p	21	116	-45.7	451	487	639	23.828	38.7207	41.4934	0.700446	0.0997766	1.16781e-13	0.251471
pau-mR13	TAAGTAATGCAAATCAACGACC	Unigene26407_All:45:180:+	5p	22	136	-54.5	8418	9668	8532	444.754	768.689	554.024	0.789392	-0.472451	5.3101e-295	5.77272e-108
pau-mR14a	TCAGATCATGTGGTAGCTTCATC	Unigene36439_All:347:437:-	3p	23	91	-43.2	20	25	0	1.05667	1.98771	0.01	0.91158	-	0.0334592	-
pau-mR14b		Unigene7160_All:438:528:-	3p	23	91	-41.2	20	25	0	1.05667	1.98771	0.01	0.91158	-	0.0334592	-
pau-mR15	GCTCATTTATCTATCTGTCAGC	CL4025.Contig20_All:1856:1966:-	3p	22	111	-50.7	208	58	58	10.9894	4.6115	3.76622	-1.25281	-0.292118	4.09707e-10	0.272865
pau-mR16a	CATGTTCTCAGGTCGCCCCTG	CL4430.Contig1_All:18:115:+	3p	21	98	-38.2	4902	4703	3879	258.991	373.929	251.882	0.529863	-0.570014	7.88395e-72	1.35812e-74
pau-mR16b		CL4430.Contig7_All:14:111:+	3p	21	98	-38.2	4902	4703	3879	258.991	373.929	251.882	0.529863	-0.570014	7.88395e-72	1.35812e-74
pau-mR16c		Unigene18747_All:18:115:+	3p	21	98	-38.2	4902	4703	3879	258.991	373.929	251.882	0.529863	-0.570014	7.88395e-72	1.35812e-74
pau-mR17a	TCATTAACGCTGCATTCAATA	CL4735.Contig10_All:23:144:+	3p	21	122	-51.7	789	1082	0	41.6858	86.0283	0	1.04526	-	6.88829e-55	0
pau-mR17b		CL4735.Contig1_All:14:134:+	3p	21	121	-43.1	789	1082	0	41.6858	86.0283	0	1.04526	-	6.88829e-55	0
pau-mR18	TCATTGAGTGCTGCGTTGATG	CL4735.Contig2_All:29:150:+	5p	21	122	-43.3	4204	0	0	222.113	0	0	-	-	0	0
pau-mR19	TGACGAAGTGAAGTGAAGCCT	CL5079.Contig3_All:654:743:-	5p	21	90	-19.1	20	17	25	1.05667	1.35165	1.62337	0.355186	0.264276	0.43799	0.577625
pau-mR20a	CTTGACAGAAGAGAGTGAGCAC	CL1284.Contig2_All:1057:1285:-	5p	22	229	-52.2	6	0	17	0.317002	0.01	1.10389	-	-	-	-
pau-mR20b		CL1284.Contig6_All:2192:2420:-	5p	22	229	-52.2	6	0	17	0.317002	0.01	1.10389	-	-	-	-
pau-mR21	TTTCCAACTCCACCCATTCCTA	CL12968.Contig1_All:320:424:-	3p	22	105	-34.5	6222	5348	7330	328.731	425.212	475.973	0.371273	0.162696	6.88829e-55	3.25374e-10
