# Supplementary material for: Transcriptome, microRNA, and degradome analyses of the gene expression of Paulownia with phytoplamsa
Source: BMC Genomics. 2015 Nov 4;16:896. doi: 10.1186/s12864-015-2074-3 (PMC4634154; doi:10.1186/s12864-015-2074-3)
Supplement: Additional file 16: Table S16. — Identified targets of miRNA involved in Paulownia by miRNA and degradome analysis. (XLSX 35.2 kb) [file 12864_2015_2074_MOESM16_ESM.xlsx]

## Sheet: Sheet1
Additional file 16:Table S16 Identified targets of miRNA involved in Paulownia by miRNA and degradome analysis
miRNA	Target	cleavage site	score	category	Nr-ID	Nr-Score	Nr-Evalue	Nr-annotation	Nt-ID	Nt-Score	Nt-Evalue	Nt-annotation	Swissprot-ID	Swissprot-Score	Swissprot-Evalue	Swissprot-annotation	COG-Protein-or-Domain	COG-Score	COG-Evalue	COG-ID	COG-Function-Description	KO_id	KEGG-Evalue	KEGG-Score	KEGG-Gene	ko_definition	GO-BiologicalProcess	GO-MolecularFunction	Go-CellularComponent
pau-miR156a/b/c/d/e/f/g	CL5307.Contig8_All	928	1	Ⅱ	gi|295815790|gb|ADG36380.1|	458.8	1e-127	promoter-binding protein SPL9 [Vitis vinifera]	gi|5931640|emb|AJ011622.1|	347	2e-92	Antirrhinum majus mRNA for squamosa promoter binding protein-homologue 4, partial	sp|Q7EXZ2|SPL14_ORYSJ	233	2e-61	Squamosa promoter-binding-like protein 14 OS=Oryza sativa subsp. japonica GN=SPL14 PE=2 SV=1	--	--	--	--	--	--	--	--	--	--	-	-	-
		929	1	Ⅱ
	CL5307.Contig6_All	1063	1	Ⅱ	gi|295815790|gb|ADG36380.1|	437.2	3e-121	promoter-binding protein SPL9 [Vitis vinifera]	gi|5931640|emb|AJ011622.1|	347	2e-92	Antirrhinum majus mRNA for squamosa promoter binding protein-homologue 4, partial	sp|Q7EXZ2|SPL14_ORYSJ	218	8e-57	Squamosa promoter-binding-like protein 14 OS=Oryza sativa subsp. japonica GN=SPL14 PE=2 SV=1	--	--	--	--	--	--	--	--	--	--	-	-	-
		1064	1	Ⅱ
	CL5307.Contig3_All	967	1	Ⅱ	gi|295815790|gb|ADG36380.1|	460.7	3e-128	promoter-binding protein SPL9 [Vitis vinifera]	gi|5931640|emb|AJ011622.1|	331	1e-87	Antirrhinum majus mRNA for squamosa promoter binding protein-homologue 4, partial	sp|Q7EXZ2|SPL14_ORYSJ	234	1e-61	Squamosa promoter-binding-like protein 14 OS=Oryza sativa subsp. japonica GN=SPL14 PE=2 SV=1	--	--	--	--	--	--	--	--	--	--	-	-	-
		968	1	Ⅱ
	Unigene172_All	1227	1	Ⅱ	gi|225425402|ref|XP_002271312.1|	501.9	1e-140	PREDICTED: squamosa promoter-binding-like protein 12-like [Vitis vinifera]	gi|460387079|ref|XM_004239169.1|	165	2e-37	PREDICTED: Solanum lycopersicum squamosa promoter-binding-like protein 12-like (LOC101246055), mRNA	sp|Q5Z818|SPL12_ORYSJ	313	2e-85	Squamosa promoter-binding-like protein 12 OS=Oryza sativa subsp. japonica GN=SPL12 PE=2 SV=1	--	--	--	--	--	--	--	--	--	--	-	-	-
		1228	1	Ⅱ
	CL4630.Contig3_All	1145	1	Ⅰ	gi|460386694|ref|XP_004239031.1|	361.3	3e-98	PREDICTED: squamosa promoter-binding-like protein 6-like [Solanum lycopersicum]	gi|460386693|ref|XM_004238983.1|	182	8e-43	PREDICTED: Solanum lycopersicum squamosa promoter-binding-like protein 6-like (LOC101262615), mRNA	sp|Q94JW8|SPL6_ARATH	188	1e-47	Squamosa promoter-binding-like protein 6 OS=Arabidopsis thaliana GN=SPL6 PE=2 SV=2	--	--	--	--	--	--	--	--	--	--	-	-	-
	CL4630.Contig2_All	1830	2	Ⅰ	gi|460386694|ref|XP_004239031.1|	335.5	2e-90	PREDICTED: squamosa promoter-binding-like protein 6-like [Solanum lycopersicum]	gi|460386693|ref|XM_004238983.1|	184	3e-43	PREDICTED: Solanum lycopersicum squamosa promoter-binding-like protein 6-like (LOC101262615), mRNA	sp|Q94JW8|SPL6_ARATH	186	6e-47	Squamosa promoter-binding-like protein 6 OS=Arabidopsis thaliana GN=SPL6 PE=2 SV=2	--	--	--	--	--	--	--	--	--	--	-	-	-
	CL5307.Contig7_All	1102	1	Ⅱ	gi|295815790|gb|ADG36380.1|	437.2	4e-121	promoter-binding protein SPL9 [Vitis vinifera]	gi|5931640|emb|AJ011622.1|	347	2e-92	Antirrhinum majus mRNA for squamosa promoter binding protein-homologue 4, partial	sp|Q7EXZ2|SPL14_ORYSJ	218	8e-57	Squamosa promoter-binding-like protein 14 OS=Oryza sativa subsp. japonica GN=SPL14 PE=2 SV=1	--	--	--	--	--	--	--	--	--	--	-	-	-
		1103	1	Ⅱ
	CL5307.Contig2_All	355	1	Ⅱ	gi|5931643|emb|CAB56570.1|	300.8	1e-80	squamosa promoter binding protein-homologue 5 [Antirrhinum majus]	gi|5931640|emb|AJ011622.1|	157	2e-35	Antirrhinum majus mRNA for squamosa promoter binding protein-homologue 4, partial	sp|Q700W2|SPL9_ARATH	87.4	1e-17	Squamosa promoter-binding-like protein 9 OS=Arabidopsis thaliana GN=SPL9 PE=2 SV=2	--	--	--	--	--	--	--	--	--	--	-	-	-
		356	1	Ⅱ
	CL2340.Contig6_All	611	1	Ⅱ	gi|460387122|ref|XP_004239238.1|	350.9	2e-95	PREDICTED: squamosa promoter-binding-like protein 16-like isoform 1 [Solanum lycopersicum] >gi|460387124|ref|XP_004239239.1| PREDICTED: squamosa promoter-binding-like protein 16-like isoform 2 [Solanum lycopersicum]	gi|460387123|ref|XM_004239191.1|	127	3e-26	PREDICTED: Solanum lycopersicum squamosa promoter-binding-like protein 16-like, transcript variant 2 (LOC101251286), mRNA	sp|Q6YZE8|SPL16_ORYSJ	182	4e-46	Squamosa promoter-binding-like protein 16 OS=Oryza sativa subsp. japonica GN=SPL16 PE=2 SV=1	--	--	--	--	--	--	--	--	--	--	-	-	-
		612	1	Ⅱ
	CL2340.Contig5_All	1445	1	Ⅱ	gi|460387122|ref|XP_004239238.1|	391.3	3e-107	PREDICTED: squamosa promoter-binding-like protein 16-like isoform 1 [Solanum lycopersicum] >gi|460387124|ref|XP_004239239.1| PREDICTED: squamosa promoter-binding-like protein 16-like isoform 2 [Solanum lycopersicum]	gi|460387123|ref|XM_004239191.1|	149	1e-32	PREDICTED: Solanum lycopersicum squamosa promoter-binding-like protein 16-like, transcript variant 2 (LOC101251286), mRNA	sp|Q6YZE8|SPL16_ORYSJ	209	5e-54	Squamosa promoter-binding-like protein 16 OS=Oryza sativa subsp. japonica GN=SPL16 PE=2 SV=1	--	--	--	--	--	--	--	--	--	--	-	-	-
		1446	1	Ⅱ
	CL2340.Contig1_All	1129	1	Ⅱ	gi|225425368|ref|XP_002270226.1|	378.3	2e-103	PREDICTED: squamosa promoter-binding-like protein 16 [Vitis vinifera] >gi|147820985|emb|CAN63524.1| hypothetical protein VITISV_001644 [Vitis vinifera]	gi|460387123|ref|XM_004239191.1|	143	7e-31	PREDICTED: Solanum lycopersicum squamosa promoter-binding-like protein 16-like, transcript variant 2 (LOC101251286), mRNA	sp|Q6YZE8|SPL16_ORYSJ	206	2e-53	Squamosa promoter-binding-like protein 16 OS=Oryza sativa subsp. japonica GN=SPL16 PE=2 SV=1	--	--	--	--	--	--	--	--	--	--	-	-	-
		1130	1	Ⅱ
	Unigene174_All	1990	1	Ⅱ	gi|225425402|ref|XP_002271312.1|	503.1	9e-141	PREDICTED: squamosa promoter-binding-like protein 12-like [Vitis vinifera]	gi|387157277|dbj|AB699119.1|	170	4e-39	Torenia fournieri TfSPL6 mRNA for SBP-box protein, complete cds, cultivar: Crown Violet	sp|Q5Z818|SPL12_ORYSJ	313	3e-85	Squamosa promoter-binding-like protein 12 OS=Oryza sativa subsp. japonica GN=SPL12 PE=2 SV=1	--	--	--	--	--	--	--	--	--	--	-	-	-
		1991	1	Ⅱ
	CL5307.Contig1_All	2160	1	Ⅱ	gi|5931643|emb|CAB56570.1|	340.9	7e-92	squamosa promoter binding protein-homologue 5 [Antirrhinum majus]	gi|5931642|emb|AJ011623.1|	165	3e-37	Antirrhinum majus mRNA for squamosa promoter binding protein-homologue 5, partial	sp|Q700W2|SPL9_ARATH	119	1e-26	Squamosa promoter-binding-like protein 9 OS=Arabidopsis thaliana GN=SPL9 PE=2 SV=2	--	--	--	--	--	--	--	--	--	--	-	-	-
		2161	1	Ⅱ
pau-miR159	CL4380.Contig4_All	1065	1.5	Ⅰ	gi|350538853|ref|NP_001234362.1|	615.9	7e-175	GAMYB-like2 [Solanum lycopersicum] >gi|121281634|gb|ABM53274.1| GAMYB-like2 [Solanum lycopersicum]	gi|225315993|dbj|AK321947.1|	248	2e-62	Solanum lycopersicum cDNA, clone: LEFL1031CB04, HTC in leaf	sp|A2WW87|GAM1_ORYSI	364	1e-100	Transcription factor GAMYB OS=Oryza sativa subsp. indica GN=GAM1 PE=2 SV=1	ECU11g1690	120	1e-26	COG5147	Myb superfamily proteins, including transcription factors and mRNA splicing factors	K09422	2e-142	504	vvi:100248959	myb proto-oncogene protein, plant	GO:0044763;GO:0048522//positive regulation of cellular process;GO:0010033//response to organic substance	GO:0005488//binding	-
	CL6867.Contig1_All	224	2.5	Ⅰ	gi|350536789|ref|NP_001234265.1|	162.5	2e-39	uncharacterized protein LOC100505457 [Solanum lycopersicum]	gi|350536788|ref|NM_001247336.1|	67.9	1e-08	Solanum lycopersicum uncharacterized LOC100505457 (LOC100505457), mRNA	--	--	--	--	--	--	--	--	--	--	--	--	--	--	-	-	-
	CL1041.Contig2_All	2041	0.5	Ⅰ	gi|460402311|ref|XP_004246657.1|	257.7	0	PREDICTED: auxin response factor 18-like [Solanum lycopersicum]	gi|460402310|ref|XM_004246609.1|	428	1e-116	PREDICTED: Solanum lycopersicum auxin response factor 18-like (LOC101246373), mRNA	sp|Q653H7|ARFR_ORYSJ	704	0	Auxin response factor 18 OS=Oryza sativa subsp. japonica GN=ARF18 PE=2 SV=1	--	--	--	--	--	K14486	4e-75	281	pop:POPTR_589324	auxin response factor	GO:0006355//regulation of transcription, DNA-dependent;GO:0051301//cell division;GO:0048829//root cap development;GO:0009734//auxin mediated signaling pathway;GO:0007389//pattern specification process	GO:0003677//DNA binding;GO:0046983//protein dimerization activity	GO:0005634//nucleus
	CL1041.Contig5_All	1850	1	Ⅱ	gi|225435334|ref|XP_002282437.1|	1041.6	0	PREDICTED: auxin response factor 18-like [Vitis vinifera]	gi|225435333|ref|XM_002282401.1|	387	1e-104	PREDICTED: Vitis vinifera auxin response factor 18-like (LOC100256989), mRNA	sp|Q9AV47|ARFV_ORYSJ	821	0	Auxin response factor 22 OS=Oryza sativa subsp. japonica GN=ARF22 PE=2 SV=1	--	--	--	--	--	K14486	3e-78	292	pop:POPTR_589324	auxin response factor	GO:0048438//floral whorl development;GO:0009734//auxin mediated signaling pathway;GO:0006355//regulation of transcription, DNA-dependent;GO:0048829//root cap development;GO:0007389//pattern specification process;GO:0051301//cell division;GO:1901700;GO:0048437//floral organ development	GO:0046983//protein dimerization activity;GO:0003677//DNA binding	GO:0005634//nucleus
		1851	1	Ⅱ
	CL1041.Contig15_All	867	0.5	Ⅰ	gi|460402311|ref|XP_004246657.1|	666.8	0	PREDICTED: auxin response factor 18-like [Solanum lycopersicum]	gi|460402310|ref|XM_004246609.1|	541	1e-151	PREDICTED: Solanum lycopersicum auxin response factor 18-like (LOC101246373), mRNA	sp|Q653H7|ARFR_ORYSJ	479	1e-135	Auxin response factor 18 OS=Oryza sativa subsp. japonica GN=ARF18 PE=2 SV=1	--	--	--	--	--	K14486	2e-38	158	mtr:MTR_2g014770	auxin response factor	GO:0006355//regulation of transcription, DNA-dependent;GO:0051301//cell division;GO:0048829//root cap development;GO:0009734//auxin mediated signaling pathway;GO:0007389//pattern specification process	GO:0003677//DNA binding;GO:0046983//protein dimerization activity	GO:0005634//nucleus
	CL1041.Contig10_All	1584	1	Ⅱ	gi|225435334|ref|XP_002282437.1|	1026.5	0	PREDICTED: auxin response factor 18-like [Vitis vinifera]	gi|225435333|ref|XM_002282401.1|	400	1e-108	PREDICTED: Vitis vinifera auxin response factor 18-like (LOC100256989), mRNA	sp|Q9AV47|ARFV_ORYSJ	805	0	Auxin response factor 22 OS=Oryza sativa subsp. japonica GN=ARF22 PE=2 SV=1	--	--	--	--	--	K14486	1e-77	290	pop:POPTR_589324	auxin response factor	GO:0048438//floral whorl development;GO:0009734//auxin mediated signaling pathway;GO:0006355//regulation of transcription, DNA-dependent;GO:1901700;GO:0048437//floral organ development	GO:0046983//protein dimerization activity;GO:0003677//DNA binding	GO:0005634//nucleus
		1585	1	Ⅱ
	CL1041.Contig4_All	1989	1	Ⅱ	gi|225435334|ref|XP_002282437.1|	1041.6	0	PREDICTED: auxin response factor 18-like [Vitis vinifera]	gi|225435333|ref|XM_002282401.1|	387	1e-104	PREDICTED: Vitis vinifera auxin response factor 18-like (LOC100256989), mRNA	sp|Q9AV47|ARFV_ORYSJ	821	0	Auxin response factor 22 OS=Oryza sativa subsp. japonica GN=ARF22 PE=2 SV=1	--	--	--	--	--	K14486	3e-78	292	pop:POPTR_589324	auxin response factor	GO:0048438//floral whorl development;GO:0009734//auxin mediated signaling pathway;GO:0006355//regulation of transcription, DNA-dependent;GO:0048829//root cap development;GO:0007389//pattern specification process;GO:0051301//cell division;GO:1901700;GO:0048437//floral organ development	GO:0046983//protein dimerization activity;GO:0003677//DNA binding	GO:0005634//nucleus
		1990	1	Ⅱ
	CL1041.Contig12_All	1477	1.5	Ⅰ	gi|469469380|gb|AGH32871.1|	952.2	0	auxin response factor 10 [Camellia sinensis]	gi|225449037|ref|XM_002273554.1|	341	2e-90	PREDICTED: Vitis vinifera auxin response factor 18-like (LOC100265118), mRNA	sp|Q653H7|ARFR_ORYSJ	785	0	Auxin response factor 18 OS=Oryza sativa subsp. japonica GN=ARF18 PE=2 SV=1	--	--	--	--	--	K14486	3e-73	275	pop:POPTR_589324	auxin response factor	GO:0044763;GO:0009733//response to auxin stimulus;GO:0050794//regulation of cellular process;GO:0006351//transcription, DNA-dependent;GO:0007275//multicellular organismal development	GO:0005488//binding	-
pau-miR166a/b/c/d/e	CL3918.Contig10_All	982	3	Ⅰ	gi|359478353|ref|XP_002285176.2|	1464.5	0	PREDICTED: homeobox-leucine zipper protein REVOLUTA [Vitis vinifera]	gi|359478352|ref|XM_002285140.2|	1203	0	PREDICTED: Vitis vinifera homeobox-leucine zipper protein REVOLUTA-like (LOC100243208), mRNA	sp|Q9SE43|REV_ARATH	1360	0	Homeobox-leucine zipper protein REVOLUTA OS=Arabidopsis thaliana GN=REV PE=1 SV=2	--	--	--	--	--	K09338	0	1360	ath:AT5G60690	homeobox-leucine zipper protein	GO:0048519//negative regulation of biological process;GO:0007155//cell adhesion;GO:0009944//polarity specification of adaxial/abaxial axis;GO:0045010//actin nucleation;GO:0006355//regulation of transcription, DNA-dependent;GO:0010075//regulation of meristem growth;GO:0009855//determination of bilateral symmetry;GO:0010051//xylem and phloem pattern formation;GO:0009965//leaf morphogenesis;GO:00100…	GO:0043565//sequence-specific DNA binding;GO:0008289//lipid binding;GO:0003700//sequence-specific DNA binding transcription factor activity	GO:0005634//nucleus
	CL3918.Contig6_All	898	3	Ⅰ	gi|297746262|emb|CBI16318.3|	97.8	1e-18	unnamed protein product [Vitis vinifera]	gi|359478352|ref|XM_002285140.2|	783	0	PREDICTED: Vitis vinifera homeobox-leucine zipper protein REVOLUTA-like (LOC100243208), mRNA	sp|Q9SE43|REV_ARATH	1269	0	Homeobox-leucine zipper protein REVOLUTA OS=Arabidopsis thaliana GN=REV PE=1 SV=2	--	--	--	--	--	K09338	0	1269	ath:AT5G60690	homeobox-leucine zipper protein	GO:0048519//negative regulation of biological process;GO:0007155//cell adhesion;GO:0009944//polarity specification of adaxial/abaxial axis;GO:0045010//actin nucleation;GO:0006355//regulation of transcription, DNA-dependent;GO:0010075//regulation of meristem growth;GO:0009855//determination of bilateral symmetry;GO:0010051//xylem and phloem pattern formation;GO:0009965//leaf morphogenesis;GO:00100…	GO:0043565//sequence-specific DNA binding;GO:0008289//lipid binding;GO:0003700//sequence-specific DNA binding transcription factor activity	GO:0005634//nucleus
pau-miR168a/b	CL12828.Contig13_All	3675	3	Ⅰ	gi|409127948|gb|AFV15377.1|	1872.1	0	AGO1A [Solanum lycopersicum] >gi|409893066|gb|AFV46190.1| argonaute1-1, partial [Solanum lycopersicum]	gi|225464278|ref|XM_002271189.1|	1170	0	PREDICTED: Vitis vinifera protein argonaute 1-like (LOC100256320), mRNA	sp|O04379|AGO1_ARATH	1627	0	Protein argonaute 1 OS=Arabidopsis thaliana GN=AGO1 PE=1 SV=1	YBL016w	280	2e-74	COG0515	Serine/threonine protein kinase	K11596	0	1785	rcu:RCOM_0605410	argonaute	GO:0010267//production of ta-siRNAs involved in RNA interference;GO:0006346//methylation-dependent chromatin silencing;GO:0009965//leaf morphogenesis;GO:0048439//flower morphogenesis;GO:0010589//leaf proximal/distal pattern formation;GO:0048765//root hair cell differentiation;GO:0051301//cell division;GO:0006306//DNA methylation;GO:0009926//auxin polar transport;GO:0010072//primary shoot apical m…	GO:0004521//endoribonuclease activity;GO:0003743//translation initiation factor activity;GO:0035197//siRNA binding;GO:0005515//protein binding;GO:0035198//miRNA binding	GO:0019898//extrinsic to membrane;GO:0005829//cytosol;GO:0005634//nucleus
	CL12828.Contig12_All	3722	3	Ⅰ	gi|84688906|gb|ABC61502.1|	1867	0	AGO1-1, partial [Nicotiana benthamiana]	gi|225464278|ref|XM_002271189.1|	1170	0	PREDICTED: Vitis vinifera protein argonaute 1-like (LOC100256320), mRNA	sp|O04379|AGO1_ARATH	1629	0	Protein argonaute 1 OS=Arabidopsis thaliana GN=AGO1 PE=1 SV=1	YBL016w	181	8e-72	COG0515	Serine/threonine protein kinase	K11596	0	1779	rcu:RCOM_0605410	argonaute	GO:0010267//production of ta-siRNAs involved in RNA interference;GO:0006346//methylation-dependent chromatin silencing;GO:0009965//leaf morphogenesis;GO:0048439//flower morphogenesis;GO:0010589//leaf proximal/distal pattern formation;GO:0048765//root hair cell differentiation;GO:0051301//cell division;GO:0006306//DNA methylation;GO:0009926//auxin polar transport;GO:0010072//primary shoot apical m…	GO:0004521//endoribonuclease activity;GO:0003743//translation initiation factor activity;GO:0035197//siRNA binding;GO:0005515//protein binding;GO:0035198//miRNA binding	GO:0019898//extrinsic to membrane;GO:0005829//cytosol;GO:0005634//nucleus
	CL12828.Contig10_All	3061	3	Ⅰ	gi|298676333|dbj|BAJ09698.1|	1878.6	0	ARGONAUTE 1 [Nicotiana tabacum]	gi|225464278|ref|XM_002271189.1|	1241	0	PREDICTED: Vitis vinifera protein argonaute 1-like (LOC100256320), mRNA	sp|O04379|AGO1_ARATH	1640	0	Protein argonaute 1 OS=Arabidopsis thaliana GN=AGO1 PE=1 SV=1	YBL016w	179	3e-71	COG0515	Serine/threonine protein kinase	K11596	0	1802	rcu:RCOM_0605410	argonaute	GO:0010267//production of ta-siRNAs involved in RNA interference;GO:0006346//methylation-dependent chromatin silencing;GO:0009965//leaf morphogenesis;GO:0048439//flower morphogenesis;GO:0010589//leaf proximal/distal pattern formation;GO:0048765//root hair cell differentiation;GO:0051301//cell division;GO:0006306//DNA methylation;GO:0009926//auxin polar transport;GO:0010072//primary shoot apical m…	GO:0004521//endoribonuclease activity;GO:0003743//translation initiation factor activity;GO:0035197//siRNA binding;GO:0005515//protein binding;GO:0035198//miRNA binding	GO:0019898//extrinsic to membrane;GO:0005829//cytosol;GO:0005634//nucleus
	Unigene17305_All	1642	3	Ⅰ	gi|84688906|gb|ABC61502.1|	1792.3	0	AGO1-1, partial [Nicotiana benthamiana]	gi|225464278|ref|XM_002271189.1|	1267	0	PREDICTED: Vitis vinifera protein argonaute 1-like (LOC100256320), mRNA	sp|O04379|AGO1_ARATH	1602	0	Protein argonaute 1 OS=Arabidopsis thaliana GN=AGO1 PE=1 SV=1	SPCC24B10.09	164	2e-39	COG1383	Ribosomal protein S17E	K11596	0	1740	rcu:RCOM_0605410	argonaute	GO:0010267//production of ta-siRNAs involved in RNA interference;GO:0006346//methylation-dependent chromatin silencing;GO:0009965//leaf morphogenesis;GO:0048439//flower morphogenesis;GO:0010589//leaf proximal/distal pattern formation;GO:0048765//root hair cell differentiation;GO:0051301//cell division;GO:0006306//DNA methylation;GO:0009926//auxin polar transport;GO:0010072//primary shoot apical m…	GO:0004521//endoribonuclease activity;GO:0003743//translation initiation factor activity;GO:0035197//siRNA binding;GO:0005515//protein binding;GO:0035198//miRNA binding	GO:0019898//extrinsic to membrane;GO:0005829//cytosol;GO:0005634//nucleus
pau-miR169h/i	CL406.Contig4_All	1191	2.5	Ⅰ	gi|148595726|emb|CAM12542.1|	475.7	9e-133	YA4 [Antirrhinum majus]	gi|148595725|emb|AM422773.1|	541	1e-151	Antirrhinum majus mRNA for YA4 (nf-YA gene)	sp|Q9LXV5|NFYA1_ARATH	215	6e-56	Nuclear transcription factor Y subunit A-1 OS=Arabidopsis thaliana GN=NFYA1 PE=2 SV=1	YGL237c	88.2	3e-17	COG5224	CCAAT-binding factor, subunit B	K08064	1e-42	172	gmx:100782085	nuclear transcription factor Y, alpha	-	-	-
	CL406.Contig6_All	647	2.5	Ⅰ	gi|148595726|emb|CAM12542.1|	239.2	6e-62	YA4 [Antirrhinum majus]	gi|148595725|emb|AM422773.1|	230	2e-57	Antirrhinum majus mRNA for YA4 (nf-YA gene)	sp|Q945M9|NFYA9_ARATH	144	5e-35	Nuclear transcription factor Y subunit A-9 OS=Arabidopsis thaliana GN=NFYA9 PE=2 SV=1	YGL237c	88.2	2e-17	COG5224	CCAAT-binding factor, subunit B	K08064	4e-33	139	gmx:100782085	nuclear transcription factor Y, alpha	-	-	-
	Unigene15858_All	370	4	Ⅰ	gi|148595720|emb|CAM12539.1|	106.7	3e-22	YA1 [Antirrhinum majus]	--	--	--	--	--	--	--	--	--	--	--	--	--	--	--	--	--	--	-	-	-
	CL406.Contig2_All	1255	2.5	Ⅰ	gi|148595726|emb|CAM12542.1|	458.4	1e-127	YA4 [Antirrhinum majus]	gi|148595725|emb|AM422773.1|	504	1e-139	Antirrhinum majus mRNA for YA4 (nf-YA gene)	sp|Q9LXV5|NFYA1_ARATH	196	2e-50	Nuclear transcription factor Y subunit A-1 OS=Arabidopsis thaliana GN=NFYA1 PE=2 SV=1	YGL237c	92.4	2e-18	COG5224	CCAAT-binding factor, subunit B	K08064	2e-42	172	gmx:100782085	nuclear transcription factor Y, alpha	-	-	-
pau-miR171a/b	CL1796.Contig9_All	2453	0.5	Ⅰ	gi|460370638|ref|XP_004231158.1|	948	0	PREDICTED: uncharacterized protein LOC101253139 [Solanum lycopersicum]	gi|460370637|ref|XM_004231110.1|	613	1e-172	PREDICTED: Solanum lycopersicum uncharacterized LOC101253139 (LOC101253139), mRNA	sp|O81316|SCL6_ARATH	419	8e-117	Scarecrow-like protein 6 OS=Arabidopsis thaliana GN=SCL6 PE=1 SV=1	--	--	--	--	--	K14494	1e-34	147	gmx:547718	DELLA protein	-	-	-
		2456	0.5	Ⅰ
	CL1796.Contig8_All	727	0.5	Ⅰ	gi|460370638|ref|XP_004231158.1|	750	0	PREDICTED: uncharacterized protein LOC101253139 [Solanum lycopersicum]	gi|460370637|ref|XM_004231110.1|	605	1e-170	PREDICTED: Solanum lycopersicum uncharacterized LOC101253139 (LOC101253139), mRNA	sp|O81316|SCL6_ARATH	430	2e-120	Scarecrow-like protein 6 OS=Arabidopsis thaliana GN=SCL6 PE=1 SV=1	--	--	--	--	--	K14494	3e-34	145	ppp:PHYPADRAFT_235432	DELLA protein	GO:0009987//cellular process	-	-
		730	0.5	Ⅰ
pau-miR390	CL10438.Contig3_All	308	2	Ⅲ	--	--	--	--	gi|118566241|gb|AC186679.3|	91.7	1e-15	Medicago truncatula chromosome 2 BAC clone mth2-66a18, complete sequence	--	--	--	--	--	--	--	--	--	--	--	--	--	--	-	-	-
pau-miR396a	Unigene18005_All	293	1.5	Ⅰ	--	--	--	--	gi|396578654|gb|JX014122.1|	75.8	6e-11	Manihot esculenta precursor microRNA miR396g gene, complete sequence	--	--	--	--	--	--	--	--	--	--	--	--	--	--	-	-	-
	Unigene9235_All	58	4	Ⅰ	gi|449455206|ref|XP_004145344.1|	94.4	5e-19	PREDICTED: mitochondrial import receptor subunit TOM6 homolog [Cucumis sativus] >gi|449455208|ref|XP_004145345.1| PREDICTED: mitochondrial import receptor subunit TOM6 homolog [Cucumis sativus] >gi|449474805|ref|XP_004154290.1| PREDICTED: mitochondrial import receptor subunit TOM6 homolog [Cucumis sativus] >gi|449474809|ref|XP_004154291.1| PREDICTED: mitochondrial import receptor subunit TOM6 hom…	gi|460370009|ref|XM_004230800.1|	61.9	5e-07	PREDICTED: Solanum lycopersicum mitochondrial import receptor subunit TOM6 homolog (LOC101260483), mRNA	sp|Q9XIA7|TOM6_ARATH	83.6	4e-17	Mitochondrial import receptor subunit TOM6 homolog OS=Arabidopsis thaliana GN=TOM6 PE=1 SV=1	--	--	--	--	--	--	--	--	--	--	-	-	GO:0005739//mitochondrion
pau-miR397a/b	CL8963.Contig1_All	171	2	Ⅰ	gi|255543705|ref|XP_002512915.1|	710.7	0	laccase, putative [Ricinus communis] >gi|223547926|gb|EEF49418.1| laccase, putative [Ricinus communis]	gi|470130183|ref|XM_004300937.1|	420	1e-114	PREDICTED: Fragaria vesca subsp. vesca laccase-11-like (LOC101297447), mRNA	sp|Q8VZA1|LAC11_ARATH	644	0	Laccase-11 OS=Arabidopsis thaliana GN=LAC11 PE=2 SV=1	SPAC1F7.08	114	3e-25	COG2132	Putative multicopper oxidases	K00423	4e-41	167	smo:SELMODRAFT_104957	L-ascorbate oxidase [EC:1.10.3.3]	GO:0046274//lignin catabolic process;GO:0055114//oxidation-reduction process	GO:0005507//copper ion binding;GO:0052716//hydroquinone:oxygen oxidoreductase activity;GO:0008447//L-ascorbate oxidase activity	GO:0048046//apoplast
	CL3040.Contig2_All	2144	4	Ⅰ	gi|225451571|ref|XP_002274892.1|	976.5	0	PREDICTED: protein AUXIN SIGNALING F-BOX 3 [Vitis vinifera]	gi|359488442|ref|XM_002274856.2|	505	1e-140	PREDICTED: Vitis vinifera protein AUXIN SIGNALING F-BOX 3-like (LOC100263524), mRNA	sp|Q9LW29|AFB2_ARATH	895	0	Protein AUXIN SIGNALING F-BOX 2 OS=Arabidopsis thaliana GN=AFB2 PE=1 SV=1	--	--	--	--	--	K14485	0	723	vvi:100233127	transport inhibitor response 1	GO:0010103//stomatal complex morphogenesis;GO:0000394//RNA splicing, via endonucleolytic cleavage and ligation;GO:0009734//auxin mediated signaling pathway;GO:0048573//photoperiodism, flowering;GO:0009086//methionine biosynthetic process;GO:0010152//pollen maturation;GO:0071249//cellular response to nitrate;GO:0048527//lateral root development;GO:0080022//primary root development;GO:0002237//resp…	GO:0004842//ubiquitin-protein ligase activity;GO:0000822//inositol hexakisphosphate binding;GO:0010011//auxin binding	GO:0005774//vacuolar membrane;GO:0005886//plasma membrane;GO:0005634//nucleus
	CL4735.Contig1_All	108	2	Ⅱ	gi|462410524|gb|EMJ15858.1|	445.7	9e-124	hypothetical protein PRUPE_ppa002817mg [Prunus persica]	gi|225469915|ref|XM_002269105.1|	168	1e-38	PREDICTED: Vitis vinifera uncharacterized LOC100244896 (LOC100244896), mRNA	sp|Q94BU1|Y1181_ARATH	50.4	2e-06	Uncharacterized aarF domain-containing protein kinase At1g71810, chloroplastic OS=Arabidopsis thaliana GN=At1g71810 PE=1 SV=1	YPL109c	115	1e-25	COG0661	Predicted unusual protein kinase	K08869	2e-123	440	vvi:100244896	aarF domain-containing kinase	GO:0016310//phosphorylation	GO:0016301//kinase activity	GO:0005739//mitochondrion
		109	2	Ⅱ
		113	2	Ⅱ
		107	2	Ⅱ
	CL1058.Contig1_All	643	3.5	Ⅰ	gi|1685087|gb|AAC49536.1|	531.2	8e-150	diphenol oxidase [Nicotiana tabacum]	gi|224139027|ref|XM_002322926.1|	339	3e-90	Populus trichocarpa laccase 1b (LAC1b), mRNA	sp|O80434|LAC4_ARATH	473	6e-134	Laccase-4 OS=Arabidopsis thaliana GN=IRX12 PE=2 SV=2	YFL041w	117	2e-26	COG2132	Putative multicopper oxidases	K00423	3e-35	146	rcu:RCOM_0657480	L-ascorbate oxidase [EC:1.10.3.3]	GO:0009834//secondary cell wall biogenesis;GO:0046274//lignin catabolic process;GO:0055114//oxidation-reduction process	GO:0005507//copper ion binding;GO:0052716//hydroquinone:oxygen oxidoreductase activity;GO:0008447//L-ascorbate oxidase activity	GO:0048046//apoplast
	CL8963.Contig3_All	728	2	Ⅰ	gi|255543705|ref|XP_002512915.1|	25	0	laccase, putative [Ricinus communis] >gi|223547926|gb|EEF49418.1| laccase, putative [Ricinus communis]	gi|470130183|ref|XM_004300937.1|	515	1e-143	PREDICTED: Fragaria vesca subsp. vesca laccase-11-like (LOC101297447), mRNA	sp|Q8VZA1|LAC11_ARATH	930	0	Laccase-11 OS=Arabidopsis thaliana GN=LAC11 PE=2 SV=1	YMR058w	177	6e-44	COG2132	Putative multicopper oxidases	K00423	5e-68	257	rcu:RCOM_0657480	L-ascorbate oxidase [EC:1.10.3.3]	GO:0046274//lignin catabolic process;GO:0055114//oxidation-reduction process	GO:0005507//copper ion binding;GO:0052716//hydroquinone:oxygen oxidoreductase activity;GO:0008447//L-ascorbate oxidase activity	GO:0048046//apoplast
	CL4735.Contig8_All	60	2	Ⅱ	gi|462410524|gb|EMJ15858.1|	305.8	9e-82	hypothetical protein PRUPE_ppa002817mg [Prunus persica]	gi|460405632|ref|XM_004248232.1|	151	2e-33	PREDICTED: Solanum lycopersicum probable serine/threonine-protein kinase abkC-like (LOC101246766), mRNA	--	--	--	--	YPL109c	79.7	9e-15	COG0661	Predicted unusual protein kinase	K08869	3e-80	296	vvi:100244896	aarF domain-containing kinase	GO:0016310//phosphorylation	GO:0016301//kinase activity	GO:0005739//mitochondrion
		61	2	Ⅱ
		65	2	Ⅱ
		59	2	Ⅱ
	CL4735.Contig2_All	123	2	Ⅱ	gi|357162484|ref|XP_003579427.1|	36.2	1e-08	PREDICTED: probable serine/threonine-protein kinase abkC-like [Brachypodium distachyon]	--	--	--	--	--	--	--	--	--	--	--	--	--	K08869	1e-09	46.6	bdi:100846561	aarF domain-containing kinase	-	-	-
		124	2	Ⅱ
		122	2	Ⅲ
		128	2	Ⅲ
	CL4735.Contig10_All	118	2	Ⅱ	--	--	--	--	--	--	--	--	--	--	--	--	--	--	--	--	--	--	--	--	--	--	-	-	-
		119	2	Ⅱ
		117	2	Ⅱ
		123	2	Ⅱ
pau-miR398a	Unigene18747_All	39	3.5	Ⅰ
	CL9351.Contig1_All	121	3	Ⅰ	gi|12230565|sp|O49073.1|SODC_PAUKA	310.8	1e-83	RecName: Full=Superoxide dismutase [Cu-Zn] >gi|2708806|gb|AAB92612.1| superoxide dismutase [Paulownia kawakamii]	gi|2708805|gb|AF037359.1|AF037359	1316	0	Paulownia kawakamii superoxide dismutase (SOD5) mRNA, complete cds	sp|O49073|SODC_PAUKA	310	5e-85	Superoxide dismutase [Cu-Zn] OS=Paulownia kawakamii GN=SODCC PE=2 SV=1	YJR104c	170	3e-42	COG2032	Cu/Zn superoxide dismutase	K04565	4e-79	292	pop:POPTR_595511	Cu/Zn superoxide dismutase [EC:1.15.1.1]	GO:0006801//superoxide metabolic process;GO:0055114//oxidation-reduction process	GO:0046872//metal ion binding;GO:0004784//superoxide dismutase activity	-
	CL7590.Contig2_All	1671	3.5	Ⅰ	gi|224090990|ref|XP_002309136.1|	260.8	2e-171	predicted protein [Populus trichocarpa] >gi|222855112|gb|EEE92659.1| predicted protein [Populus trichocarpa]	gi|225440681|ref|XM_002274701.1|	192	1e-45	PREDICTED: Vitis vinifera UPF0420 protein-like (LOC100251225), mRNA	--	--	--	--	--	--	--	--	--	K00620	2e-19	95.9	ota:Ot08g02650	glutamate N-acetyltransferase / amino-acid N-acetyltransferase [EC:2.3.1.35 2.3.1.1]	-	-	GO:0009507//chloroplast
	CL7590.Contig1_All	1736	3.5	Ⅰ	gi|224090990|ref|XP_002309136.1|	95.1	9e-167	predicted protein [Populus trichocarpa] >gi|222855112|gb|EEE92659.1| predicted protein [Populus trichocarpa]	gi|225440681|ref|XM_002274701.1|	192	1e-45	PREDICTED: Vitis vinifera UPF0420 protein-like (LOC100251225), mRNA	--	--	--	--	--	--	--	--	--	K00620	2e-19	95.9	ota:Ot08g02650	glutamate N-acetyltransferase / amino-acid N-acetyltransferase [EC:2.3.1.35 2.3.1.1]	-	-	GO:0009507//chloroplast
	CL7369.Contig2_All	1120	4	Ⅰ	gi|460369550|ref|XP_004230625.1|	408.7	1e-112	PREDICTED: putative glutamine amidotransferase YLR126C-like [Solanum lycopersicum]	gi|281306868|gb|AC233128.10|	89.7	9e-15	Solanum lycopersicum strain Heinz 1706 chromosome 1 clone hba-245n21 map 1, complete sequence	sp|Q9LVC0|AGP14_ARATH	63.9	3e-10	Arabinogalactan peptide 14 OS=Arabidopsis thaliana GN=AGP14 PE=1 SV=1	PA1742	113	1e-24	COG0518	GMP synthase - Glutamine amidotransferase domain	--	--	--	--	--	-	-	-
	CL7590.Contig3_All	1661	3.5	Ⅰ	gi|224090990|ref|XP_002309136.1|	95.1	1e-169	predicted protein [Populus trichocarpa] >gi|222855112|gb|EEE92659.1| predicted protein [Populus trichocarpa]	gi|225440681|ref|XM_002274701.1|	311	2e-81	PREDICTED: Vitis vinifera UPF0420 protein-like (LOC100251225), mRNA	--	--	--	--	--	--	--	--	--	K00620	2e-23	109	ota:Ot08g02650	glutamate N-acetyltransferase / amino-acid N-acetyltransferase [EC:2.3.1.35 2.3.1.1]	-	-	GO:0009507//chloroplast
	CL4430.Contig1_All	39	3.5	Ⅰ	gi|460396025|ref|XP_004243580.1|	97.1	1e-18	PREDICTED: uncharacterized protein LOC101262228 [Solanum lycopersicum]	gi|460396024|ref|XM_004243532.1|	202	1e-48	PREDICTED: Solanum lycopersicum uncharacterized LOC101262228 (LOC101262228), mRNA	--	--	--	--	--	--	--	--	--	--	--	--	--	--	-	-	GO:0005634//nucleus
	CL7590.Contig4_All	1596	3.5	Ⅰ	gi|224090990|ref|XP_002309136.1|	259.6	4e-175	predicted protein [Populus trichocarpa] >gi|222855112|gb|EEE92659.1| predicted protein [Populus trichocarpa]	gi|225440681|ref|XM_002274701.1|	319	6e-84	PREDICTED: Vitis vinifera UPF0420 protein-like (LOC100251225), mRNA	--	--	--	--	--	--	--	--	--	K00620	1e-23	109	ota:Ot08g02650	glutamate N-acetyltransferase / amino-acid N-acetyltransferase [EC:2.3.1.35 2.3.1.1]	-	-	GO:0009507//chloroplast
	Unigene13126_All	315	2	Ⅰ	gi|255572515|ref|XP_002527192.1|	181.8	1e-44	Cucumber peeling cupredoxin, putative [Ricinus communis] >gi|223533457|gb|EEF35205.1| Cucumber peeling cupredoxin, putative [Ricinus communis]	--	--	--	--	sp|Q07488|BCB1_ARATH	124	7e-29	Blue copper protein OS=Arabidopsis thaliana GN=BCB PE=1 SV=2	PAE1324	52.4	1e-06	COG1653	ABC-type sugar transport system, periplasmic component	K12418	6e-08	56.2	cre:CHLREDRAFT_32523	fatty acid desaturase (delta-4 desaturase) [EC:1.14.19.-]	-	-	-
	CL4430.Contig7_All	35	3.5	Ⅰ	gi|224106005|ref|XP_002314010.1|	257.7	3e-67	predicted protein [Populus trichocarpa] >gi|222850418|gb|EEE87965.1| predicted protein [Populus trichocarpa]	gi|224055280|ref|XM_002298423.1|	71.9	2e-09	Populus trichocarpa predicted protein, mRNA	--	--	--	--	--	--	--	--	--	--	--	--	--	--	-	-	-
pau-miR403	CL4368.Contig1_All	3201	1	Ⅰ	gi|409032145|gb|AFV08637.1|	289.3	0	AGO2A2 [Solanum lycopersicum]	gi|460374828|ref|XM_004233163.1|	153	2e-33	PREDICTED: Solanum lycopersicum protein argonaute 2-like (LOC101249141), mRNA	sp|Q9SHF3|AGO2_ARATH	690	0	Protein argonaute 2 OS=Arabidopsis thaliana GN=AGO2 PE=1 SV=1	--	--	--	--	--	K11596	6e-139	325	ath:AT1G48410	argonaute	GO:0051607//defense response to virus;GO:0042742//defense response to bacterium	GO:0035197//siRNA binding;GO:0005515//protein binding	-
	CL10062.Contig2_All	784	1.5	Ⅰ	gi|409127952|gb|AFV15379.1|	43.1	1e-78	AGO2A [Solanum lycopersicum]	gi|470118739|ref|XM_004295432.1|	105	9e-20	PREDICTED: Fragaria vesca subsp. vesca protein argonaute 2-like (LOC101297919), mRNA	sp|Q9SHF3|AGO2_ARATH	239	4e-64	Protein argonaute 2 OS=Arabidopsis thaliana GN=AGO2 PE=1 SV=1	--	--	--	--	--	K11596	4e-47	186	osa:4342138	argonaute	GO:0042742//defense response to bacterium;GO:0051607//defense response to virus	GO:0005515//protein binding;GO:0035197//siRNA binding	GO:0005737//cytoplasm
	CL4368.Contig3_All	3468	1	Ⅰ	gi|409032145|gb|AFV08637.1|	291.2	0	AGO2A2 [Solanum lycopersicum]	gi|460374828|ref|XM_004233163.1|	153	2e-33	PREDICTED: Solanum lycopersicum protein argonaute 2-like (LOC101249141), mRNA	sp|Q9SHF3|AGO2_ARATH	693	0	Protein argonaute 2 OS=Arabidopsis thaliana GN=AGO2 PE=1 SV=1	--	--	--	--	--	K11596	3e-139	324	ath:AT1G48410	argonaute	GO:0051607//defense response to virus;GO:0042742//defense response to bacterium	GO:0035197//siRNA binding;GO:0005515//protein binding	-
pau-miR408a/b/c/d/e/f/g	Unigene9654_All	63	2.5	Ⅰ	gi|356509342|ref|XP_003523409.1|	186.8	1e-46	PREDICTED: LOW QUALITY PROTEIN: basic blue protein-like [Glycine max]	gi|359486007|ref|XM_003633325.1|	109	3e-21	PREDICTED: Vitis vinifera basic blue protein-like, transcript variant 2 (LOC100248011), mRNA	sp|Q8LG89|BABL_ARATH	166	7e-42	Basic blue protein OS=Arabidopsis thaliana GN=ARPN PE=1 SV=2	--	--	--	--	--	--	--	--	--	--	GO:0048653//anther development;GO:0009856//pollination	GO:0005507//copper ion binding;GO:0009055//electron carrier activity	GO:0048046//apoplast
		64	2.5	Ⅰ
	Unigene28266_All	63	2.5	Ⅰ	gi|330318650|gb|AEC10985.1|	83.6	1e-15	basic blue protein [Camellia sinensis]	--	--	--	--	sp|P60496|BABL_LILLO	73.2	5e-14	Chemocyanin OS=Lilium longiflorum PE=1 SV=1	--	--	--	--	--	--	--	--	--	--	GO:0048653//anther development;GO:0009856//pollination	GO:0005507//copper ion binding;GO:0009055//electron carrier activity	GO:0048046//apoplast
		64	2.5	Ⅰ
pau-mR2	Unigene14365_All	411	4	Ⅰ	gi|356600306|gb|AET22504.1|	420.6	4e-116	hypothetical protein [Solanum lycopersicum] >gi|356600308|gb|AET22505.1| hypothetical protein [Solanum pimpinellifolium]	gi|352090409|gb|JF708098.1|	220	4e-54	Sesamum indicum isolate SIRGA22 NBS-LRR class disease resistance protein gene, partial cds	sp|Q8W1E0|R1A_SOLDE	302	4e-82	Late blight resistance protein R1-A OS=Solanum demissum GN=R1A PE=3 SV=1	--	--	--	--	--	K13457	2e-78	291	rcu:RCOM_0742270	disease resistance protein RPM1	-	-	-
	Unigene17440_All	501	4	Ⅰ	gi|356600306|gb|AET22504.1|	471.5	2e-131	hypothetical protein [Solanum lycopersicum] >gi|356600308|gb|AET22505.1| hypothetical protein [Solanum pimpinellifolium]	gi|127266719|gb|AC182577.2|	87.7	4e-14	Mimulus guttatus clone MGBa-93F4, complete sequence	sp|Q8W1E0|R1A_SOLDE	329	3e-90	Late blight resistance protein R1-A OS=Solanum demissum GN=R1A PE=3 SV=1	--	--	--	--	--	K13457	8e-70	263	vvi:100252764	disease resistance protein RPM1	-	-	-
	Unigene6160_All	828	4	Ⅰ	gi|470104945|ref|XP_004288852.1|	778.9	0	PREDICTED: putative disease resistance RPP13-like protein 1-like [Fragaria vesca subsp. vesca]	gi|319893932|gb|HM800492.1|	75.8	3e-10	Catharanthus roseus clone CCH-12 resistance protein-like (RGA) gene, partial sequence	sp|Q7XBQ9|RGA2_SOLBU	496	4e-140	Disease resistance protein RGA2 OS=Solanum bulbocastanum GN=RGA2 PE=1 SV=1	RSp0875	70.9	1e-11	COG4886	Leucine-rich repeat (LRR) protein	K03013	0	633	vvi:100258335	DNA-directed RNA polymerases I, II, and III subunit RPABC1	-	-	-
	Unigene14364_All	411	4	Ⅰ	gi|460413318|ref|XP_004252037.1|	558.5	1e-157	PREDICTED: putative late blight resistance protein homolog R1B-16-like [Solanum lycopersicum]	gi|352090409|gb|JF708098.1|	220	5e-54	Sesamum indicum isolate SIRGA22 NBS-LRR class disease resistance protein gene, partial cds	sp|Q8W1E0|R1A_SOLDE	367	2e-101	Late blight resistance protein R1-A OS=Solanum demissum GN=R1A PE=3 SV=1	--	--	--	--	--	K13457	4e-78	291	osa:4342596	disease resistance protein RPM1	-	-	-
pau-mR4	CL5910.Contig4_All	2850	4	Ⅰ	gi|225455844|ref|XP_002273351.1|	214.5	1e-53	PREDICTED: transcription initiation factor TFIID subunit 2-like isoform 1 [Vitis vinifera]	gi|359490930|ref|XM_002273346.2|	648	0	PREDICTED: Vitis vinifera transcription initiation factor TFIID subunit 2-like, transcript variant 2 (LOC100266355), mRNA	--	--	--	--	all0594	77	3e-13	COG0308	Aminopeptidase N	K03128	0	1238	vvi:100266355	transcription initiation factor TFIID subunit 2	GO:0009630//gravitropism	GO:0008270//zinc ion binding;GO:0008237//metallopeptidase activity	GO:0009506//plasmodesma;GO:0005634//nucleus
	CL5910.Contig1_All	1378	4	Ⅰ	gi|462406169|gb|EMJ11633.1|	547	0	hypothetical protein PRUPE_ppa000205mg [Prunus persica]	gi|460379978|ref|XM_004235688.1|	500	1e-138	PREDICTED: Solanum lycopersicum transcription initiation factor TFIID subunit 2-like (LOC101259036), mRNA	--	--	--	--	--	--	--	--	--	K03128	0	692	gmx:100803129	transcription initiation factor TFIID subunit 2	GO:0009630//gravitropism	GO:0004177//aminopeptidase activity;GO:0008270//zinc ion binding;GO:0008237//metallopeptidase activity	GO:0009506//plasmodesma;GO:0005634//nucleus
pau-mR6	CL9709.Contig1_All	542	3.5	Ⅰ	--	--	--	--	--	--	--	--	--	--	--	--	--	--	--	--	--	--	--	--	--	--	-	-	-
pau-mR7	CL1073.Contig1_All	520	3.5	Ⅲ	gi|225455513|ref|XP_002265347.1|	240.3	2e-62	PREDICTED: 40S ribosomal protein S20-2 isoform 1 [Vitis vinifera] >gi|359490182|ref|XP_003634047.1| PREDICTED: 40S ribosomal protein S20-2 isoform 2 [Vitis vinifera] >gi|147777804|emb|CAN62522.1| hypothetical protein VITISV_002374 [Vitis vinifera]	gi|460368375|ref|XM_004229995.1|	266	3e-68	PREDICTED: Solanum lycopersicum 40S ribosomal protein S20-1-like (LOC101245205), mRNA	sp|Q9STY6|RS202_ARATH	227	5e-60	40S ribosomal protein S20-2 OS=Arabidopsis thaliana GN=RPS20B PE=2 SV=1	SPCC576.09	156	4e-38	COG0051	Ribosomal protein S10	K02969	2e-63	240	vvi:100258347	small subunit ribosomal protein S20e	GO:0006412//translation	GO:0003735//structural constituent of ribosome;GO:0003723//RNA binding	GO:0015935//small ribosomal subunit
	CL1073.Contig2_All	520	3.5	Ⅲ	gi|225455513|ref|XP_002265347.1|	236.9	2e-61	PREDICTED: 40S ribosomal protein S20-2 isoform 1 [Vitis vinifera] >gi|359490182|ref|XP_003634047.1| PREDICTED: 40S ribosomal protein S20-2 isoform 2 [Vitis vinifera] >gi|147777804|emb|CAN62522.1| hypothetical protein VITISV_002374 [Vitis vinifera]	gi|460368375|ref|XM_004229995.1|	270	2e-69	PREDICTED: Solanum lycopersicum 40S ribosomal protein S20-1-like (LOC101245205), mRNA	sp|Q9STY6|RS202_ARATH	227	5e-60	40S ribosomal protein S20-2 OS=Arabidopsis thaliana GN=RPS20B PE=2 SV=1	SPCC576.09	156	3e-38	COG0051	Ribosomal protein S10	K02969	2e-62	236	vvi:100258347	small subunit ribosomal protein S20e	GO:0001510//RNA methylation;GO:0006412//translation	GO:0003723//RNA binding;GO:0003735//structural constituent of ribosome	GO:0005618//cell wall;GO:0005730//nucleolus;GO:0009506//plasmodesma;GO:0022627//cytosolic small ribosomal subunit;GO:0009507//chloroplast;GO:0016020//membrane
	CL1073.Contig3_All	527	3.5	Ⅲ	gi|225455513|ref|XP_002265347.1|	240.3	2e-62	PREDICTED: 40S ribosomal protein S20-2 isoform 1 [Vitis vinifera] >gi|359490182|ref|XP_003634047.1| PREDICTED: 40S ribosomal protein S20-2 isoform 2 [Vitis vinifera] >gi|147777804|emb|CAN62522.1| hypothetical protein VITISV_002374 [Vitis vinifera]	gi|460368375|ref|XM_004229995.1|	266	3e-68	PREDICTED: Solanum lycopersicum 40S ribosomal protein S20-1-like (LOC101245205), mRNA	sp|Q9STY6|RS202_ARATH	227	5e-60	40S ribosomal protein S20-2 OS=Arabidopsis thaliana GN=RPS20B PE=2 SV=1	SPCC576.09	156	4e-38	COG0051	Ribosomal protein S10	K02969	2e-63	240	vvi:100258347	small subunit ribosomal protein S20e	GO:0006412//translation	GO:0003735//structural constituent of ribosome;GO:0003723//RNA binding	GO:0015935//small ribosomal subunit
pau-mR13	CL11660.Contig2_All	96	1	Ⅰ	--	--	--	--	--	--	--	--	--	--	--	--	--	--	--	--	--	--	--	--	--	--	-	-	-
