# Supplementary material for: Transcriptome, microRNA, and degradome analyses of the gene expression of Paulownia with phytoplamsa
Source: BMC Genomics. 2015 Nov 4;16:896. doi: 10.1186/s12864-015-2074-3 (PMC4634154; doi:10.1186/s12864-015-2074-3)
Supplement: Additional file 17: Table S17. — Changes of gene expression of the DEGs in the three samples. (XLSX 415 kb) [file 12864_2015_2074_MOESM17_ESM.xlsx]

## Sheet: Table S17 gene expression of DE
Additional file 17:Table S17 Changes of gene expression of DEGs in the three libraries
geneID	geneLength	HP_rawfragments(24000383)	PIP_rawfragments(36937435)	HP_FPKM	PIP_FPKM	log2(PIP_FPKM/HP_FPKM)	up/down	pvalue	FDR	geneLength	PIP_rawfragments(36937435)	PIP-60_rawfragments(27738098)	PIP_FPKM	PIP-60_FPKM	log2(PIP-60_FPKM/PIP_FPKM)	up/down	pvalue	FDR	Nr-ID	Nr-Score	Nr-Evalue	Nr-annotation	Nt-ID	Nt-Score	Nt-Evalue	Nt-annotation	Swissprot-ID	Swissprot-Score	Swissprot-Evalue	Swissprot-annotation	COG-Protein-or-Domain	COG-Score	COG-Evalue	COG-ID	COG-Function-Description	KO_id	KEGG-Evalue	KEGG-Score	KEGG-Gene	ko_definition	GO-BiologicalProcess	GO-MolecularFunction	Go-CellularComponent	Pathway ID//Pathway
Unigene19765_All	330	10	0	1.2626	0	-10.3022	Down	7.07e-05	0.000741	330	0	131	0.01	14.3114	10.4829	Up	2.9e-33	1.45e-32	--	--	--	--	--	--	--	--	--	--	--	--	--	--	--	--	--	--	--	--	--	--	-	-	-	--
CL1487.Contig3_All	355	15	0	1.7605	0	-10.7818	Down	6.7e-07	1.02e-05	355	0	35	0.01	3.5544	8.47346	Up	2.21e-09	4.31e-09	gi|225436504|ref|XP_002276276.1|	64.7	4e-10	PREDICTED: lactoylglutathione lyase isoform 1 [Vitis vinifera] >gi|297734925|emb|CBI17159.3| unnamed protein product [Vitis vinifera]	gi|12744891|gb|AF328860.1|AF328860	117	7e-24	Avicennia marina glyoxalase I mRNA, complete cds	sp|Q42891|LGUL_SOLLC	59.7	4e-10	Lactoylglutathione lyase OS=Solanum lycopersicum GN=GLX1 PE=2 SV=1	--	--	--	--	--	K01759	3e-11	64.7	vvi:100244888	lactoylglutathione lyase [EC:4.4.1.5]	GO:0046686//response to cadmium ion;GO:0006950//response to stress	GO:0046872//metal ion binding;GO:0004462//lactoylglutathione lyase activity	GO:0009507//chloroplast	ko00620//Pyruvate metabolism
CL8313.Contig2_All	829	40	19	2.0104	0.6205	-1.696	Down	1.08e-05	0.000135	829	19	1918	0.6205	83.4099	7.07064	Up	0	0	gi|255543565|ref|XP_002512845.1|	34.7	3e-24	Light-regulated protein precursor, putative [Ricinus communis] >gi|223547856|gb|EEF49348.1| Light-regulated protein precursor, putative [Ricinus communis]	gi|48055771|gb|AC137618.2|	85.7	6e-14	Oryza sativa Japonica Group chromosome 5 clone OSJNBa0090H02, complete sequence	sp|Q03200|LIRP1_ORYSJ	70.9	1e-14	Light-regulated protein OS=Oryza sativa subsp. japonica GN=LIR1 PE=2 SV=1	--	--	--	--	--	--	--	--	--	--	-	-	GO:0009507//chloroplast	--
Unigene17192_All	339	11	0	1.352	0	-10.4009	Down	2.79e-05	0.000319	339	0	11	0.01	1.1698	6.87012	Up	0.0020686	0.0027081	--	--	--	--	--	--	--	--	--	--	--	--	--	--	--	--	--	--	--	--	--	--	-	-	-	--
Unigene16824_All	336	26	1	3.2242	0.0806	-5.322	Down	4.12e-10	9.37e-09	336	1	46	0.0806	4.9356	5.9363	Up	8.72e-11	1.86e-10	--	--	--	--	--	--	--	--	--	--	--	--	--	--	--	--	--	--	--	--	--	--	-	-	-	--
Unigene25377_All	871	12	1	0.574	0.0311	-4.2061	Down	9.74e-05	0.000986	871	1	39	0.0311	1.6142	5.69776	Up	4.13e-09	7.92e-09	--	--	--	--	--	--	--	--	--	--	--	--	--	--	--	--	--	--	--	--	--	--	-	-	-	--
CL12212.Contig3_All	456	40	3	3.6549	0.1781	-4.3591	Down	1.58e-13	4.88e-12	456	3	111	0.1781	8.7757	5.62275	Up	5.81e-24	2.03e-23	--	--	--	--	--	--	--	--	--	--	--	--	--	--	--	--	--	--	--	--	--	--	-	-	-	--
CL10396.Contig1_All	1513	34	9	0.9363	0.161	-2.5399	Down	1.28e-07	2.15e-06	1513	9	319	0.161	7.6011	5.56108	Up	3.24e-66	3.18e-65	gi|38679121|gb|AAR26385.1|	371.3	2e-101	anthocyanin 5-O-glucoside-4&apos;&apos;&apos;-O-malonyltransferase [Salvia splendens]	gi|377685909|gb|JQ659008.1|	61.9	2e-06	Papaver somniferum acetyltransferase 1 (AT1) gene, complete cds	sp|Q70PR7|VINSY_RAUSE	236	2e-62	Vinorine synthase OS=Rauvolfia serpentina GN=ACT PE=1 SV=2	--	--	--	--	--	K13065	3e-24	111	sbi:SORBI_06g021640	shikimate O-hydroxycinnamoyltransferase [EC:2.3.1.133]	-	GO:0016740//transferase activity	-	ko00940//Phenylpropanoid biosynthesis;ko00945//Stilbenoid, diarylheptanoid and gingerol biosynthesis;ko00941//Flavonoid biosynthesis;ko01110//Biosynthesis of secondary metabolites
CL5172.Contig2_All	1310	73	4	2.3218	0.0827	-4.8112	Down	4.52e-25	2.54e-23	1310	4	140	0.0827	3.8528	5.54188	Up	1.11e-29	4.8e-29	gi|357438517|ref|XP_003589534.1|	466.1	5e-130	GDSL esterase/lipase [Medicago truncatula] >gi|355478582|gb|AES59785.1| GDSL esterase/lipase [Medicago truncatula]	gi|359492764|ref|XM_002270595.2|	65.9	9e-08	PREDICTED: Vitis vinifera uncharacterized LOC100264374 (LOC100264374), mRNA	sp|Q94CH6|EXL3_ARATH	408	3e-114	GDSL esterase/lipase EXL3 OS=Arabidopsis thaliana GN=EXL3 PE=2 SV=1	all3634	79.7	1e-14	COG3240	Phospholipase/lecithinase/hemolysin	K01206	3e-20	98.2	aly:ARALYDRAFT_475890	alpha-L-fucosidase [EC:3.2.1.51]	-	GO:0016788//hydrolase activity, acting on ester bonds	-	ko01110//Biosynthesis of secondary metabolites;ko00511//Other glycan degradation;ko01100//Metabolic pathways;ko00906//Carotenoid biosynthesis
Unigene12667_All	459	82	9	7.4436	0.5308	-3.8098	Down	5.33e-24	2.85e-22	459	9	242	0.5308	19.0075	5.16226	Up	4.12e-48	3e-47	gi|255574617|ref|XP_002528219.1|	52	3e-06	Glycine-rich cell wall structural protein 1 precursor, putative [Ricinus communis] >gi|223532380|gb|EEF34176.1| Glycine-rich cell wall structural protein 1 precursor, putative [Ricinus communis]	--	--	--	--	sp|Q8RY73|DOM3Z_ARATH	50.1	6e-07	Protein Dom3z homolog, chloroplastic OS=Arabidopsis thaliana GN=At4g17620 PE=1 SV=1	XF0818	58.9	3e-09	COG2730	Endoglucanase	K11323	5e-07	51.6	vcn:VOLCADRAFT_121342	histone arginine demethylase JMJD6 [EC:1.14.11.-]	-	-	GO:0016023//cytoplasmic membrane-bounded vesicle	--
Unigene17918_All	917	29	3	1.3177	0.0886	-3.8946	Down	1.88e-09	3.97e-08	917	3	60	0.0886	2.3589	4.73466	Up	4.91e-12	1.12e-11	gi|164551336|gb|ABY60887.1|	361.7	8e-99	carotenoid cleavage dioxygenase 4 [Osmanthus fragrans]	gi|164551335|gb|EU334434.1|	75.8	7e-11	Osmanthus fragrans carotenoid cleavage dioxygenase 4 (CCD4) mRNA, complete cds	sp|O49675|CCD4_ARATH	317	6e-87	Probable carotenoid cleavage dioxygenase 4, chloroplastic OS=Arabidopsis thaliana GN=CCD4 PE=1 SV=1	all1106	126	6e-29	COG3670	Lignostilbene-alpha,beta-dioxygenase and related enzymes	K09840	5e-88	322	pop:POPTR_800945	9-cis-epoxycarotenoid dioxygenase [EC:1.13.11.51]	-	-	GO:0009507//chloroplast	ko01110//Biosynthesis of secondary metabolites;ko01100//Metabolic pathways;ko00906//Carotenoid biosynthesis
Unigene8441_All	300	16	2	2.2222	0.1805	-3.6219	Down	1.78e-05	0.000213	300	2	36	0.1805	4.3262	4.58303	Up	1.88e-07	3.3e-07	--	--	--	--	--	--	--	--	--	--	--	--	--	--	--	--	--	--	--	--	--	--	-	-	-	--
CL1933.Contig5_All	1153	29	6	1.048	0.1409	-2.8949	Down	1.59e-07	2.64e-06	1153	6	107	0.1409	3.3456	4.56952	Up	5.34e-20	1.67e-19	gi|41393668|gb|AAS02074.1|	580.5	1e-164	auxin and ethylene responsive GH3-like protein [Capsicum chinense]	gi|224115055|ref|XM_002332190.1|	117	3e-23	Populus trichocarpa GH3 family protein (GH3-1), mRNA	sp|O82333|GH31_ARATH	550	4e-157	Probable indole-3-acetic acid-amido synthetase GH3.1 OS=Arabidopsis thaliana GN=GH3.1 PE=2 SV=1	--	--	--	--	--	K14487	1e-163	574	pop:POPTR_821271	auxin responsive GH3 gene family	GO:0032940//secretion by cell;GO:0009733//response to auxin stimulus;GO:0009416//response to light stimulus	GO:0010279//indole-3-acetic acid amido synthetase activity	GO:0016023//cytoplasmic membrane-bounded vesicle;GO:0009536//plastid	ko04075//Plant hormone signal transduction
CL11525.Contig1_All	1737	169	63	4.0539	0.9819	-2.0457	Down	5.7e-25	3.18e-23	1737	63	1098	0.9819	22.789	4.53662	Up	1.93e-191	4.97e-190	gi|356515599|ref|XP_003526486.1|	176.8	9e-43	PREDICTED: bark storage protein A-like [Glycine max]	gi|147858840|emb|AM448076.2|	79.8	8e-12	Vitis vinifera contig VV78X253283.6, whole genome shotgun sequence	sp|Q09117|BSPB_POPDE	53.5	4e-07	Bark storage protein B OS=Populus deltoides GN=BSP PE=1 SV=1	CC2266	99	2e-20	COG0775	Nucleoside phosphorylase	--	--	--	--	--	GO:0009116//nucleoside metabolic process	GO:0003824//catalytic activity	-	--
CL10606.Contig5_All	1967	528	131	11.1844	1.803	-2.633	Down	1.75e-101	4.45e-99	1967	131	2145	1.803	39.3139	4.44657	Up	0	0	gi|225429975|ref|XP_002283985.1|	524.6	2e-147	PREDICTED: bark storage protein A [Vitis vinifera]	gi|225312346|dbj|AK319887.1|	250	4e-63	Solanum lycopersicum cDNA, clone: LEFL1003AC09, HTC in leaf	sp|Q07469|BSPA_POPDE	132	7e-31	Bark storage protein A OS=Populus deltoides GN=BSPA PE=2 SV=1	CC2266	143	1e-33	COG0775	Nucleoside phosphorylase	--	--	--	--	--	GO:0009116//nucleoside metabolic process	GO:0003824//catalytic activity	GO:0016023//cytoplasmic membrane-bounded vesicle;GO:0005886//plasma membrane	--
Unigene27356_All	559	13	1	0.969	0.0484	-4.3234	Down	4.1e-05	0.000453	559	1	16	0.0484	1.0319	4.41415	Up	0.000992532	0.00134626	gi|225450311|ref|XP_002268131.1|	179.5	2e-44	PREDICTED: uncharacterized protein LOC100261320 [Vitis vinifera]	--	--	--	--	sp|O80763|NRX1_ARATH	50.1	8e-07	Probable nucleoredoxin 1 OS=Arabidopsis thaliana GN=At1g60420 PE=1 SV=1	--	--	--	--	--	--	--	--	--	--	GO:0006952//defense response;GO:0006810//transport;GO:0002376//immune system process;GO:0042221//response to chemical stimulus;GO:0008152//metabolic process;GO:0051716//cellular response to stimulus	-	-	--
Unigene31255_All	733	72	24	4.0927	0.8864	-2.207	Down	1.53e-12	4.33e-11	733	24	364	0.8864	17.9028	4.33608	Up	8.63e-62	7.63e-61	gi|358344726|ref|XP_003636438.1|	129	6e-29	5&apos;-methylthioadenosine/S-adenosylhomocysteine nucleosidase [Medicago truncatula] >gi|355502373|gb|AES83576.1| 5&apos;-methylthioadenosine/S-adenosylhomocysteine nucleosidase [Medicago truncatula]	gi|356510014|ref|XM_003523688.1|	67.9	1e-08	PREDICTED: Glycine max bark storage protein A-like (LOC100813619), mRNA	--	--	--	--	CC2266	82.8	5e-16	COG0775	Nucleoside phosphorylase	--	--	--	--	--	GO:0009116//nucleoside metabolic process	GO:0003824//catalytic activity	GO:0016023//cytoplasmic membrane-bounded vesicle;GO:0005886//plasma membrane	--
Unigene6667_All	347	42	9	5.0431	0.7022	-2.8444	Down	3.71e-10	8.5e-09	347	9	127	0.7022	13.1946	4.23192	Up	6.43e-22	2.09e-21	gi|297798924|ref|XP_002867346.1|	105.1	2e-22	predicted protein [Arabidopsis lyrata subsp. lyrata] >gi|297313182|gb|EFH43605.1| predicted protein [Arabidopsis lyrata subsp. lyrata]	--	--	--	--	sp|P40602|APG_ARATH	59.7	4e-10	Anther-specific proline-rich protein APG OS=Arabidopsis thaliana GN=APG PE=2 SV=2	STM1737	56.6	1e-08	COG0810	Periplasmic protein TonB, links inner and outer membranes	K01115	2e-08	55.5	vcn:VOLCADRAFT_99471	phospholipase D [EC:3.1.4.4]	-	-	-	ko01100//Metabolic pathways;ko00564//Glycerophospholipid metabolism;ko00565//Ether lipid metabolism;ko04144//Endocytosis
Unigene12829_All	618	15	2	1.0113	0.0876	-3.5291	Down	4.07e-05	0.00045	618	2	28	0.0876	1.6334	4.2208	Up	1.18e-05	1.84e-05	--	--	--	--	--	--	--	--	--	--	--	--	--	--	--	--	--	--	--	--	--	--	-	-	-	--
CL125.Contig34_All	4555	105	48	0.9605	0.2853	-1.7513	Down	2.85e-13	8.59e-12	4555	48	638	0.2853	5.0496	4.14562	Up	2.65e-102	3.86e-101	--	--	--	--	--	--	--	--	--	--	--	--	--	--	--	--	--	--	--	--	--	--	-	-	-	--
Unigene15937_All	256	70	4	11.393	0.423	-4.7513	Down	6.32e-24	3.36e-22	256	4	52	0.423	7.323	4.11371	Up	2.06e-09	4.02e-09	--	--	--	--	--	--	--	--	--	--	--	--	--	--	--	--	--	--	--	--	--	--	-	-	-	--
Unigene9489_All	767	14	2	0.7605	0.0706	-3.4292	Down	9.22e-05	0.000938	767	2	26	0.0706	1.2221	4.11355	Up	3.25e-05	4.91e-05	--	--	--	--	--	--	--	--	--	--	--	--	--	--	--	--	--	--	--	--	--	--	-	-	-	--
Unigene9189_All	1328	664	103	20.833	2.0998	-3.3105	Down	8.55e-162	4.16e-159	1328	103	1305	2.0998	35.4271	4.07653	Up	9.97e-204	2.73e-202	gi|90811681|gb|ABD98038.1|	435.3	9e-121	acetylajmalan acetylesterase [Striga asiatica]	--	--	--	--	sp|Q3MKY2|AAE_RAUSE	309	3e-84	Acetylajmalan esterase OS=Rauvolfia serpentina GN=AAE PE=1 SV=1	--	--	--	--	--	K00514	4e-58	223	rcu:RCOM_1428040	zeta-carotene desaturase [EC:1.3.5.6]	-	-	-	ko01110//Biosynthesis of secondary metabolites;ko00511//Other glycan degradation;ko01100//Metabolic pathways;ko00906//Carotenoid biosynthesis
CL4812.Contig1_All	1583	95	20	2.5005	0.342	-2.8701	Down	2.06e-21	9.87e-20	1583	20	241	0.342	5.4886	4.00437	Up	3.92e-38	2.28e-37	gi|281486604|gb|ADA70805.1|	624	1e-177	cytochrome P450 CYP71D176 [Scoparia dulcis]	gi|359494298|ref|XM_002264043.2|	81.8	2e-12	PREDICTED: Vitis vinifera premnaspirodiene oxygenase-like (LOC100246293), mRNA	sp|A6YIH8|C7D55_HYOMU	553	1e-157	Premnaspirodiene oxygenase OS=Hyoscyamus muticus GN=CYP71D55 PE=1 SV=1	all1361	115	2e-25	COG2124	Cytochrome P450	K13267	2e-148	524	gmx:100814284	cytochrome P450, family 71, subfamily D, polypeptide 9 (flavonoid 6-hydroxylase) [EC:1.14.13.-]	-	GO:0046872//metal ion binding;GO:0016709//oxidoreductase activity, acting on paired donors, with incorporation or reduction of molecular oxygen, NADH or NADPH as one donor, and incorporation of one atom of oxygen	-	ko00940//Phenylpropanoid biosynthesis;ko00945//Stilbenoid, diarylheptanoid and gingerol biosynthesis;ko00903//Limonene and pinene degradation;ko01110//Biosynthesis of secondary metabolites;ko00943//Isoflavonoid biosynthesis;ko01100//Metabolic pathways;ko00904//Diterpenoid biosynthesis
Unigene18702_All	269	12	1	1.8587	0.1006	-4.2076	Down	9.74e-05	0.000986	269	1	12	0.1006	1.6082	3.99874	Up	0.00777958	0.00958631	--	--	--	--	--	--	--	--	--	--	--	--	--	--	--	--	--	--	--	--	--	--	-	-	-	--
CL12964.Contig1_All	599	16	2	1.1129	0.0904	-3.6219	Down	1.78e-05	0.000213	599	2	24	0.0904	1.4445	3.9981	Up	8.89e-05	0.00013064	gi|225466065|ref|XP_002264028.1|	244.2	8e-64	PREDICTED: 21 kDa protein [Vitis vinifera] >gi|296084185|emb|CBI24573.3| unnamed protein product [Vitis vinifera]	gi|225466062|ref|XM_002263955.1|	81.8	7e-13	PREDICTED: Vitis vinifera 21 kDa protein-like (LOC100260301), mRNA	sp|P17407|21KD_DAUCA	152	1e-37	21 kDa protein OS=Daucus carota PE=2 SV=1	--	--	--	--	--	K02355	5e-25	112	vvi:100257414	elongation factor G	-	GO:0046910//pectinesterase inhibitor activity	-	ko00500//Starch and sucrose metabolism;ko01100//Metabolic pathways;ko00040//Pentose and glucuronate interconversions
CL3121.Contig1_All	1339	98	17	3.0495	0.3437	-3.1494	Down	4e-24	2.15e-22	1339	17	187	0.3437	5.0348	3.87271	Up	8.11e-29	3.43e-28	gi|359478224|ref|XP_003632089.1|	490	3e-137	PREDICTED: cytochrome P450 76C1-like [Vitis vinifera]	gi|255575494|ref|XM_002528603.1|	60	6e-06	Ricinus communis cytochrome P450, putative, mRNA	sp|O81973|C93A3_SOYBN	268	7e-72	Cytochrome P450 93A3 OS=Glycine max GN=CYP93A3 PE=2 SV=1	BH0579	109	1e-23	COG2124	Cytochrome P450	K00517	2e-73	275	osa:4348172	[EC:1.14.-.-]	-	GO:0005488//binding;GO:0016491//oxidoreductase activity	GO:0044464//cell part	ko00940//Phenylpropanoid biosynthesis;ko00945//Stilbenoid, diarylheptanoid and gingerol biosynthesis;ko00941//Flavonoid biosynthesis;ko00903//Limonene and pinene degradation;ko01110//Biosynthesis of secondary metabolites;ko00944//Flavone and flavonol biosynthesis;ko01100//Metabolic pathways
CL11217.Contig2_All	723	26	4	1.4984	0.1498	-3.3223	Down	1.11e-07	1.88e-06	723	4	42	0.1498	2.0943	3.80536	Up	2.92e-07	4.99e-07	gi|147861601|emb|CAN81455.1|	235.3	6e-61	hypothetical protein VITISV_003221 [Vitis vinifera]	gi|110332011|gb|AC182560.2|	65.9	5e-08	Mimulus guttatus clone MGBa-24L12, complete sequence	--	--	--	--	--	--	--	--	--	--	--	--	--	--	-	-	-	--
CL8758.Contig2_All	390	119	77	12.7135	5.3451	-1.2501	Down	1.74e-09	3.69e-08	390	77	789	5.3451	72.935	3.77032	Up	4.21e-113	6.55e-112	gi|357152981|ref|XP_003576299.1|	57.4	6e-08	PREDICTED: uncharacterized protein LOC100839852 [Brachypodium distachyon]	--	--	--	--	sp|Q9FLQ7|FH20_ARATH	49.7	5e-07	Formin-like protein 20 OS=Arabidopsis thaliana GN=FH20 PE=2 SV=3	--	--	--	--	--	--	--	--	--	--	-	-	-	--
CL12809.Contig2_All	804	29	6	1.5029	0.202	-2.8953	Down	1.59e-07	2.64e-06	804	6	58	0.202	2.6007	3.68647	Up	2.73e-09	5.3e-09	gi|225463881|ref|XP_002263430.1|	314.7	9e-85	PREDICTED: ABC transporter G family member 22-like [Vitis vinifera]	gi|359493024|ref|XM_002263394.2|	79.8	4e-12	PREDICTED: Vitis vinifera ABC transporter G family member 22-like (LOC100256491), mRNA	sp|Q93YS4|AB22G_ARATH	270	9e-73	ABC transporter G family member 22 OS=Arabidopsis thaliana GN=ABCG22 PE=1 SV=1	YCR011c_3	66.6	5e-11	COG0842	ABC-type multidrug transport system, permease component	K05681	5e-23	106	cme:CMS467C	ATP-binding cassette, subfamily G (WHITE), member 2	GO:0009414//response to water deprivation;GO:0006200//ATP catabolic process;GO:0010148//transpiration	GO:0008559//xenobiotic-transporting ATPase activity;GO:0005524//ATP binding	GO:0005739//mitochondrion;GO:0005886//plasma membrane	ko03040//Spliceosome;ko02010//ABC transporters
CL2513.Contig3_All	2175	35	11	0.6705	0.1369	-2.2921	Down	4.71e-07	7.32e-06	2175	11	105	0.1369	1.7404	3.66822	Up	9.22e-16	2.45e-15	gi|356568501|ref|XP_003552449.1|	671.4	0	PREDICTED: serine carboxypeptidase-like 20-like isoform 1 [Glycine max]	gi|359494752|ref|XM_002264418.2|	107	5e-20	PREDICTED: Vitis vinifera serine carboxypeptidase-like 20-like (LOC100258524), mRNA	sp|Q8L7B2|SCP20_ARATH	637	0	Serine carboxypeptidase-like 20 OS=Arabidopsis thaliana GN=SCPL20 PE=2 SV=2	YMR297w	159	2e-38	COG2939	Carboxypeptidase C (cathepsin A)	K13289	0	671	gmx:100790895	cathepsin A (carboxypeptidase C) [EC:3.4.16.5]	GO:0006508//proteolysis	GO:0004185//serine-type carboxypeptidase activity	GO:0005576//extracellular region;GO:0005773//vacuole	--
Unigene18665_All	396	41	4	4.3139	0.2735	-3.9794	Down	4.73e-13	1.4e-11	396	4	38	0.2735	3.4595	3.66095	Up	2.02e-06	3.34e-06	gi|18653911|gb|AAL77445.1|L78468_1	156.8	8e-38	acyl-ACP thioesterase [Perilla frutescens]	gi|18653910|gb|L78468.1|LLPCPAAT	115	3e-23	Perilla frutescens acyl-ACP thioesterase mRNA, complete cds; chloroplast gene for chloroplast product	sp|Q42712|FATA_CORSA	133	3e-32	Oleoyl-acyl carrier protein thioesterase, chloroplastic (Fragment) OS=Coriandrum sativum GN=FATA PE=2 SV=1	CAC3591	56.6	1e-08	COG3884	Acyl-ACP thioesterase	K10782	3e-37	151	pop:POPTR_412325	fatty acyl-ACP thioesterase A [EC:3.1.2.14 3.1.2.-]	-	GO:0016790//thiolester hydrolase activity	-	ko00061//Fatty acid biosynthesis
CL125.Contig30_All	4897	123	78	1.0465	0.4312	-1.2791	Down	4.56e-10	1.03e-08	4897	78	714	0.4312	5.2564	3.60765	Up	5.8e-97	8.31e-96	--	--	--	--	--	--	--	--	--	--	--	--	--	--	--	--	--	--	--	--	--	--	-	-	-	--
CL2626.Contig1_All	562	26	10	1.9276	0.4817	-2.0006	Down	7.13e-05	0.000745	562	10	90	0.4817	5.7734	3.58321	Up	2.55e-13	6.04e-13	gi|356536135|ref|XP_003536595.1|	28.9	2e-26	PREDICTED: snakin-1-like [Glycine max]	gi|166006855|gb|AC216767.1|	97.6	1e-17	Populus trichocarpa clone POP031-P03, complete sequence	sp|Q948Z4|SNAK1_SOLTU	112	6e-27	Snakin-1 OS=Solanum tuberosum GN=SN1 PE=1 SV=1	--	--	--	--	--	--	--	--	--	--	GO:0032940//secretion by cell;GO:0008283//cell proliferation	-	GO:0016023//cytoplasmic membrane-bounded vesicle	--
Unigene5466_All	603	20	2	1.382	0.0898	-3.9439	Down	6.26e-07	9.59e-06	603	2	18	0.0898	1.0762	3.58309	Up	0.00170385	0.00226011	gi|162424637|gb|ABX90014.1|	270.4	1e-71	SOC1-like protein 1 [Sinningia speciosa]	gi|162424636|gb|EU293866.1|	178	4e-42	Sinningia speciosa SOC1-like protein 1 mRNA, complete cds	sp|O64645|SOC1_ARATH	229	9e-61	MADS-box protein SOC1 OS=Arabidopsis thaliana GN=SOC1 PE=1 SV=1	SPBC317.01	68.9	6e-12	COG5068	Regulator of arginine metabolism and related MADS box-containing transcription factors	K09264	7e-43	171	rcu:RCOM_0818130	MADS-box transcription factor, plant	GO:0010048//vernalization response;GO:0009739//response to gibberellin stimulus;GO:0010077//maintenance of inflorescence meristem identity;GO:0009911//positive regulation of flower development;GO:0043481//anthocyanin accumulation in tissues in response to UV light;GO:0000060//protein import into nucleus, translocation;GO:0055114//oxidation-reduction process;GO:0045893//positive regulation of tran…	GO:0032440//2-alkenal reductase [NAD(P)] activity;GO:0046983//protein dimerization activity;GO:0003677//DNA binding;GO:0003700//sequence-specific DNA binding transcription factor activity;GO:0008134//transcription factor binding	GO:0005737//cytoplasm;GO:0005634//nucleus	--
CL7159.Contig2_All	1250	74	13	2.4666	0.2816	-3.1308	Down	1.8e-18	7.47e-17	1250	13	116	0.2816	3.3456	3.57055	Up	9.81e-17	2.71e-16	gi|255553418|ref|XP_002517750.1|	568.2	9e-161	serine carboxypeptidase, putative [Ricinus communis] >gi|223543022|gb|EEF44557.1| serine carboxypeptidase, putative [Ricinus communis]	gi|357458458|ref|XM_003599462.1|	135	1e-28	Medicago truncatula Serine carboxypeptidase-like protein (MTR_3g034290) mRNA, complete cds	sp|Q0WRX3|SCP40_ARATH	523	8e-149	Serine carboxypeptidase-like 40 OS=Arabidopsis thaliana GN=SCPL40 PE=2 SV=2	SPAC19G12.10c_2	145	2e-34	COG2939	Carboxypeptidase C (cathepsin A)	K13289	8e-162	568	rcu:RCOM_0962680	cathepsin A (carboxypeptidase C) [EC:3.4.16.5]	GO:0006508//proteolysis	GO:0004185//serine-type carboxypeptidase activity	GO:0005576//extracellular region	--
Unigene27757_All	1726	876	176	21.1468	2.7606	-2.9374	Down	1.3e-188	8.21e-186	1726	176	1553	2.7606	32.438	3.55463	Up	8.42e-205	2.45e-203	gi|225425908|ref|XP_002271612.1|	308.9	1e-82	PREDICTED: vinorine synthase-like [Vitis vinifera]	--	--	--	--	sp|Q70PR7|VINSY_RAUSE	263	3e-70	Vinorine synthase OS=Rauvolfia serpentina GN=ACT PE=1 SV=2	--	--	--	--	--	K15400	4e-29	127	aly:ARALYDRAFT_493874	omega-hydroxypalmitate O-feruloyl transferase [EC:2.3.1.188]	-	GO:0016746//transferase activity, transferring acyl groups	-	ko00940//Phenylpropanoid biosynthesis;ko00945//Stilbenoid, diarylheptanoid and gingerol biosynthesis;ko00941//Flavonoid biosynthesis;ko01110//Biosynthesis of secondary metabolites;ko00073//Cutin, suberine and wax biosynthesis
CL2568.Contig5_All	1360	95	24	2.9105	0.4778	-2.6068	Down	2.22e-19	9.61e-18	1360	24	206	0.4778	5.4607	3.51461	Up	4.16e-28	1.72e-27	gi|187372966|gb|ACD03217.1|	430.6	2e-119	xyloglucan endotransglucosylase/hydrolase 7 [Actinidia deliciosa]	gi|34398677|gb|AY365421.1|	192	6e-46	Sesamum indicum xyloglucan endotransglycosylase mRNA, partial cds	sp|Q38857|XTH22_ARATH	361	5e-100	Xyloglucan endotransglucosylase/hydrolase protein 22 OS=Arabidopsis thaliana GN=XTH22 PE=1 SV=1	CAC2807	54.7	4e-07	COG2273	Beta-glucanase/Beta-glucan synthetase	K08235	3e-105	380	vvi:100252173	xyloglucan:xyloglucosyl transferase [EC:2.4.1.207]	-	GO:0016740//transferase activity	-	--
CL2626.Contig3_All	605	73	38	5.0275	1.7004	-1.564	Down	2.09e-08	3.92e-07	605	38	325	1.7004	19.3665	3.50962	Up	2.03e-43	1.32e-42	gi|224137706|ref|XP_002327192.1|	139.4	3e-32	predicted protein [Populus trichocarpa] >gi|222835507|gb|EEE73942.1| predicted protein [Populus trichocarpa]	gi|166006855|gb|AC216767.1|	97.6	1e-17	Populus trichocarpa clone POP031-P03, complete sequence	sp|Q948Z4|SNAK1_SOLTU	135	2e-32	Snakin-1 OS=Solanum tuberosum GN=SN1 PE=1 SV=1	--	--	--	--	--	--	--	--	--	--	GO:0032940//secretion by cell;GO:0008283//cell proliferation	-	GO:0016023//cytoplasmic membrane-bounded vesicle	--
CL257.Contig5_All	3489	32	13	0.3821	0.1009	-1.921	Down	1.77e-05	0.000211	3489	13	105	0.1009	1.085	3.4267	Up	1.62e-14	4.09e-14	gi|359483550|ref|XP_002264249.2|	550.4	0	PREDICTED: probable LRR receptor-like serine/threonine-protein kinase At1g07650-like [Vitis vinifera]	gi|359483551|ref|XM_002264144.2|	448	1e-122	PREDICTED: Vitis vinifera probable LRR receptor-like serine/threonine-protein kinase At1g07650-like (LOC100251456), mRNA	sp|C0LGE0|Y1765_ARATH	616	0	Probable LRR receptor-like serine/threonine-protein kinase At1g07650 OS=Arabidopsis thaliana GN=At1g07650 PE=1 SV=1	BH2504_1	95.9	4e-19	COG0515	Serine/threonine protein kinase	K13416	1e-69	263	ath:AT4G33430	brassinosteroid insensitive 1-associated receptor kinase 1 [EC:2.7.10.1 2.7.11.1]	GO:0006468//protein phosphorylation;GO:0050794//regulation of cellular process	GO:0004674//protein serine/threonine kinase activity;GO:0016491//oxidoreductase activity;GO:0000166//nucleotide binding	-	ko04626//Plant-pathogen interaction;ko04075//Plant hormone signal transduction
Unigene6862_All	566	86	17	6.3309	0.8131	-2.9609	Down	3.93e-20	1.77e-18	566	17	135	0.8131	8.5989	3.40265	Up	4e-18	1.15e-17	gi|225431741|ref|XP_002269079.1|	54.7	7e-25	PREDICTED: phylloplanin [Vitis vinifera] >gi|296083359|emb|CBI22995.3| unnamed protein product [Vitis vinifera]	--	--	--	--	sp|Q56S59|PHYLL_TOBAC	47	1e-10	Phylloplanin OS=Nicotiana tabacum PE=1 SV=1	--	--	--	--	--	--	--	--	--	--	GO:0006979//response to oxidative stress	-	GO:0005576//extracellular region	--
CL6755.Contig1_All	2179	513	48	9.8094	0.5964	-4.0398	Down	7.73e-149	3.44e-146	2179	48	379	0.5964	6.2705	3.39423	Up	3.69e-48	2.7e-47	gi|5915696|sp|O24661.3|ASNS_TRIVS	1106.3	0	RecName: Full=Asparagine synthetase [glutamine-hydrolyzing]; AltName: Full=Glutamine-dependent asparagine synthetase >gi|2429280|gb|AAD05033.1| asparagine synthetase [Triphysaria versicolor] >gi|2429282|gb|AAD05034.1| asparagine synthetase [Triphysaria versicolor] >gi|2429284|gb|AAD05035.1| asparagine synthetase [Triphysaria versicolor]	gi|2429281|gb|AF014056.1|	1283	0	Triphysaria versicolor asparagine synthetase (AS) mRNA, complete cds	sp|O24661|ASNS_TRIVS	1106	0	Asparagine synthetase [glutamine-hydrolyzing] OS=Triphysaria versicolor GN=AS PE=2 SV=3	asnB	628	1e-179	COG0367	Asparagine synthase (glutamine-hydrolyzing)	K01953	0	1086	vvi:100241610	asparagine synthase (glutamine-hydrolysing) [EC:6.3.5.4]	GO:0009744//response to sucrose stimulus;GO:0006529//asparagine biosynthetic process;GO:0043617//cellular response to sucrose starvation;GO:0009749//response to glucose stimulus;GO:0009750//response to fructose stimulus	GO:0004066//asparagine synthase (glutamine-hydrolyzing) activity;GO:0005524//ATP binding	-	ko01110//Biosynthesis of secondary metabolites;ko00910//Nitrogen metabolism;ko01100//Metabolic pathways;ko00250//Alanine, aspartate and glutamate metabolism
CL125.Contig35_All	4639	159	84	1.4281	0.4902	-1.5427	Down	2.65e-16	9.77e-15	4639	84	663	0.4902	5.1524	3.3938	Up	4.96e-83	6.21e-82	--	--	--	--	--	--	--	--	--	--	--	--	--	--	--	--	--	--	--	--	--	--	-	-	-	--
CL7159.Contig3_All	426	20	4	1.9562	0.2542	-2.944	Down	1.22e-05	0.000151	426	4	31	0.2542	2.6235	3.36746	Up	5.48e-05	8.16e-05	gi|224106147|ref|XP_002314061.1|	140.6	6e-33	predicted protein [Populus trichocarpa] >gi|222850469|gb|EEE88016.1| predicted protein [Populus trichocarpa]	gi|357458458|ref|XM_003599462.1|	85.7	3e-14	Medicago truncatula Serine carboxypeptidase-like protein (MTR_3g034290) mRNA, complete cds	sp|Q0WRX3|SCP40_ARATH	115	7e-27	Serine carboxypeptidase-like 40 OS=Arabidopsis thaliana GN=SCPL40 PE=2 SV=2	--	--	--	--	--	K13289	7e-31	130	rcu:RCOM_0962680	cathepsin A (carboxypeptidase C) [EC:3.4.16.5]	GO:0006508//proteolysis	GO:0004185//serine-type carboxypeptidase activity	-	--
Unigene9215_All	784	16	3	0.8503	0.1036	-3.0369	Down	7.48e-05	0.000778	784	3	23	0.1036	1.0576	3.3517	Up	0.00060789	0.000840977	--	--	--	--	--	--	--	--	--	--	--	--	--	--	--	--	--	--	--	--	--	--	-	-	-	--
CL2626.Contig2_All	661	42	16	2.6475	0.6553	-2.0144	Down	3.76e-07	5.93e-06	661	16	121	0.6553	6.5994	3.33211	Up	6.12e-16	1.64e-15	gi|224105655|ref|XP_002313889.1|	124	1e-27	predicted protein [Populus trichocarpa] >gi|222850297|gb|EEE87844.1| predicted protein [Populus trichocarpa]	gi|166006855|gb|AC216767.1|	97.6	1e-17	Populus trichocarpa clone POP031-P03, complete sequence	sp|Q948Z4|SNAK1_SOLTU	117	3e-28	Snakin-1 OS=Solanum tuberosum GN=SN1 PE=1 SV=1	--	--	--	--	--	--	--	--	--	--	GO:0032940//secretion by cell;GO:0008283//cell proliferation	-	GO:0016023//cytoplasmic membrane-bounded vesicle	--
CL11327.Contig3_All	217	247	157	47.4263	19.5872	-1.2758	Down	1.21e-18	5.09e-17	217	157	1157	19.5872	192.219	3.29477	Up	1.25e-137	2.5e-136	gi|18396941|ref|NP_565348.1|	91.3	4e-18	bifunctional inhibitor/lipid-transfer protein/seed storage 2S albumin-like protein [Arabidopsis thaliana] >gi|30678667|ref|NP_849949.1| bifunctional inhibitor/lipid-transfer protein/seed storage 2S albumin-like protein [Arabidopsis thaliana] >gi|4662641|gb|AAD26911.1| expressed protein [Arabidopsis thaliana] >gi|22022562|gb|AAM83238.1| At2g10940/F15K19.1 [Arabidopsis thaliana] >gi|23308313|gb|AAN…	--	--	--	--	sp|Q00451|PRF1_SOLLC	69.7	4e-13	36.4 kDa proline-rich protein OS=Solanum lycopersicum GN=TPRP-F1 PE=2 SV=1	Rv1796	53.5	9e-08	COG1404	Subtilisin-like serine proteases	K14709	3e-10	61.6	vcn:VOLCADRAFT_104214	solute carrier family 39 (zinc transporter), member 1/2/3	GO:0009987//cellular process;GO:0033036	-	GO:0009506//plasmodesma;GO:0009535//chloroplast thylakoid membrane;GO:0048046//apoplast	--
CL11451.Contig1_All	1649	40	22	1.0107	0.3612	-1.4845	Down	6.64e-05	0.000699	1649	22	158	0.3612	3.4543	3.25752	Up	8.71e-20	2.66e-19	--	--	--	--	--	--	--	--	--	--	--	--	--	--	--	--	--	--	--	--	--	--	-	-	-	--
Unigene15763_All	322	106	57	13.7161	4.7924	-1.5171	Down	4.06e-11	1.02e-09	322	57	403	4.7924	45.1204	3.23496	Up	9.78e-48	7e-47	--	--	--	--	gi|359490037|ref|XM_002267777.2|	58	5e-06	PREDICTED: Vitis vinifera 50S ribosomal protein L35, chloroplastic-like (LOC100252143), mRNA	--	--	--	--	--	--	--	--	--	--	--	--	--	--	-	-	-	--
CL471.Contig36_All	4444	42	15	0.3938	0.0914	-2.1072	Down	1.65e-07	2.73e-06	4444	15	106	0.0914	0.8599	3.2339	Up	1.41e-13	3.39e-13	gi|297746278|emb|CBI16334.3|	792	0	unnamed protein product [Vitis vinifera]	gi|359478363|ref|XM_002282431.2|	272	3e-69	PREDICTED: Vitis vinifera receptor-like serine/threonine-protein kinase NCRK-like (LOC100263865), mRNA	sp|Q8VYY5|NCRK_ARATH	572	5e-163	Receptor-like serine/threonine-protein kinase NCRK OS=Arabidopsis thaliana GN=NCRK PE=1 SV=1	ML0897	82.4	6e-15	COG0515	Serine/threonine protein kinase	K04733	2e-64	246	smo:SELMODRAFT_159261	interleukin-1 receptor-associated kinase 4 [EC:2.7.11.1]	GO:0007155//cell adhesion;GO:0045010//actin nucleation;GO:0010090//trichome morphogenesis;GO:0006468//protein phosphorylation;GO:0048765//root hair cell differentiation;GO:0010014//meristem initiation;GO:0010382//cellular cell wall macromolecule metabolic process;GO:0071555//cell wall organization;GO:0010089//xylem development	GO:0051020//GTPase binding;GO:0004674//protein serine/threonine kinase activity;GO:0005524//ATP binding	GO:0012505//endomembrane system;GO:0005886//plasma membrane;GO:0010008//endosome membrane	ko04626//Plant-pathogen interaction
CL7849.Contig1_All	391	19	3	2.0247	0.2077	-3.2851	Down	6.99e-06	9.03e-05	391	3	21	0.2077	1.9363	3.22073	Up	0.00152418	0.00203074	--	--	--	--	--	--	--	--	--	--	--	--	--	--	--	--	--	--	--	--	--	--	-	-	-	--
CL12348.Contig8_All	1509	36	19	0.994	0.3409	-1.5439	Down	9.75e-05	0.000986	1509	19	133	0.3409	3.1775	3.22047	Up	1.32e-16	3.64e-16	gi|359484996|ref|XP_002273742.2|	139	2e-136	PREDICTED: probable xyloglucan endotransglucosylase/hydrolase protein 23-like [Vitis vinifera]	gi|147802594|emb|AM480655.2|	216	5e-53	Vitis vinifera contig VV78X185772.10, whole genome shotgun sequence	sp|Q38910|XTH23_ARATH	202	5e-112	Probable xyloglucan endotransglucosylase/hydrolase protein 23 OS=Arabidopsis thaliana GN=XTH23 PE=2 SV=1	--	--	--	--	--	K14504	3e-135	246	vvi:100256520	xyloglucan:xyloglucosyl transferase TCH4 [EC:2.4.1.207]	GO:0006073//cellular glucan metabolic process	GO:0004553//hydrolase activity, hydrolyzing O-glycosyl compounds;GO:0016762//xyloglucan:xyloglucosyl transferase activity	GO:0048046//apoplast;GO:0005618//cell wall	ko04075//Plant hormone signal transduction
Unigene14001_All	869	27	7	1.2946	0.2181	-2.5694	Down	2.23e-06	3.11e-05	869	7	49	0.2181	2.0328	3.22041	Up	6.97e-07	1.18e-06	--	--	--	--	--	--	--	--	--	--	--	--	--	--	--	--	--	--	--	--	--	--	-	-	-	--
Unigene15010_All	685	20	3	1.2165	0.1186	-3.3586	Down	3.13e-06	4.29e-05	685	3	21	0.1186	1.1052	3.22013	Up	0.00152418	0.00203375	gi|224104167|ref|XP_002313344.1|	79	6e-14	predicted protein [Populus trichocarpa] >gi|222849752|gb|EEE87299.1| predicted protein [Populus trichocarpa]	--	--	--	--	--	--	--	--	--	--	--	--	--	--	--	--	--	--	-	-	-	--
CL1610.Contig5_All	7619	150	89	0.8203	0.3162	-1.3753	Down	3.21e-13	9.64e-12	7619	89	606	0.3162	2.8675	3.18088	Up	3.34e-69	3.43e-68	gi|62701868|gb|AAX92941.1|	70.9	0	retrotransposon protein, putative, Ty1-copia sub-class [Oryza sativa Japonica Group] >gi|77548751|gb|ABA91548.1| retrotransposon protein, putative, Ty1-copia subclass [Oryza sativa Japonica Group]	gi|312032567|gb|AC243134.1|	922	0	Gossypium hirsutum clone MX018L03-joq, complete sequence	sp|P10978|POLX_TOBAC	697	0	Retrovirus-related Pol polyprotein from transposon TNT 1-94 OS=Nicotiana tabacum PE=2 SV=1	Rv0567	61.6	2e-08	COG0500	SAM-dependent methyltransferases	K16040	2e-112	338	vvi:100233030	trans-resveratrol di-O-methyltransferase [EC:2.1.1.240]	-	-	-	ko03018//RNA degradation;ko03008//Ribosome biogenesis in eukaryotes;ko00402//Benzoxazinoid biosynthesis;ko00945//Stilbenoid, diarylheptanoid and gingerol biosynthesis
Unigene58_All	5284	190	103	1.4982	0.5277	-1.5054	Down	1.52e-18	6.35e-17	5284	103	696	0.5277	4.7486	3.16971	Up	8.11e-79	9.5e-78	--	--	--	--	gi|205361204|gb|AC232640.1|	63.9	2e-06	Solanum lycopersicum chromosome 6 clone C06SLm0060E11, complete sequence	--	--	--	--	--	--	--	--	--	--	--	--	--	--	-	-	-	--
CL8189.Contig2_All	832	40	20	2.0032	0.6508	-1.622	Down	2.05e-05	0.000241	832	20	133	0.6508	5.763	3.14653	Up	4.48e-16	1.21e-15	gi|147782326|emb|CAN63047.1|	164.5	1e-39	hypothetical protein VITISV_044031 [Vitis vinifera]	gi|189162487|dbj|AP009710.1|	73.8	2e-10	Lotus japonicus genomic DNA, chromosome 3, clone: LjT23H01, TM1768, complete sequence	--	--	--	--	--	--	--	--	--	--	--	--	--	--	-	-	-	--
CL869.Contig8_All	3764	317	186	3.5091	1.3378	-1.3912	Down	1.18e-26	6.99e-25	3764	186	1236	1.3378	11.8384	3.14554	Up	5.36e-137	1.05e-135	--	--	--	--	--	--	--	--	--	--	--	--	--	--	--	--	--	--	--	--	--	--	-	-	-	--
CL1610.Contig2_All	7484	136	97	0.7572	0.3509	-1.1096	Down	5.06e-09	1.02e-07	7484	97	639	0.3509	3.0782	3.13296	Up	3.19e-71	3.3e-70	gi|62701868|gb|AAX92941.1|	70.9	0	retrotransposon protein, putative, Ty1-copia sub-class [Oryza sativa Japonica Group] >gi|77548751|gb|ABA91548.1| retrotransposon protein, putative, Ty1-copia subclass [Oryza sativa Japonica Group]	gi|312032567|gb|AC243134.1|	906	0	Gossypium hirsutum clone MX018L03-joq, complete sequence	sp|P10978|POLX_TOBAC	707	0	Retrovirus-related Pol polyprotein from transposon TNT 1-94 OS=Nicotiana tabacum PE=2 SV=1	Rv0567	61.6	2e-08	COG0500	SAM-dependent methyltransferases	K16040	2e-112	338	vvi:100233030	trans-resveratrol di-O-methyltransferase [EC:2.1.1.240]	-	-	-	ko03018//RNA degradation;ko03008//Ribosome biogenesis in eukaryotes;ko00402//Benzoxazinoid biosynthesis;ko00945//Stilbenoid, diarylheptanoid and gingerol biosynthesis
Unigene13225_All	1858	770	227	17.2674	3.3076	-2.3842	Down	8.19e-131	2.93e-128	1858	227	1484	3.3076	28.7946	3.12194	Up	3.31e-162	7.28e-161	gi|269854053|gb|ACZ51240.1|	823.2	0	3-ketoacyl-CoA synthase [Arachis hypogaea]	gi|356575545|ref|XM_003555853.1|	188	1e-44	PREDICTED: Glycine max 3-ketoacyl-CoA synthase 6-like (LOC100816997), mRNA	sp|Q9XF43|KCS6_ARATH	805	0	3-ketoacyl-CoA synthase 6 OS=Arabidopsis thaliana GN=CUT1 PE=1 SV=1	DRA0326	83.2	1e-15	COG3424	Predicted naringenin-chalcone synthase	K15397	0	814	gmx:100816997	3-ketoacyl-CoA synthase [EC:2.3.1.-]	GO:0010155//regulation of proton transport;GO:0009072//aromatic amino acid family metabolic process;GO:0010218//response to far red light;GO:0000096//sulfur amino acid metabolic process;GO:0009744//response to sucrose stimulus;GO:0016117//carotenoid biosynthetic process;GO:0000038//very long-chain fatty acid metabolic process;GO:0006636//unsaturated fatty acid biosynthetic process;GO:0009793//emb…	GO:0009922//fatty acid elongase activity	GO:0016020//membrane;GO:0005783//endoplasmic reticulum	ko01110//Biosynthesis of secondary metabolites;ko00062//Fatty acid elongation
Unigene26881_All	1570	163	75	4.3258	1.2933	-1.7419	Down	1.25e-19	5.48e-18	1570	75	488	1.2933	11.2058	3.11512	Up	2.66e-54	2.22e-53	gi|225463912|ref|XP_002266398.1|	539.6	4e-152	PREDICTED: histidine decarboxylase-like [Vitis vinifera]	gi|225322070|dbj|AK326086.1|	73.8	5e-10	Solanum lycopersicum cDNA, clone: LEFL2002BA08, HTC in fruit	sp|P54772|DCHS_SOLLC	471	6e-133	Histidine decarboxylase OS=Solanum lycopersicum GN=HDC PE=2 SV=1	mlr6209	233	5e-61	COG0076	Glutamate decarboxylase and related PLP-dependent proteins	K01590	4e-153	539	vvi:100258141	histidine decarboxylase [EC:4.1.1.22]	GO:0009793//embryo development ending in seed dormancy;GO:0006580//ethanolamine metabolic process;GO:0006520//cellular amino acid metabolic process	GO:0016831//carboxy-lyase activity	GO:0005886//plasma membrane;GO:0005829//cytosol	ko00340//Histidine metabolism;ko01110//Biosynthesis of secondary metabolites;ko01100//Metabolic pathways
Unigene15693_All	373	19	4	2.1224	0.2903	-2.8701	Down	2.63e-05	0.000302	373	4	26	0.2903	2.513	3.11379	Up	0.000528988	0.000732945	--	--	--	--	--	--	--	--	--	--	--	--	--	--	--	--	--	--	--	--	--	--	-	-	-	--
CL7497.Contig3_All	732	48	16	2.7322	0.5918	-2.2069	Down	8.02e-09	1.57e-07	732	16	104	0.5918	5.1221	3.11355	Up	1.14e-12	2.68e-12	gi|14278925|dbj|BAB59005.1|	343.6	1e-93	flavonoid 3&apos;-hydroxylase [Perilla frutescens var. crispa]	gi|14278924|dbj|AB045593.1|	430	1e-118	Perilla frutescens var. crispa SHT12 mRNA for flavonoid 3'-hydroxylase, complete cds	sp|Q9SBQ9|F3PH_PETHY	309	1e-84	Flavonoid 3'-monooxygenase OS=Petunia hybrida GN=CYP75B2 PE=2 SV=1	--	--	--	--	--	K05280	9e-87	317	vvi:100232999	flavonoid 3'-monooxygenase [EC:1.14.13.21]	GO:0055114//oxidation-reduction process	GO:0020037//heme binding;GO:0016705//oxidoreductase activity, acting on paired donors, with incorporation or reduction of molecular oxygen;GO:0004497//monooxygenase activity;GO:0005506//iron ion binding;GO:0009055//electron carrier activity	-	ko00941//Flavonoid biosynthesis;ko01110//Biosynthesis of secondary metabolites;ko00944//Flavone and flavonol biosynthesis;ko01100//Metabolic pathways
Unigene56_All	5459	179	135	1.3662	0.6695	-1.029	Down	2.97e-10	6.89e-09	5459	135	868	0.6695	5.7323	3.09796	Up	1.79e-94	2.49e-93	--	--	--	--	gi|205361204|gb|AC232640.1|	63.9	2e-06	Solanum lycopersicum chromosome 6 clone C06SLm0060E11, complete sequence	--	--	--	--	--	--	--	--	--	--	--	--	--	--	-	-	-	--
Unigene16944_All	533	18	3	1.4071	0.1524	-3.2068	Down	1.55e-05	0.000187	533	3	19	0.1524	1.2851	3.07595	Up	0.0037523	0.00478723	--	--	--	--	--	--	--	--	--	--	--	--	--	--	--	--	--	--	--	--	--	--	-	-	-	--
CL2859.Contig3_All	817	87	11	4.4369	0.3645	-3.6056	Down	2.72e-24	1.48e-22	817	11	69	0.3645	3.0447	3.06231	Up	1.26e-08	2.36e-08	gi|296245406|gb|ADH03021.1|	298.9	5e-80	acyl-ACP thioesterase [Capsicum annuum]	gi|18653910|gb|L78468.1|LLPCPAAT	305	4e-80	Perilla frutescens acyl-ACP thioesterase mRNA, complete cds; chloroplast gene for chloroplast product	sp|Q42712|FATA_CORSA	290	9e-79	Oleoyl-acyl carrier protein thioesterase, chloroplastic (Fragment) OS=Coriandrum sativum GN=FATA PE=2 SV=1	CAC3591	55.1	1e-07	COG3884	Acyl-ACP thioesterase	K10782	6e-80	295	vvi:100248960	fatty acyl-ACP thioesterase A [EC:3.1.2.14 3.1.2.-]	GO:0006633//fatty acid biosynthetic process	GO:0000036//ACP phosphopantetheine attachment site binding involved in fatty acid biosynthetic process;GO:0016297//acyl-[acyl-carrier-protein] hydrolase activity	GO:0009507//chloroplast	ko00061//Fatty acid biosynthesis
CL125.Contig31_All	4808	137	79	1.1872	0.4448	-1.4163	Down	1.06e-12	3.03e-11	4808	79	495	0.4448	3.7116	3.06081	Up	1.42e-53	1.15e-52	--	--	--	--	--	--	--	--	--	--	--	--	--	--	--	--	--	--	--	--	--	--	-	-	-	--
CL12640.Contig2_All	474	49	26	4.3072	1.485	-1.5363	Down	5.9e-06	7.72e-05	474	26	161	1.485	12.2453	3.04369	Up	2.9e-18	8.4e-18	--	--	--	--	--	--	--	--	--	--	--	--	--	--	--	--	--	--	--	--	--	--	-	-	-	--
CL869.Contig4_All	1549	152	92	4.0886	1.6079	-1.3464	Down	5.43e-13	1.59e-11	1549	92	569	1.6079	13.2429	3.04197	Up	9.54e-61	8.35e-60	--	--	--	--	--	--	--	--	--	--	--	--	--	--	--	--	--	--	--	--	--	--	-	-	-	--
CL5866.Contig2_All	245	34	17	5.7822	1.8785	-1.622	Down	8.62e-05	0.000884	245	17	105	1.8785	15.4506	3.04001	Up	2.37e-12	5.47e-12	--	--	--	--	--	--	--	--	--	--	--	--	--	--	--	--	--	--	--	--	--	--	-	-	-	--
Unigene20698_All	1115	51	10	1.9058	0.2428	-2.9726	Down	1.48e-12	4.22e-11	1115	10	61	0.2428	1.9723	3.02204	Up	1.25e-07	2.21e-07	gi|225456495|ref|XP_002280924.1|	275.8	7e-73	PREDICTED: ethylene-responsive transcription factor ERF114-like [Vitis vinifera]	gi|224119843|ref|XM_002318140.1|	125	1e-25	Populus trichocarpa AP2/ERF domain-containing transcription factor (ERF72), mRNA	sp|Q9FH54|EF114_ARATH	193	1e-49	Ethylene-responsive transcription factor ERF114 OS=Arabidopsis thaliana GN=ERF114 PE=2 SV=1	--	--	--	--	--	K09286	2e-25	114	ath:AT1G43160	EREBP-like factor	GO:0050832//defense response to fungus	-	-	--
CL869.Contig6_All	1552	51	31	1.3692	0.5408	-1.3402	Down	3.11e-05	0.000353	1552	31	183	0.5408	4.2509	2.9746	Up	7.25e-20	2.23e-19	--	--	--	--	--	--	--	--	--	--	--	--	--	--	--	--	--	--	--	--	--	--	-	-	-	--
CL4200.Contig2_All	1725	229	81	5.5313	1.2712	-2.1214	Down	8e-35	6.29e-33	1725	81	478	1.2712	9.9899	2.97428	Up	1.75e-49	1.33e-48	gi|147767047|emb|CAN67678.1|	155.2	6e-144	hypothetical protein VITISV_035274 [Vitis vinifera]	gi|359491193|ref|XM_002276776.2|	63.9	5e-07	PREDICTED: Vitis vinifera cytochrome P450 71A4-like (LOC100253593), mRNA	sp|Q42716|C71A8_MENPI	363	4e-121	Cytochrome P450 71A8 OS=Mentha piperita GN=CYP71A8 PE=3 SV=1	BH0579	108	2e-23	COG2124	Cytochrome P450	K00517	7e-109	283	ath:AT2G30750	[EC:1.14.-.-]	GO:0051707//response to other organism	GO:0005488//binding;GO:0016705//oxidoreductase activity, acting on paired donors, with incorporation or reduction of molecular oxygen;GO:0004497//monooxygenase activity	-	ko00945//Stilbenoid, diarylheptanoid and gingerol biosynthesis;ko00903//Limonene and pinene degradation;ko01110//Biosynthesis of secondary metabolites;ko01100//Metabolic pathways
CL12809.Contig1_All	2730	136	60	2.0757	0.595	-1.8026	Down	2.18e-17	8.5e-16	2730	60	353	0.595	4.6616	2.96986	Up	7.25e-37	4.09e-36	gi|225463881|ref|XP_002263430.1|	981.5	0	PREDICTED: ABC transporter G family member 22-like [Vitis vinifera]	gi|359493024|ref|XM_002263394.2|	248	2e-62	PREDICTED: Vitis vinifera ABC transporter G family member 22-like (LOC100256491), mRNA	sp|Q93YS4|AB22G_ARATH	782	0	ABC transporter G family member 22 OS=Arabidopsis thaliana GN=ABCG22 PE=1 SV=1	YCR011c_2	190	1e-47	COG1131	ABC-type multidrug transport system, ATPase component	K05681	6e-84	310	cme:CMS467C	ATP-binding cassette, subfamily G (WHITE), member 2	GO:0009414//response to water deprivation;GO:0010148//transpiration	GO:0042626//ATPase activity, coupled to transmembrane movement of substances;GO:0000166//nucleotide binding	GO:0005739//mitochondrion;GO:0005886//plasma membrane	ko03040//Spliceosome;ko02010//ABC transporters
Unigene11922_All	1639	251	25	6.3808	0.4129	-3.9499	Down	2.01e-72	3.33e-70	1639	25	146	0.4129	3.2114	2.95934	Up	5.33e-16	1.43e-15	gi|224103489|ref|XP_002313076.1|	561.2	1e-158	predicted protein [Populus trichocarpa] >gi|222849484|gb|EEE87031.1| predicted protein [Populus trichocarpa]	gi|160688506|gb|AC214624.1|	79.8	8e-12	Populus trichocarpa clone ACSB1889-P04, complete sequence	sp|Q3Y8L7|WDR69_CHLRE	72.8	5e-13	Outer row dynein assembly protein 16 OS=Chlamydomonas reinhardtii GN=ODA16 PE=1 SV=1	all0438_2	89.7	1e-17	COG2319	FOG: WD40 repeat	K14963	1e-16	86.7	vcn:VOLCADRAFT_109001	COMPASS component SWD3	GO:0006944//cellular membrane fusion	GO:0016740//transferase activity;GO:0000166//nucleotide binding	GO:0005834//heterotrimeric G-protein complex;GO:0009507//chloroplast;GO:0005634//nucleus	--
CL2513.Contig4_All	2067	39	21	0.7862	0.2751	-1.5149	Down	6.35e-05	0.000672	2067	21	121	0.2751	2.1104	2.93949	Up	2.35e-13	5.58e-13	gi|356568501|ref|XP_003552449.1|	689.5	0	PREDICTED: serine carboxypeptidase-like 20-like isoform 1 [Glycine max]	gi|359494752|ref|XM_002264418.2|	107	4e-20	PREDICTED: Vitis vinifera serine carboxypeptidase-like 20-like (LOC100258524), mRNA	sp|Q8L7B2|SCP20_ARATH	655	0	Serine carboxypeptidase-like 20 OS=Arabidopsis thaliana GN=SCPL20 PE=2 SV=2	YMR297w	173	9e-43	COG2939	Carboxypeptidase C (cathepsin A)	K13289	0	689	gmx:100790895	cathepsin A (carboxypeptidase C) [EC:3.4.16.5]	GO:0006508//proteolysis	GO:0004185//serine-type carboxypeptidase activity	GO:0005576//extracellular region;GO:0005773//vacuole	--
Unigene959_All	452	61	25	5.6231	1.4974	-1.9089	Down	3.45e-09	7.08e-08	452	25	144	1.4974	11.4854	2.93927	Up	1.23e-15	3.22e-15	gi|297746482|emb|CBI16538.3|	74.3	5e-13	unnamed protein product [Vitis vinifera]	gi|359478466|ref|XM_002285691.2|	58	8e-06	PREDICTED: Vitis vinifera arabinogalactan peptide 14-like (LOC100250052), mRNA	sp|Q9STQ3|AGP13_ARATH	65.9	9e-12	Arabinogalactan peptide 13 OS=Arabidopsis thaliana GN=AGP13 PE=1 SV=1	--	--	--	--	--	--	--	--	--	--	GO:0006598//polyamine catabolic process;GO:0048767//root hair elongation;GO:0009698//phenylpropanoid metabolic process;GO:0042398//cellular modified amino acid biosynthetic process	GO:0005515//protein binding	GO:0031225//anchored to membrane;GO:0005886//plasma membrane	--
CL4682.Contig1_All	609	176	16	12.0414	0.7113	-4.0814	Down	1.56e-52	1.84e-50	609	16	92	0.7113	5.4462	2.93672	Up	1.9e-10	3.93e-10	gi|356521895|ref|XP_003529586.1|	169.5	2e-41	PREDICTED: monothiol glutaredoxin-S2-like [Glycine max]	gi|21907981|dbj|AP004963.1|	89.7	3e-15	Lotus japonicus genomic DNA, chromosome 3, clone: LjT48D11, TM0142, complete sequence	sp|O23420|GRXS5_ARATH	162	1e-40	Monothiol glutaredoxin-S5 OS=Arabidopsis thaliana GN=GRXS5 PE=3 SV=1	SPAC15E1.09	56.6	3e-08	COG0695	Glutaredoxin and related proteins	K03676	8e-21	98.2	bdi:100821530	glutaredoxin 3	GO:0045454//cell redox homeostasis;GO:0048653//anther development	GO:0009055//electron carrier activity;GO:0008794//arsenate reductase (glutaredoxin) activity;GO:0015035//protein disulfide oxidoreductase activity	GO:0005737//cytoplasm	--
CL2568.Contig6_All	1273	87	39	2.8476	0.8294	-1.7796	Down	1.8e-11	4.66e-10	1273	39	223	0.8294	6.3154	2.92873	Up	2.55e-23	8.69e-23	gi|187372966|gb|ACD03217.1|	446	5e-124	xyloglucan endotransglucosylase/hydrolase 7 [Actinidia deliciosa]	gi|34398677|gb|AY365421.1|	192	6e-46	Sesamum indicum xyloglucan endotransglycosylase mRNA, partial cds	sp|Q38857|XTH22_ARATH	377	1e-104	Xyloglucan endotransglucosylase/hydrolase protein 22 OS=Arabidopsis thaliana GN=XTH22 PE=1 SV=1	YLR213c	63.9	6e-10	COG2273	Beta-glucanase/Beta-glucan synthetase	K08235	6e-110	395	vvi:100252173	xyloglucan:xyloglucosyl transferase [EC:2.4.1.207]	GO:0005975//carbohydrate metabolic process	GO:0016787//hydrolase activity;GO:0016757//transferase activity, transferring glycosyl groups	-	--
CL1351.Contig1_All	719	15643	3835	906.511	144.401	-2.6502	Down	0	0	719	3835	21909	144.401	1098.54	2.92744	Up	0	0	--	--	--	--	--	--	--	--	--	--	--	--	--	--	--	--	--	--	--	--	--	--	-	-	-	--
CL4200.Contig3_All	1635	423	147	10.7796	2.4341	-2.1468	Down	7.82e-64	1.14e-61	1635	147	834	2.4341	18.3896	2.91743	Up	1.99e-82	2.43e-81	gi|147767047|emb|CAN67678.1|	535.4	9e-151	hypothetical protein VITISV_035274 [Vitis vinifera]	--	--	--	--	sp|Q42716|C71A8_MENPI	456	1e-128	Cytochrome P450 71A8 OS=Mentha piperita GN=CYP71A8 PE=3 SV=1	BH0579	111	4e-24	COG2124	Cytochrome P450	K00517	5e-115	413	aly:ARALYDRAFT_320824	[EC:1.14.-.-]	GO:0051707//response to other organism	GO:0005488//binding;GO:0016705//oxidoreductase activity, acting on paired donors, with incorporation or reduction of molecular oxygen;GO:0004497//monooxygenase activity	-	ko00945//Stilbenoid, diarylheptanoid and gingerol biosynthesis;ko00903//Limonene and pinene degradation;ko01110//Biosynthesis of secondary metabolites;ko01100//Metabolic pathways
Unigene9198_All	531	25	9	1.9617	0.4589	-2.0959	Down	5.94e-05	0.000633	531	9	51	0.4589	3.4626	2.9156	Up	2.91e-06	4.73e-06	--	--	--	--	--	--	--	--	--	--	--	--	--	--	--	--	--	--	--	--	--	--	-	-	-	--
Unigene7517_All	629	854	200	56.5704	8.6082	-2.7163	Down	7.71e-169	4.01e-166	629	200	1127	8.6082	64.5947	2.90763	Up	3.85e-110	5.78e-109	--	--	--	--	--	--	--	--	--	--	--	--	--	--	--	--	--	--	--	--	--	--	-	-	-	--
Unigene17954_All	789	24	8	1.2674	0.2745	-2.207	Down	4.79e-05	0.000523	789	8	45	0.2745	2.0562	2.9051	Up	1.24e-05	1.94e-05	gi|225435749|ref|XP_002285715.1|	228.8	6e-59	PREDICTED: transcription repressor MYB5 [Vitis vinifera]	gi|389827977|gb|JQ989280.1|	264	1e-67	Fragaria x ananassa transcription factor MYB5 mRNA, complete cds	sp|Q38850|MYB5_ARATH	178	4e-45	Transcription repressor MYB5 OS=Arabidopsis thaliana GN=MYB5 PE=1 SV=1	ECU11g1690	77.4	3e-14	COG5147	Myb superfamily proteins, including transcription factors and mRNA splicing factors	K09422	6e-60	228	vvi:100232973	myb proto-oncogene protein, plant	GO:0048731	-	-	--
Unigene5895_All	3459	98	62	1.1805	0.4853	-1.2824	Down	2.46e-08	4.57e-07	3459	62	345	0.4853	3.5958	2.88936	Up	1.7e-34	9.07e-34	gi|242039061|ref|XP_002466925.1|	51.6	3e-77	hypothetical protein SORBIDRAFT_01g016800 [Sorghum bicolor] >gi|241920779|gb|EER93923.1| hypothetical protein SORBIDRAFT_01g016800 [Sorghum bicolor]	--	--	--	--	--	--	--	--	--	--	--	--	--	K10583	2e-06	53.9	vvi:100244778	ubiquitin-conjugating enzyme E2 S [EC:6.3.2.19]	-	-	-	ko04120//Ubiquitin mediated proteolysis
CL125.Contig10_All	2573	40	8	0.6477	0.0842	-2.9434	Down	4.79e-10	1.08e-08	2573	8	44	0.0842	0.6165	2.87221	Up	1.89e-05	2.9e-05	--	--	--	--	--	--	--	--	--	--	--	--	--	--	--	--	--	--	--	--	--	--	-	-	-	--
Unigene21330_All	2404	88	57	1.5252	0.6419	-1.2486	Down	2.3e-07	3.73e-06	2404	57	310	0.6419	4.6489	2.85647	Up	1.44e-30	6.54e-30	gi|225445767|ref|XP_002274323.1|	319.3	1e-85	PREDICTED: progestin and adipoq receptor-like protein 1-like [Vitis vinifera]	gi|359484810|ref|XM_002274287.2|	81.8	3e-12	PREDICTED: Vitis vinifera progestin and adipoq receptor-like protein 1-like (LOC100262144), mRNA	--	--	--	--	SPBC12C2.09c	126	2e-28	COG1272	Predicted membrane protein, hemolysin III homolog	K07297	1e-86	319	vvi:100262144	adiponectin receptor	GO:0009744//response to sucrose stimulus;GO:0009725//response to hormone stimulus;GO:0006979//response to oxidative stress;GO:0016126//sterol biosynthetic process	GO:0004872//receptor activity	GO:0016021//integral to membrane;GO:0005739//mitochondrion	--
CL9614.Contig2_All	515	27	5	2.1844	0.2628	-3.0552	Down	2.04e-07	3.32e-06	515	5	27	0.2628	1.8901	2.84643	Up	0.00102571	0.00138918	gi|255587337|ref|XP_002534234.1|	183	1e-45	pepsin A, putative [Ricinus communis] >gi|223525662|gb|EEF28148.1| pepsin A, putative [Ricinus communis]	--	--	--	--	--	--	--	--	--	--	--	--	--	K00924	2e-06	49.7	ath:AT5G22850	[EC:2.7.1.-]	GO:0006546//glycine catabolic process;GO:0000271//polysaccharide biosynthetic process	GO:0016787//hydrolase activity	GO:0009505//plant-type cell wall;GO:0016020//membrane;GO:0005829//cytosol	--
CL2568.Contig2_All	1195	136	42	4.7419	0.9515	-2.3172	Down	1.06e-23	5.58e-22	1195	42	225	0.9515	6.7879	2.83469	Up	2.61e-22	8.69e-22	gi|187372966|gb|ACD03217.1|	429.5	4e-119	xyloglucan endotransglucosylase/hydrolase 7 [Actinidia deliciosa]	gi|34398677|gb|AY365421.1|	178	8e-42	Sesamum indicum xyloglucan endotransglycosylase mRNA, partial cds	sp|Q38857|XTH22_ARATH	359	2e-99	Xyloglucan endotransglucosylase/hydrolase protein 22 OS=Arabidopsis thaliana GN=XTH22 PE=1 SV=1	CAC2807	54.7	3e-07	COG2273	Beta-glucanase/Beta-glucan synthetase	K08235	1e-103	375	vvi:100252173	xyloglucan:xyloglucosyl transferase [EC:2.4.1.207]	-	GO:0016740//transferase activity	-	--
CL2568.Contig7_All	1255	88	60	2.9216	1.2943	-1.1746	Down	8.38e-07	1.26e-05	1255	60	321	1.2943	9.2211	2.83277	Up	3.67e-31	1.7e-30	gi|187372966|gb|ACD03217.1|	449.5	4e-125	xyloglucan endotransglucosylase/hydrolase 7 [Actinidia deliciosa]	gi|34398677|gb|AY365421.1|	309	4e-81	Sesamum indicum xyloglucan endotransglycosylase mRNA, partial cds	sp|Q38857|XTH22_ARATH	380	9e-106	Xyloglucan endotransglucosylase/hydrolase protein 22 OS=Arabidopsis thaliana GN=XTH22 PE=1 SV=1	BH3231	62	2e-09	COG2273	Beta-glucanase/Beta-glucan synthetase	K08235	5e-111	399	vvi:100252173	xyloglucan:xyloglucosyl transferase [EC:2.4.1.207]	GO:0005975//carbohydrate metabolic process	GO:0016757//transferase activity, transferring glycosyl groups	-	--
CL869.Contig1_All	1907	85	52	1.8572	0.7382	-1.331	Down	8.94e-08	1.54e-06	1907	52	278	0.7382	5.2555	2.83174	Up	3.58e-27	1.43e-26	--	--	--	--	--	--	--	--	--	--	--	--	--	--	--	--	--	--	--	--	--	--	-	-	-	--
Unigene22610_All	322	27	3	3.4937	0.2522	-3.7921	Down	1e-08	1.95e-07	322	3	16	0.2522	1.7914	2.82845	Up	0.0139045	0.0166559	gi|386870493|gb|AFJ42577.1|	90.9	5e-18	polyphenol oxidase [Sesamum indicum]	gi|386870492|gb|JQ658360.1|	89.7	2e-15	Sesamum indicum polyphenol oxidase (PPO) mRNA, complete cds	sp|P43311|PPO_VITVI	46.2	4e-06	Polyphenol oxidase, chloroplastic OS=Vitis vinifera PE=1 SV=1	--	--	--	--	--	K00422	4e-06	47.8	vvi:100256583	polyphenol oxidase [EC:1.10.3.1]	GO:0055114//oxidation-reduction process	GO:0004097//catechol oxidase activity;GO:0046872//metal ion binding	-	ko00950//Isoquinoline alkaloid biosynthesis;ko00350//Tyrosine metabolism;ko01110//Biosynthesis of secondary metabolites;ko01100//Metabolic pathways
CL2183.Contig1_All	2444	107	65	1.8242	0.72	-1.3412	Down	1.59e-09	3.4e-08	2444	65	341	0.72	5.0301	2.80452	Up	1.87e-32	9.26e-32	--	--	--	--	gi|130381709|dbj|AP009361.1|	87.7	5e-14	Solanum lycopersicum genomic DNA, chromosome 8, clone: C08HBa0074F18, complete sequence	--	--	--	--	--	--	--	--	--	--	--	--	--	--	-	-	-	--
CL2568.Contig1_All	1107	97	45	3.651	1.1005	-1.7301	Down	3.49e-12	9.64e-11	1107	45	234	1.1005	7.6206	2.79175	Up	1.45e-22	4.85e-22	gi|187372966|gb|ACD03217.1|	444.9	9e-124	xyloglucan endotransglucosylase/hydrolase 7 [Actinidia deliciosa]	gi|225312418|dbj|AK319959.1|	190	2e-45	Solanum lycopersicum cDNA, clone: LEFL1003CG02, HTC in leaf	sp|Q38857|XTH22_ARATH	375	3e-104	Xyloglucan endotransglucosylase/hydrolase protein 22 OS=Arabidopsis thaliana GN=XTH22 PE=1 SV=1	YLR213c	63.9	5e-10	COG2273	Beta-glucanase/Beta-glucan synthetase	K08235	2e-108	390	vvi:100252173	xyloglucan:xyloglucosyl transferase [EC:2.4.1.207]	GO:0005975//carbohydrate metabolic process	GO:0016787//hydrolase activity;GO:0016757//transferase activity, transferring glycosyl groups	-	--
CL11152.Contig1_All	892	33	13	1.5415	0.3946	-1.9659	Down	9.55e-06	0.00012	892	13	67	0.3946	2.7079	2.77871	Up	2.46e-07	4.22e-07	--	--	--	--	--	--	--	--	--	--	--	--	--	--	--	--	--	--	--	--	--	--	-	-	-	--
Unigene57_All	7823	433	255	2.3062	0.8825	-1.3858	Down	1.36e-35	1.1e-33	7823	255	1312	0.8825	6.0462	2.77636	Up	4.53e-118	7.72e-117	--	--	--	--	gi|205361204|gb|AC232640.1|	63.9	2e-06	Solanum lycopersicum chromosome 6 clone C06SLm0060E11, complete sequence	--	--	--	--	--	--	--	--	--	--	--	--	--	--	-	-	-	--
CL11152.Contig2_All	876	67	31	3.1868	0.9581	-1.7339	Down	7.09e-09	1.4e-07	876	31	159	0.9581	6.5436	2.77184	Up	1.33e-15	3.48e-15	--	--	--	--	--	--	--	--	--	--	--	--	--	--	--	--	--	--	--	--	--	--	-	-	-	--
CL5553.Contig2_All	4659	449	187	4.0155	1.0866	-1.8858	Down	4.74e-57	6.16e-55	4659	187	942	1.0866	7.2892	2.74594	Up	1.29e-83	1.67e-82	gi|75321780|sp|Q5W274.1|PDR3_TOBAC	2287.3	0	RecName: Full=Pleiotropic drug resistance protein 3; AltName: Full=NtPDR3 >gi|55056942|emb|CAH39853.1| PDR-like ABC transporter [Nicotiana tabacum]	gi|359487580|ref|XM_002280195.2|	531	1e-147	PREDICTED: Vitis vinifera pleiotropic drug resistance protein 3-like (LOC100256323), mRNA	sp|Q5W274|PDR3_TOBAC	2287	0	Pleiotropic drug resistance protein 3 OS=Nicotiana tabacum GN=PDR3 PE=2 SV=1	YDR406w_3	220	2e-56	COG1131	ABC-type multidrug transport system, ATPase component	K05681	1e-53	211	cme:CMS467C	ATP-binding cassette, subfamily G (WHITE), member 2	GO:0071366//cellular response to indolebutyric acid stimulus;GO:0048364//root development;GO:0006855//drug transmembrane transport;GO:0010359//regulation of anion channel activity;GO:0009926//auxin polar transport;GO:0000041//transition metal ion transport;GO:0006200//ATP catabolic process	GO:0015416//organic phosphonate transmembrane-transporting ATPase activity;GO:0005524//ATP binding	GO:0009506//plasmodesma;GO:0005886//plasma membrane;GO:0005634//nucleus	ko03040//Spliceosome;ko02010//ABC transporters
CL12464.Contig1_All	2232	76	30	1.4187	0.3639	-1.963	Down	1.76e-11	4.56e-10	2232	30	151	0.3639	2.439	2.74468	Up	1.2e-14	3.05e-14	gi|225457130|ref|XP_002280322.1|	42	1e-77	PREDICTED: uncharacterized protein LOC100255354 [Vitis vinifera]	--	--	--	--	--	--	--	--	--	--	--	--	--	K02183	4e-57	221	smo:SELMODRAFT_166784	calmodulin	GO:0006950//response to stress	GO:0005516//calmodulin binding	-	ko04070//Phosphatidylinositol signaling system;ko04626//Plant-pathogen interaction
CL869.Contig3_All	7161	542	278	3.1536	1.051	-1.5852	Down	1e-53	1.21e-51	7161	278	1385	1.051	6.9727	2.72995	Up	8.13e-121	1.5e-119	--	--	--	--	gi|205361204|gb|AC232640.1|	63.9	2e-06	Solanum lycopersicum chromosome 6 clone C06SLm0060E11, complete sequence	--	--	--	--	--	--	--	--	--	--	--	--	--	--	-	-	-	--
CL869.Contig9_All	2026	133	87	2.7352	1.1626	-1.2343	Down	2.96e-10	6.86e-09	2026	87	430	1.1626	7.6516	2.71841	Up	2.21e-38	1.3e-37	--	--	--	--	--	--	--	--	--	--	--	--	--	--	--	--	--	--	--	--	--	--	-	-	-	--
CL2568.Contig8_All	1168	152	72	5.4223	1.6689	-1.7	Down	7.92e-18	3.15e-16	1168	72	352	1.6689	10.8648	2.70269	Up	2.22e-31	1.04e-30	gi|187372966|gb|ACD03217.1|	464.9	9e-130	xyloglucan endotransglucosylase/hydrolase 7 [Actinidia deliciosa]	gi|34398677|gb|AY365421.1|	309	3e-81	Sesamum indicum xyloglucan endotransglycosylase mRNA, partial cds	sp|Q38857|XTH22_ARATH	395	2e-110	Xyloglucan endotransglucosylase/hydrolase protein 22 OS=Arabidopsis thaliana GN=XTH22 PE=1 SV=1	YLR213c	72	2e-12	COG2273	Beta-glucanase/Beta-glucan synthetase	K08235	1e-115	414	vvi:100252173	xyloglucan:xyloglucosyl transferase [EC:2.4.1.207]	GO:0006073//cellular glucan metabolic process	GO:0004553//hydrolase activity, hydrolyzing O-glycosyl compounds;GO:0016762//xyloglucan:xyloglucosyl transferase activity	GO:0048046//apoplast;GO:0005618//cell wall	--
CL2568.Contig4_All	1010	123	63	5.0742	1.6887	-1.5873	Down	1.89e-13	5.78e-12	1010	63	306	1.6887	10.9225	2.69332	Up	2.61e-27	1.06e-26	gi|187372966|gb|ACD03217.1|	467.2	1e-130	xyloglucan endotransglucosylase/hydrolase 7 [Actinidia deliciosa]	gi|34398677|gb|AY365421.1|	303	2e-79	Sesamum indicum xyloglucan endotransglycosylase mRNA, partial cds	sp|Q38857|XTH22_ARATH	397	5e-111	Xyloglucan endotransglucosylase/hydrolase protein 22 OS=Arabidopsis thaliana GN=XTH22 PE=1 SV=1	YLR213c	72.8	9e-13	COG2273	Beta-glucanase/Beta-glucan synthetase	K08235	3e-115	412	vvi:100252173	xyloglucan:xyloglucosyl transferase [EC:2.4.1.207]	GO:0006073//cellular glucan metabolic process	GO:0004553//hydrolase activity, hydrolyzing O-glycosyl compounds;GO:0016762//xyloglucan:xyloglucosyl transferase activity	GO:0048046//apoplast;GO:0005618//cell wall	ko04075//Plant hormone signal transduction
Unigene13278_All	660	2273	967	143.495	39.6658	-1.855	Down	1.06e-274	1.08e-271	660	967	4686	39.6658	255.966	2.68998	Up	0	0	gi|225431741|ref|XP_002269079.1|	123.6	2e-27	PREDICTED: phylloplanin [Vitis vinifera] >gi|296083359|emb|CBI22995.3| unnamed protein product [Vitis vinifera]	--	--	--	--	sp|Q56S59|PHYLL_TOBAC	75.1	3e-14	Phylloplanin OS=Nicotiana tabacum PE=1 SV=1	--	--	--	--	--	--	--	--	--	--	-	-	-	--
CL7732.Contig1_All	921	33	12	1.4929	0.3527	-2.0816	Down	4.26e-06	5.72e-05	921	12	58	0.3527	2.2703	2.68637	Up	3.39e-06	5.49e-06	gi|225455108|ref|XP_002268615.1|	236.5	4e-61	PREDICTED: O-acyltransferase WSD1 [Vitis vinifera] >gi|302144031|emb|CBI23136.3| unnamed protein product [Vitis vinifera]	--	--	--	--	sp|Q93ZR6|WSD1_ARATH	180	1e-45	O-acyltransferase WSD1 OS=Arabidopsis thaliana GN=WSD1 PE=2 SV=1	--	--	--	--	--	K15406	5e-46	182	aly:ARALYDRAFT_330267	wax-ester synthase / diacylglycerol O-acyltransferase [EC:2.3.1.75 2.3.1.20]	-	GO:0008374//O-acyltransferase activity	GO:0005634//nucleus	ko00073//Cutin, suberine and wax biosynthesis
Unigene18394_All	696	222	154	13.29	5.9902	-1.1497	Down	1.52e-14	5.05e-13	696	154	742	5.9902	38.4342	2.68171	Up	1.84e-63	1.68e-62	--	--	--	--	--	--	--	--	--	--	--	--	--	--	--	--	--	--	--	--	--	--	-	-	-	--
CL2118.Contig12_All	2559	151	91	2.4586	0.9627	-1.3527	Down	5.34e-13	1.57e-11	2559	91	438	0.9627	6.1706	2.68025	Up	4.31e-38	2.49e-37	gi|225447594|ref|XP_002270665.1|	73.6	1e-11	PREDICTED: zinc finger CCCH domain-containing protein 18-like [Vitis vinifera]	gi|359494113|ref|XM_002276147.2|	232	1e-57	PREDICTED: Vitis vinifera zinc finger CCCH domain-containing protein 18-like (LOC100243592), mRNA	sp|Q9SJ41|C3H18_ARATH	429	5e-120	Zinc finger CCCH domain-containing protein 18 OS=Arabidopsis thaliana GN=At2g05160 PE=2 SV=1	--	--	--	--	--	--	--	--	--	--	-	GO:0046872//metal ion binding;GO:0003676//nucleic acid binding	GO:0009505//plant-type cell wall	--
CL157.Contig22_All	1455	33	15	0.945	0.2791	-1.7595	Down	4.12e-05	0.000455	1455	15	72	0.2791	1.784	2.67626	Up	2.31e-07	3.99e-07	gi|255543331|ref|XP_002512728.1|	60.1	9e-08	ATP-binding cassette transporter, putative [Ricinus communis] >gi|223547739|gb|EEF49231.1| ATP-binding cassette transporter, putative [Ricinus communis]	gi|359482653|ref|XM_003632754.1|	143	6e-31	PREDICTED: Vitis vinifera pleiotropic drug resistance protein 1-like (LOC100241161), mRNA	sp|Q76CU2|PDR1_TOBAC	442	9e-178	Pleiotropic drug resistance protein 1 OS=Nicotiana tabacum GN=PDR1 PE=2 SV=1	YDR406w_1	79.3	2e-14	COG1131	ABC-type multidrug transport system, ATPase component	K12843	2e-17	74.3	vvi:100248403	U4/U6 small nuclear ribonucleoprotein PRP3	GO:0006200//ATP catabolic process	GO:0015416//organic phosphonate transmembrane-transporting ATPase activity;GO:0005524//ATP binding	GO:0016020//membrane	ko03040//Spliceosome;ko02010//ABC transporters
CL257.Contig33_All	3726	39	19	0.4361	0.1381	-1.6589	Down	1.9e-05	0.000225	3726	19	91	0.1381	0.8805	2.67261	Up	5.77e-09	1.1e-08	gi|255575756|ref|XP_002528777.1|	73.9	1e-11	ATP binding protein, putative [Ricinus communis] >gi|223531780|gb|EEF33599.1| ATP binding protein, putative [Ricinus communis]	gi|359483551|ref|XM_002264144.2|	448	1e-122	PREDICTED: Vitis vinifera probable LRR receptor-like serine/threonine-protein kinase At1g07650-like (LOC100251456), mRNA	sp|C0LGN2|Y3148_ARATH	533	0	Probable leucine-rich repeat receptor-like serine/threonine-protein kinase At3g14840 OS=Arabidopsis thaliana GN=LRR-RLK PE=1 SV=1	BH2504_1	95.9	5e-19	COG0515	Serine/threonine protein kinase	K13416	5e-69	261	ath:AT4G33430	brassinosteroid insensitive 1-associated receptor kinase 1 [EC:2.7.10.1 2.7.11.1]	GO:0000186//activation of MAPKK activity;GO:0000165//MAPK cascade	GO:0016491//oxidoreductase activity;GO:0005524//ATP binding;GO:0004709//MAP kinase kinase kinase activity	-	ko04626//Plant-pathogen interaction;ko04075//Plant hormone signal transduction
Unigene14435_All	2168	54	18	1.0378	0.2248	-2.2068	Down	9.35e-10	2.04e-08	2168	18	86	0.2248	1.4301	2.6694	Up	1.6e-08	2.94e-08	--	--	--	--	gi|123690806|emb|AM460165.1|	81.8	3e-12	Vitis vinifera, whole genome shotgun sequence, contig VV78X038306.7, clone ENTAV 115	--	--	--	--	--	--	--	--	--	--	--	--	--	--	-	-	-	--
Unigene403_All	1331	65	32	2.0348	0.6509	-1.6444	Down	4.09e-08	7.36e-07	1331	32	152	0.6509	4.1171	2.66112	Up	5.37e-14	1.33e-13	gi|357514859|ref|XP_003627718.1|	348.6	1e-94	DNA-damage-repair/toleration protein DRT100 [Medicago truncatula] >gi|355521740|gb|AET02194.1| DNA-damage-repair/toleration protein DRT100 [Medicago truncatula]	gi|393716180|dbj|AB623924.1|	67.9	2e-08	Camellia sinensis DNA, SSR marker, MSE0220	sp|Q00874|DR100_ARATH	302	3e-82	DNA-damage-repair/toleration protein DRT100 OS=Arabidopsis thaliana GN=DRT100 PE=2 SV=2	alr0124_1	107	5e-23	COG4886	Leucine-rich repeat (LRR) protein	K13420	1e-41	169	pop:POPTR_1075175	LRR receptor-like serine/threonine-protein kinase FLS2 [EC:2.7.11.1]	-	GO:0003824//catalytic activity	-	ko04626//Plant-pathogen interaction
Unigene479_All	1306	129	22	4.1156	0.4561	-3.1737	Down	1.65e-31	1.16e-29	1306	22	104	0.4561	2.8709	2.65408	Up	5.98e-10	1.2e-09	gi|225452173|ref|XP_002270738.1|	156.4	8e-37	PREDICTED: uncharacterized protein LOC100249110 [Vitis vinifera]	gi|225452172|ref|XM_002270702.1|	61.9	1e-06	PREDICTED: Vitis vinifera uncharacterized LOC100249110 (LOC100249110), mRNA	--	--	--	--	--	--	--	--	--	--	--	--	--	--	-	-	-	--
CL869.Contig14_All	2001	142	76	2.9568	1.0283	-1.5238	Down	1.76e-14	5.8e-13	2001	76	359	1.0283	6.468	2.65306	Up	6.18e-31	2.83e-30	--	--	--	--	--	--	--	--	--	--	--	--	--	--	--	--	--	--	--	--	--	--	-	-	-	--
CL6596.Contig2_All	1773	199	113	4.6766	1.7255	-1.4384	Down	3.69e-18	1.5e-16	1773	113	526	1.7255	10.6955	2.63192	Up	6.08e-44	4.1e-43	gi|225445053|ref|XP_002283391.1|	667.2	0	PREDICTED: uncharacterized protein LOC100245695 [Vitis vinifera]	gi|225445052|ref|XM_002283355.1|	230	4e-57	PREDICTED: Vitis vinifera uncharacterized LOC100245695 (LOC100245695), mRNA	--	--	--	--	--	--	--	--	--	--	--	--	--	--	-	-	GO:0005634//nucleus;GO:0009505//plant-type cell wall	--
CL8644.Contig1_All	2010	77	55	1.5962	0.7408	-1.1075	Down	1.11e-05	0.000139	2010	55	255	0.7408	4.5737	2.62621	Up	5.25e-22	1.72e-21	gi|225437469|ref|XP_002269281.1|	121.7	2e-116	PREDICTED: uncharacterized protein LOC100243435 [Vitis vinifera]	gi|356525055|ref|XM_003531095.1|	65.9	1e-07	PREDICTED: Glycine max uncharacterized protein LOC100792580 (LOC100792580), mRNA	--	--	--	--	--	--	--	--	--	--	--	--	--	--	-	-	-	--
Unigene24509_All	643	20	5	1.296	0.2105	-2.6222	Down	3.99e-05	0.000442	643	5	23	0.2105	1.2896	2.61503	Up	0.0052816	0.0066351	--	--	--	--	--	--	--	--	--	--	--	--	--	--	--	--	--	--	--	--	--	--	-	-	-	--
CL12348.Contig9_All	1399	69	39	2.055	0.7547	-1.4452	Down	2.84e-07	4.54e-06	1399	39	179	0.7547	4.6127	2.61164	Up	1.02e-15	2.68e-15	gi|359484996|ref|XP_002273742.2|	142.9	8e-142	PREDICTED: probable xyloglucan endotransglucosylase/hydrolase protein 23-like [Vitis vinifera]	gi|359485089|ref|XM_002274822.2|	385	1e-104	PREDICTED: Vitis vinifera probable xyloglucan endotransglucosylase/hydrolase protein 23-like (LOC100241056), mRNA	sp|Q38910|XTH23_ARATH	317	2e-117	Probable xyloglucan endotransglucosylase/hydrolase protein 23 OS=Arabidopsis thaliana GN=XTH23 PE=2 SV=1	YLR213c	59.7	1e-08	COG2273	Beta-glucanase/Beta-glucan synthetase	K14504	9e-141	382	vvi:100256520	xyloglucan:xyloglucosyl transferase TCH4 [EC:2.4.1.207]	GO:0006073//cellular glucan metabolic process	GO:0004553//hydrolase activity, hydrolyzing O-glycosyl compounds;GO:0016762//xyloglucan:xyloglucosyl transferase activity	GO:0048046//apoplast;GO:0005618//cell wall	ko04075//Plant hormone signal transduction
CL869.Contig2_All	1816	68	50	1.5602	0.7454	-1.0656	Down	6.29e-05	0.000667	1816	50	227	0.7454	4.5064	2.59589	Up	2.4e-19	7.24e-19	--	--	--	--	--	--	--	--	--	--	--	--	--	--	--	--	--	--	--	--	--	--	-	-	-	--
Unigene27_All	1636	62	42	1.579	0.695	-1.1839	Down	3.14e-05	0.000356	1636	42	190	0.695	4.1869	2.5908	Up	2.29e-16	6.26e-16	--	--	--	--	--	--	--	--	--	--	--	--	--	--	--	--	--	--	--	--	--	--	-	-	-	--
Unigene21216_All	861	52	29	2.5164	0.9119	-1.4644	Down	6.74e-06	8.73e-05	861	29	131	0.9119	5.4852	2.5886	Up	1.09e-11	2.42e-11	gi|359496746|ref|XP_003635321.1|	52.4	9e-06	PREDICTED: uncharacterized protein LOC100854855 [Vitis vinifera]	--	--	--	--	--	--	--	--	--	--	--	--	--	--	--	--	--	--	-	-	-	--
Unigene22773_All	549	22	4	1.6697	0.1973	-3.0811	Down	2.61e-06	3.61e-05	549	4	18	0.1973	1.182	2.58277	Up	0.0157655	0.0187111	--	--	--	--	--	--	--	--	--	--	--	--	--	--	--	--	--	--	--	--	--	--	-	-	-	--
CL11851.Contig1_All	673	91	21	5.6339	0.8448	-2.7375	Down	1.32e-19	5.76e-18	673	21	92	0.8448	4.9283	2.54441	Up	2.36e-08	4.33e-08	--	--	--	--	--	--	--	--	--	--	--	--	--	--	--	--	--	--	--	--	--	--	-	-	-	--
CL2677.Contig1_All	805	28	8	1.4493	0.269	-2.4297	Down	3.11e-06	4.26e-05	805	8	35	0.269	1.5675	2.54279	Up	0.000698484	0.000961882	gi|359485329|ref|XP_003633259.1|	86.3	5e-16	PREDICTED: uncharacterized protein LOC100243829 [Vitis vinifera]	--	--	--	--	--	--	--	--	--	--	--	--	--	--	--	--	--	--	-	-	-	--
Unigene23734_All	307	38	8	5.1574	0.7055	-2.8699	Down	2.17e-09	4.56e-08	307	8	35	0.7055	4.1101	2.54246	Up	0.000698484	0.000960416	gi|386870493|gb|AFJ42577.1|	193	1e-48	polyphenol oxidase [Sesamum indicum]	gi|386870492|gb|JQ658360.1|	145	3e-32	Sesamum indicum polyphenol oxidase (PPO) mRNA, complete cds	sp|Q9ZP19|PPO1_IPOBA	145	4e-36	Polyphenol oxidase I, chloroplastic OS=Ipomoea batatas GN=co-1 PE=1 SV=1	--	--	--	--	--	K00422	2e-31	131	vvi:100256583	polyphenol oxidase [EC:1.10.3.1]	GO:0055114//oxidation-reduction process	GO:0046872//metal ion binding;GO:0004097//catechol oxidase activity	GO:0009507//chloroplast;GO:0009579//thylakoid	ko00950//Isoquinoline alkaloid biosynthesis;ko00350//Tyrosine metabolism;ko01110//Biosynthesis of secondary metabolites;ko01100//Metabolic pathways
CL10662.Contig1_All	3353	175	108	2.1746	0.872	-1.3184	Down	2.66e-14	8.67e-13	3353	108	468	0.872	5.0319	2.5287	Up	1.93e-36	1.08e-35	gi|147780192|emb|CAN64427.1|	28.9	9e-06	hypothetical protein VITISV_029384 [Vitis vinifera]	gi|340007640|gb|JN098455.1|	99.6	2e-17	Mimulus guttatus mitochondrion, complete genome	--	--	--	--	--	--	--	--	--	--	--	--	--	--	-	-	-	--
Unigene4672_All	956	60	28	2.615	0.7929	-1.7216	Down	5.06e-08	9.01e-07	956	28	121	0.7929	4.563	2.52477	Up	1.92e-10	3.97e-10	--	--	--	--	--	--	--	--	--	--	--	--	--	--	--	--	--	--	--	--	--	--	-	-	-	--
CL12212.Contig2_All	478	82	22	7.1477	1.246	-2.5202	Down	2.5e-16	9.23e-15	478	22	95	1.246	7.165	2.52366	Up	1.82e-08	3.34e-08	--	--	--	--	--	--	--	--	--	--	--	--	--	--	--	--	--	--	--	--	--	--	-	-	-	--
Unigene19098_All	419	139	50	13.8224	3.2306	-2.0971	Down	1.83e-21	8.8e-20	419	50	214	3.2306	18.4129	2.51084	Up	3e-17	8.47e-17	gi|386870493|gb|AFJ42577.1|	257.3	4e-68	polyphenol oxidase [Sesamum indicum]	gi|386870492|gb|JQ658360.1|	210	8e-52	Sesamum indicum polyphenol oxidase (PPO) mRNA, complete cds	sp|Q9ZP19|PPO1_IPOBA	98.6	1e-21	Polyphenol oxidase I, chloroplastic OS=Ipomoea batatas GN=co-1 PE=1 SV=1	--	--	--	--	--	K00422	7e-20	94	vvi:100256583	polyphenol oxidase [EC:1.10.3.1]	-	-	-	ko00950//Isoquinoline alkaloid biosynthesis;ko00350//Tyrosine metabolism;ko01110//Biosynthesis of secondary metabolites;ko01100//Metabolic pathways
Unigene55_All	3168	369	208	4.8531	1.7775	-1.4491	Down	1.22e-32	8.98e-31	3168	208	883	1.7775	10.0484	2.49904	Up	9.36e-66	8.89e-65	--	--	--	--	--	--	--	--	--	--	--	--	--	--	--	--	--	--	--	--	--	--	-	-	-	--
CL1553.Contig1_All	1862	58	30	1.2979	0.4362	-1.5731	Down	5.26e-07	8.15e-06	1862	30	127	0.4362	2.4589	2.49495	Up	1.13e-10	2.39e-10	gi|225433446|ref|XP_002285679.1|	120.9	0	PREDICTED: probable DNA primase large subunit [Vitis vinifera] >gi|297741936|emb|CBI33371.3| unnamed protein product [Vitis vinifera]	gi|359477808|ref|XM_002285643.2|	305	8e-80	PREDICTED: Vitis vinifera probable DNA primase large subunit-like (LOC100244238), mRNA	sp|Q84WJ2|PRI2_ARATH	277	3e-169	Probable DNA primase large subunit OS=Arabidopsis thaliana GN=At1g67320 PE=2 SV=2	SPBC17D11.06	119	2e-63	COG2219	Eukaryotic-type DNA primase, large subunit	K02685	0	298	vvi:100244238	DNA primase large subunit [EC:2.7.7.-]	GO:0051726//regulation of cell cycle;GO:0051567//histone H3-K9 methylation;GO:0006269//DNA replication, synthesis of RNA primer;GO:0006270//DNA replication initiation;GO:0008283//cell proliferation;GO:0006275//regulation of DNA replication;GO:0006306//DNA methylation	GO:0008270//zinc ion binding;GO:0003896//DNA primase activity	GO:0009506//plasmodesma;GO:0005634//nucleus	ko03030//DNA replication;ko00240//Pyrimidine metabolism;ko00230//Purine metabolism;ko01100//Metabolic pathways
Unigene26155_All	1599	65	26	1.6937	0.4402	-1.9439	Down	6.56e-10	1.46e-08	1599	26	110	0.4402	2.4801	2.49417	Up	2.06e-09	4.03e-09	gi|255566995|ref|XP_002524480.1|	762.7	0	oligopeptide transporter, putative [Ricinus communis] >gi|223536268|gb|EEF37920.1| oligopeptide transporter, putative [Ricinus communis]	gi|225445473|ref|XM_002281939.1|	163	7e-37	PREDICTED: Vitis vinifera nitrate transporter 1.4-like (LOC100268060), mRNA	sp|Q9SZY4|PTR27_ARATH	711	0	Nitrate transporter 1.4 OS=Arabidopsis thaliana GN=NRT1.4 PE=1 SV=1	ECU11g1050	126	1e-28	COG3104	Dipeptide/tripeptide permease	K14638	4e-121	433	smo:SELMODRAFT_97812	solute carrier family 15 (peptide/histidine transporter), member 3/4	GO:0009753//response to jasmonic acid stimulus;GO:0009611//response to wounding;GO:0070838//divalent metal ion transport;GO:0006857//oligopeptide transport;GO:0030003//cellular cation homeostasis	GO:0005215//transporter activity	GO:0005886//plasma membrane;GO:0016021//integral to membrane	--
Unigene27783_All	739	29	9	1.6351	0.3297	-2.3102	Down	4.15e-06	5.58e-05	739	9	38	0.3297	1.8538	2.49126	Up	0.000525098	0.000728674	--	--	--	--	--	--	--	--	--	--	--	--	--	--	--	--	--	--	--	--	--	--	-	-	-	--
Unigene349_All	2021	172	125	3.546	1.6745	-1.0825	Down	1.19e-10	2.86e-09	2021	125	524	1.6745	9.3473	2.48082	Up	3.9e-39	2.33e-38	--	--	--	--	gi|340007640|gb|JN098455.1|	280	5e-72	Mimulus guttatus mitochondrion, complete genome	--	--	--	--	--	--	--	--	--	--	--	--	--	--	-	-	-	--
CL5307.Contig8_All	1464	47	21	1.3376	0.3883	-1.7844	Down	7.58e-07	1.14e-05	1464	21	88	0.3883	2.167	2.48046	Up	1.04e-07	1.85e-07	gi|295815790|gb|ADG36380.1|	458.8	9e-128	promoter-binding protein SPL9 [Vitis vinifera]	gi|5931640|emb|AJ011622.1|	347	2e-92	Antirrhinum majus mRNA for squamosa promoter binding protein-homologue 4, partial	sp|Q7EXZ2|SPL14_ORYSJ	233	2e-61	Squamosa promoter-binding-like protein 14 OS=Oryza sativa subsp. japonica GN=SPL14 PE=2 SV=1	--	--	--	--	--	--	--	--	--	--	-	-	-	--
CL2953.Contig2_All	1231	2470	1539	83.6028	33.8465	-1.3045	Down	5.66e-177	3.22e-174	1231	1539	6440	33.8465	188.604	2.47828	Up	0	0	gi|3759184|dbj|BAA33810.1|	519.6	3e-146	phi-1 [Nicotiana tabacum]	gi|349717423|emb|FQ397423.1|	202	6e-49	Vitis vinifera clone SS0AEB6YN12	--	--	--	--	--	--	--	--	--	--	--	--	--	--	GO:0009741//response to brassinosteroid stimulus;GO:0016126//sterol biosynthetic process	-	GO:0009505//plant-type cell wall;GO:0005794//Golgi apparatus;GO:0005576//extracellular region;GO:0005829//cytosol	--
CL1130.Contig4_All	1171	41	11	1.4588	0.2543	-2.5202	Down	7.46e-09	1.47e-07	1171	11	46	0.2543	1.4162	2.47742	Up	0.00014002	0.000202401	gi|255568581|ref|XP_002525264.1|	410.2	2e-113	conserved hypothetical protein [Ricinus communis] >gi|223535422|gb|EEF37092.1| conserved hypothetical protein [Ricinus communis]	gi|106879612|emb|AM111334.1|	458	1e-126	Plantago major partial mRNA for formin homology protein (fh1 gene)	sp|Q9FJX6|FH6_ARATH	322	3e-88	Formin-like protein 6 OS=Arabidopsis thaliana GN=FH6 PE=1 SV=1	--	--	--	--	--	--	--	--	--	--	GO:0030036//actin cytoskeleton organization	GO:0003779//actin binding	GO:0005730//nucleolus;GO:0009524//phragmoplast;GO:0016023//cytoplasmic membrane-bounded vesicle;GO:0005886//plasma membrane;GO:0005618//cell wall;GO:0005819//spindle	--
CL869.Contig13_All	2240	138	82	2.5669	0.9911	-1.3729	Down	2.96e-12	8.24e-11	2240	82	340	0.9911	5.4721	2.46499	Up	1.26e-25	4.81e-25	--	--	--	--	--	--	--	--	--	--	--	--	--	--	--	--	--	--	--	--	--	--	-	-	-	--
CL6428.Contig2_All	1010	58	29	2.3927	0.7773	-1.6221	Down	2.88e-07	4.6e-06	1010	29	120	0.7773	4.2833	2.46218	Up	6.37e-10	1.27e-09	gi|297743345|emb|CBI36212.3|	63.2	7e-09	unnamed protein product [Vitis vinifera]	gi|359482653|ref|XM_003632754.1|	145	1e-31	PREDICTED: Vitis vinifera pleiotropic drug resistance protein 1-like (LOC100241161), mRNA	sp|Q76CU2|PDR1_TOBAC	426	8e-120	Pleiotropic drug resistance protein 1 OS=Nicotiana tabacum GN=PDR1 PE=2 SV=1	SPCC18B5.01c_3	79	1e-14	COG0842	ABC-type multidrug transport system, permease component	K01592	8e-16	82.8	mtr:MTR_7g098730	tyrosine decarboxylase [EC:4.1.1.25]	GO:0006200//ATP catabolic process	GO:0015439//heme-transporting ATPase activity;GO:0015416//organic phosphonate transmembrane-transporting ATPase activity;GO:0005524//ATP binding	GO:0016020//membrane	ko03040//Spliceosome;ko02010//ABC transporters;ko00950//Isoquinoline alkaloid biosynthesis;ko00350//Tyrosine metabolism;ko01110//Biosynthesis of secondary metabolites;ko01100//Metabolic pathways
CL2502.Contig2_All	948	32	15	1.4064	0.4284	-1.715	Down	7.33e-05	0.000764	948	15	62	0.4284	2.3578	2.46041	Up	1.03e-05	1.62e-05	--	--	--	--	--	--	--	--	--	--	--	--	--	--	--	--	--	--	--	--	--	--	-	-	-	--
Unigene14842_All	642	31	8	2.0119	0.3374	-2.576	Down	3.72e-07	5.86e-06	642	8	33	0.3374	1.8531	2.45741	Up	0.00149134	0.00199287	--	--	--	--	gi|123710267|emb|AM484640.1|	61.9	7e-07	Vitis vinifera, whole genome shotgun sequence, contig VV78X042185.6, clone ENTAV 115	--	--	--	--	--	--	--	--	--	--	--	--	--	--	-	-	-	--
Unigene26673_All	803	58	17	3.0095	0.5731	-2.3927	Down	2.5e-11	6.41e-10	803	17	70	0.5731	3.1427	2.45515	Up	2.82e-06	4.6e-06	--	--	--	--	--	--	--	--	--	--	--	--	--	--	--	--	--	--	--	--	--	--	-	-	-	--
Unigene26787_All	1784	322	115	7.5204	1.7452	-2.1074	Down	7.12e-48	7.62e-46	1784	115	471	1.7452	9.5181	2.44728	Up	2.07e-34	1.1e-33	gi|225432862|ref|XP_002283935.1|	703.4	0	PREDICTED: 3-ketoacyl-CoA synthase 11 [Vitis vinifera]	gi|356535338|ref|XM_003536156.1|	202	9e-49	PREDICTED: Glycine max uncharacterized protein LOC100783103 (LOC100783103), mRNA	sp|Q9FG87|KCS19_ARATH	668	0	3-ketoacyl-CoA synthase 19 OS=Arabidopsis thaliana GN=KCS19 PE=2 SV=1	DRA0326	75.1	4e-13	COG3424	Predicted naringenin-chalcone synthase	K15397	0	703	vvi:100263066	3-ketoacyl-CoA synthase [EC:2.3.1.-]	GO:0006633//fatty acid biosynthetic process;GO:0009611//response to wounding;GO:0009409//response to cold;GO:0000038//very long-chain fatty acid metabolic process;GO:0010345//suberin biosynthetic process;GO:0006970//response to osmotic stress;GO:0042335//cuticle development;GO:0009416//response to light stimulus	GO:0009922//fatty acid elongase activity	GO:0016020//membrane;GO:0005634//nucleus	ko01110//Biosynthesis of secondary metabolites;ko00062//Fatty acid elongation
CL2961.Contig5_All	4081	342	218	3.4917	1.4462	-1.2717	Down	4.45e-25	2.5e-23	4081	218	884	1.4462	7.8092	2.43291	Up	2.15e-62	1.94e-61	gi|297808579|ref|XP_002872173.1|	201.1	1e-49	zinc finger family protein [Arabidopsis lyrata subsp. lyrata] >gi|297318010|gb|EFH48432.1| zinc finger family protein [Arabidopsis lyrata subsp. lyrata]	gi|225313747|dbj|AK320693.1|	139	2e-29	Solanum lycopersicum cDNA, clone: LEFL1012BC03, HTC in leaf	--	--	--	--	--	--	--	--	--	K10144	1e-70	267	pop:POPTR_654056	RING finger and CHY zinc finger domain-containing protein 1 [EC:6.3.2.19]	-	GO:0008270//zinc ion binding	GO:0005634//nucleus	ko04120//Ubiquitin mediated proteolysis
Unigene12805_All	297	45	25	6.313	2.2789	-1.47	Down	2.67e-05	0.000307	297	25	101	2.2789	12.2599	2.42754	Up	2.4e-08	4.38e-08	gi|255542326|ref|XP_002512226.1|	92.8	1e-18	transcription factor, putative [Ricinus communis] >gi|223548187|gb|EEF49678.1| transcription factor, putative [Ricinus communis]	gi|332189094|gb|CP002684.1|	87.7	5e-15	Arabidopsis thaliana chromosome 1, complete sequence	sp|Q8H181|GTL2_ARATH	80.1	3e-16	Trihelix transcription factor GTL2 OS=Arabidopsis thaliana GN=At5g28300 PE=2 SV=1	--	--	--	--	--	--	--	--	--	--	GO:0006355//regulation of transcription, DNA-dependent	GO:0003700//sequence-specific DNA binding transcription factor activity;GO:0003677//DNA binding	GO:0005634//nucleus	--
CL1610.Contig4_All	7413	239	160	1.3433	0.5843	-1.201	Down	1.44e-16	5.4e-15	7413	160	640	0.5843	3.1125	2.41329	Up	6.81e-45	4.62e-44	gi|62701868|gb|AAX92941.1|	70.9	0	retrotransposon protein, putative, Ty1-copia sub-class [Oryza sativa Japonica Group] >gi|77548751|gb|ABA91548.1| retrotransposon protein, putative, Ty1-copia subclass [Oryza sativa Japonica Group]	gi|312032567|gb|AC243134.1|	938	0	Gossypium hirsutum clone MX018L03-joq, complete sequence	sp|P10978|POLX_TOBAC	712	0	Retrovirus-related Pol polyprotein from transposon TNT 1-94 OS=Nicotiana tabacum PE=2 SV=1	Rv0567	61.6	2e-08	COG0500	SAM-dependent methyltransferases	K16040	2e-112	338	vvi:100233030	trans-resveratrol di-O-methyltransferase [EC:2.1.1.240]	-	-	-	ko03018//RNA degradation;ko03008//Ribosome biogenesis in eukaryotes;ko00402//Benzoxazinoid biosynthesis;ko00945//Stilbenoid, diarylheptanoid and gingerol biosynthesis
Unigene27614_All	347	43	20	5.1632	1.5604	-1.7263	Down	3.83e-06	5.17e-05	347	20	80	1.5604	8.3116	2.41321	Up	8.42e-07	1.42e-06	gi|255547385|ref|XP_002514750.1|	51.2	4e-06	malate dehydrogenase, putative [Ricinus communis] >gi|223546354|gb|EEF47856.1| malate dehydrogenase, putative [Ricinus communis]	gi|359491708|ref|XM_002284873.2|	75.8	2e-11	PREDICTED: Vitis vinifera malate dehydrogenase, chloroplastic-like (LOC100265585), mRNA	--	--	--	--	--	--	--	--	--	K00026	4e-07	51.2	rcu:RCOM_1471880	malate dehydrogenase [EC:1.1.1.37]	-	-	-	ko01110//Biosynthesis of secondary metabolites;ko00620//Pyruvate metabolism;ko01100//Metabolic pathways;ko00710//Carbon fixation in photosynthetic organisms;ko00630//Glyoxylate and dicarboxylate metabolism;ko00020//Citrate cycle (TCA cycle)
CL12810.Contig2_All	1444	94	66	2.7123	1.2374	-1.1322	Down	7.74e-07	1.17e-05	1444	66	262	1.2374	6.5412	2.40224	Up	4.07e-19	1.22e-18	--	--	--	--	gi|147863901|emb|AM458673.2|	71.9	2e-09	Vitis vinifera contig VV78X265992.12, whole genome shotgun sequence	--	--	--	--	--	--	--	--	--	--	--	--	--	--	-	-	-	--
Unigene4757_All	912	48	28	2.1929	0.8312	-1.3996	Down	2.94e-05	0.000334	912	28	110	0.8312	4.3483	2.38718	Up	1.03e-08	1.95e-08	--	--	--	--	gi|308206734|gb|HM367685.1|	83.8	3e-13	Vigna radiata mitochondrion, complete genome	--	--	--	--	--	--	--	--	--	--	--	--	--	--	-	-	-	--
Unigene23796_All	853	43	12	2.1004	0.3809	-2.4632	Down	5.18e-09	1.04e-07	853	12	47	0.3809	1.9864	2.38267	Up	0.000217486	0.000309909	--	--	--	--	--	--	--	--	--	--	--	--	--	--	--	--	--	--	--	--	--	--	-	-	-	--
CL3816.Contig1_All	1048	76	34	3.0216	0.8783	-1.7825	Down	3.2e-10	7.41e-09	1048	34	133	0.8783	4.5752	2.38105	Up	3.24e-10	6.56e-10	gi|255547536|ref|XP_002514825.1|	271.6	1e-71	Biotin carboxyl carrier protein subunit of of Het-ACCase (BCCP1) [Ricinus communis] >gi|223545876|gb|EEF47379.1| Biotin carboxyl carrier protein subunit of of Het-ACCase (BCCP1) [Ricinus communis]	gi|110350028|gb|AC182571.2|	283	2e-73	Mimulus guttatus clone MGBa-65G3, complete sequence	sp|Q42533|BCCP1_ARATH	199	3e-51	Biotin carboxyl carrier protein of acetyl-CoA carboxylase 1, chloroplastic OS=Arabidopsis thaliana GN=BCCP1 PE=1 SV=2	DR0118	84.7	2e-16	COG0511	Biotin carboxyl carrier protein	K02160	1e-72	271	rcu:RCOM_1077760	acetyl-CoA carboxylase biotin carboxyl carrier protein	GO:0009888//tissue development;GO:0060560//developmental growth involved in morphogenesis;GO:0044237//cellular metabolic process;GO:0006694//steroid biosynthetic process;GO:0048513//organ development;GO:0010817//regulation of hormone levels;GO:0071669//plant-type cell wall organization or biogenesis;GO:0048869//cellular developmental process;GO:0044281//small molecule metabolic process;GO:0016049…	GO:0003989//acetyl-CoA carboxylase activity;GO:0009374//biotin binding	GO:0009941//chloroplast envelope;GO:0009570//chloroplast stroma	ko00640//Propanoate metabolism;ko00061//Fatty acid biosynthesis;ko01110//Biosynthesis of secondary metabolites;ko00620//Pyruvate metabolism;ko01100//Metabolic pathways
Unigene477_All	1564	154	80	4.1027	1.3848	-1.5669	Down	3.54e-16	1.29e-14	1564	80	311	1.3848	7.1688	2.37205	Up	7.29e-22	2.36e-21	gi|27085288|gb|AAN85435.1|	295.8	1e-78	acyltransferase 1 [Capsicum chinense]	--	--	--	--	sp|Q70PR7|VINSY_RAUSE	217	2e-56	Vinorine synthase OS=Rauvolfia serpentina GN=ACT PE=1 SV=2	--	--	--	--	--	K15400	7e-25	113	aly:ARALYDRAFT_493874	omega-hydroxypalmitate O-feruloyl transferase [EC:2.3.1.188]	-	GO:0016740//transferase activity	-	ko00073//Cutin, suberine and wax biosynthesis
CL9276.Contig2_All	941	56	38	2.4796	1.0933	-1.1814	Down	7.81e-05	0.000809	941	38	147	1.0933	5.6318	2.36491	Up	5.18e-11	1.12e-10	gi|159025735|emb|CAN88868.1|	204.1	2e-51	D6-type cyclin [Populus trichocarpa]	--	--	--	--	sp|Q69S43|CCD61_ORYSJ	104	8e-23	Cyclin-D6-1 OS=Oryza sativa subsp. japonica GN=CYCD6-1 PE=2 SV=1	--	--	--	--	--	K14505	4e-12	70.5	aly:ARALYDRAFT_919983	cyclin D3, plant	-	-	-	ko04075//Plant hormone signal transduction
Unigene18433_All	746	29	7	1.6197	0.254	-2.6728	Down	5.23e-07	8.11e-06	746	7	27	0.254	1.3048	2.36093	Up	0.00616422	0.00770101	gi|297823825|ref|XP_002879795.1|	328.6	5e-89	esterase/lipase/thioesterase family protein [Arabidopsis lyrata subsp. lyrata] >gi|297325634|gb|EFH56054.1| esterase/lipase/thioesterase family protein [Arabidopsis lyrata subsp. lyrata]	gi|225320133|dbj|AK324503.1|	83.8	2e-13	Solanum lycopersicum cDNA, clone: LEFL1078CG05, HTC in leaf	--	--	--	--	Rv0183	98.2	1e-20	COG2267	Lysophospholipase	--	--	--	--	--	GO:0000041//transition metal ion transport	GO:0016787//hydrolase activity	GO:0005737//cytoplasm;GO:0005634//nucleus	--
CL2118.Contig13_All	2809	134	76	1.9876	0.7325	-1.4401	Down	9.63e-13	2.77e-11	2809	76	293	0.7325	3.7604	2.35999	Up	1.78e-20	5.6e-20	gi|225447594|ref|XP_002270665.1|	100.9	1e-19	PREDICTED: zinc finger CCCH domain-containing protein 18-like [Vitis vinifera]	gi|359494113|ref|XM_002276147.2|	232	2e-57	PREDICTED: Vitis vinifera zinc finger CCCH domain-containing protein 18-like (LOC100243592), mRNA	sp|Q9SJ41|C3H18_ARATH	424	2e-118	Zinc finger CCCH domain-containing protein 18 OS=Arabidopsis thaliana GN=At2g05160 PE=2 SV=1	--	--	--	--	--	--	--	--	--	--	-	GO:0046872//metal ion binding;GO:0003676//nucleic acid binding	GO:0009505//plant-type cell wall	--
Unigene27796_All	595	3260	1923	228.288	87.4975	-1.3835	Down	3.47e-255	3.17e-252	595	1923	7393	87.4975	447.947	2.35602	Up	0	0	gi|79572991|ref|NP_181670.2|	54.7	9e-07	Pollen Ole e 1 allergen and extensin family protein [Arabidopsis thaliana] >gi|330254874|gb|AEC09968.1| Pollen Ole e 1 allergen and extensin family protein [Arabidopsis thaliana]	--	--	--	--	--	--	--	--	--	--	--	--	--	--	--	--	--	--	-	-	-	--
CL383.Contig3_All	751	31	12	1.7199	0.4326	-1.9912	Down	1.51e-05	0.000183	751	12	46	0.4326	2.2082	2.35177	Up	0.000311182	0.000437888	gi|225437787|ref|XP_002273987.1|	265.4	5e-70	PREDICTED: ABC transporter B family member 11 [Vitis vinifera]	gi|224064755|ref|XM_002301511.1|	198	6e-48	Populus trichocarpa multidrug/pheromone exporter, MDR family, ABC transporter family, mRNA	sp|Q9M1Q9|AB21B_ARATH	331	3e-91	ABC transporter B family member 21 OS=Arabidopsis thaliana GN=ABCB21 PE=1 SV=2	all0640	213	4e-55	COG1132	ABC-type multidrug transport system, ATPase and permease components	K05658	2e-97	353	vvi:100267452	ATP-binding cassette, subfamily B (MDR/TAP), member 1	GO:0009630//gravitropism;GO:0048767//root hair elongation;GO:0010540//basipetal auxin transport;GO:0010315//auxin efflux;GO:0055085//transmembrane transport;GO:0006200//ATP catabolic process;GO:0009735//response to cytokinin stimulus	GO:0015415//phosphate ion transmembrane-transporting ATPase activity;GO:0008559//xenobiotic-transporting ATPase activity;GO:0005524//ATP binding	GO:0016021//integral to membrane;GO:0005886//plasma membrane	ko02010//ABC transporters
CL4734.Contig6_All	894	170	101	7.9231	3.0586	-1.3732	Down	9.39e-15	3.15e-13	894	101	387	3.0586	15.6062	2.35118	Up	2.31e-26	8.99e-26	gi|215794080|gb|ACJ70084.1|	435.3	5e-121	expansin [Diospyros kaki]	gi|351630244|gb|JF922695.1|	232	5e-58	Breonia chinensis expansin (EXPA11) mRNA, complete cds	sp|O22874|EXPA8_ARATH	409	1e-114	Expansin-A8 OS=Arabidopsis thaliana GN=EXPA8 PE=2 SV=1	--	--	--	--	--	--	--	--	--	--	GO:0009664//plant-type cell wall organization	-	GO:0005576//extracellular region;GO:0016020//membrane	--
Unigene12919_All	525	39	21	3.0952	1.0829	-1.5151	Down	6.35e-05	0.000672	525	21	80	1.0829	5.4936	2.34285	Up	1.82e-06	3.02e-06	--	--	--	--	gi|295646607|gb|GU075397.1|	69.9	2e-09	Citrus sinensis secretory phospholipase A2 alpha gene, promoter region	--	--	--	--	--	--	--	--	--	--	--	--	--	--	-	-	-	--
Unigene10394_All	738	94	49	5.3071	1.7975	-1.5619	Down	2.1e-10	4.93e-09	738	49	186	1.7975	9.0862	2.33769	Up	2.83e-13	6.71e-13	--	--	--	--	--	--	--	--	--	--	--	--	--	--	--	--	--	--	--	--	--	--	-	-	-	--
CL157.Contig2_All	550	30	9	2.2727	0.443	-2.359	Down	2.1e-06	2.94e-05	550	9	34	0.443	2.2286	2.33076	Up	0.00228488	0.00297827	gi|359482993|ref|XP_002285178.2|	335.1	3e-91	PREDICTED: pleiotropic drug resistance protein 1 isoform 1 [Vitis vinifera]	gi|359482643|ref|XM_003632750.1|	416	1e-114	PREDICTED: Vitis vinifera pleiotropic drug resistance protein 1-like (LOC100258373), mRNA	sp|Q8GU92|PDR2_ORYSJ	331	1e-91	Probable pleiotropic drug resistance protein 2 OS=Oryza sativa subsp. japonica GN=PDR2 PE=3 SV=1	YDR406w_3	165	5e-41	COG1131	ABC-type multidrug transport system, ATPase component	K12843	9e-31	130	vvi:100248403	U4/U6 small nuclear ribonucleoprotein PRP3	-	-	GO:0016020//membrane	ko03040//Spliceosome;ko02010//ABC transporters
CL9575.Contig1_All	611	144	39	9.8198	1.7281	-2.5065	Down	2.29e-27	1.39e-25	611	39	147	1.7281	8.6736	2.32744	Up	1.1e-10	2.32e-10	gi|255577610|ref|XP_002529682.1|	238	6e-62	prolyl 4-hydroxylase alpha subunit, putative [Ricinus communis] >gi|223530830|gb|EEF32693.1| prolyl 4-hydroxylase alpha subunit, putative [Ricinus communis]	gi|349706117|emb|FQ384656.1|	133	2e-28	Vitis vinifera clone SS0AAG15YN06	--	--	--	--	--	--	--	--	--	K00472	7e-63	238	rcu:RCOM_0998510	prolyl 4-hydroxylase [EC:1.14.11.2]	GO:0055114//oxidation-reduction process;GO:0018401//peptidyl-proline hydroxylation to 4-hydroxy-L-proline;GO:0006487//protein N-linked glycosylation	GO:0004656//procollagen-proline 4-dioxygenase activity;GO:0031418//L-ascorbic acid binding;GO:0005506//iron ion binding	GO:0005739//mitochondrion;GO:0005576//extracellular region;GO:0005794//Golgi apparatus	ko00330//Arginine and proline metabolism;ko01100//Metabolic pathways
CL12640.Contig1_All	1174	214	162	7.595	3.7358	-1.0236	Down	6.98e-12	1.88e-10	1174	162	610	3.7358	18.732	2.32602	Up	9.64e-40	5.87e-39	--	--	--	--	--	--	--	--	--	--	--	--	--	--	--	--	--	--	--	--	--	--	-	-	-	--
CL3322.Contig1_All	1581	83	45	2.1874	0.7706	-1.5052	Down	6.35e-09	1.26e-07	1581	45	169	0.7706	3.8537	2.32219	Up	4.95e-12	1.12e-11	gi|118486289|gb|ABK94986.1|	468.4	1e-130	unknown [Populus trichocarpa]	gi|225312782|dbj|AK320125.1|	61.9	2e-06	Solanum lycopersicum cDNA, clone: LEFL1005BD12, HTC in leaf	sp|Q9SND9|Y3028_ARATH	303	2e-82	Uncharacterized acetyltransferase At3g50280 OS=Arabidopsis thaliana GN=At3g50280 PE=1 SV=1	--	--	--	--	--	K13065	5e-24	110	pop:POPTR_554899	shikimate O-hydroxycinnamoyltransferase [EC:2.3.1.133]	-	GO:0016746//transferase activity, transferring acyl groups	-	ko00940//Phenylpropanoid biosynthesis;ko00945//Stilbenoid, diarylheptanoid and gingerol biosynthesis;ko00941//Flavonoid biosynthesis;ko01110//Biosynthesis of secondary metabolites;ko00073//Cutin, suberine and wax biosynthesis
Unigene6096_All	1316	92	8	2.9128	0.1646	-4.1454	Down	1.81e-28	1.15e-26	1316	8	30	0.1646	0.8218	2.31982	Up	0.00448464	0.00567342	gi|12331298|emb|CAC24711.1|	527.3	1e-148	cytochrome P450 [Solanum tuberosum]	gi|225319017|dbj|AK329595.1|	63.9	4e-07	Solanum lycopersicum cDNA, clone: LEFL3148B18, HTC in root	sp|A6YIH8|C7D55_HYOMU	525	3e-149	Premnaspirodiene oxygenase OS=Hyoscyamus muticus GN=CYP71D55 PE=1 SV=1	BH0579	99.4	1e-20	COG2124	Cytochrome P450	K13267	7e-103	372	gmx:100814284	cytochrome P450, family 71, subfamily D, polypeptide 9 (flavonoid 6-hydroxylase) [EC:1.14.13.-]	-	-	-	ko00940//Phenylpropanoid biosynthesis;ko01110//Biosynthesis of secondary metabolites;ko00943//Isoflavonoid biosynthesis;ko01100//Metabolic pathways;ko00904//Diterpenoid biosynthesis
Unigene10340_All	713	2255	764	131.777	29.0093	-2.1835	Down	0	0	713	764	2857	29.0093	144.459	2.31607	Up	5.15e-178	1.25e-176	gi|224093304|ref|XP_002309874.1|	79.3	5e-14	predicted protein [Populus trichocarpa] >gi|222852777|gb|EEE90324.1| predicted protein [Populus trichocarpa]	--	--	--	--	sp|Q9FPQ6|GP1_CHLRE	55.5	3e-08	Vegetative cell wall protein gp1 OS=Chlamydomonas reinhardtii GN=GP1 PE=2 SV=1	--	--	--	--	--	K01115	5e-08	56.2	vcn:VOLCADRAFT_99471	phospholipase D [EC:3.1.4.4]	-	-	-	ko01100//Metabolic pathways;ko00564//Glycerophospholipid metabolism;ko00565//Ether lipid metabolism;ko04144//Endocytosis
CL880.Contig4_All	1111	34	17	1.2751	0.4143	-1.6219	Down	8.62e-05	0.000884	1111	17	63	0.4143	2.0443	2.30286	Up	3.41e-05	5.13e-05	gi|297735430|emb|CBI17870.3|	303.5	3e-81	unnamed protein product [Vitis vinifera]	gi|225445989|ref|XM_002267308.1|	107	2e-20	PREDICTED: Vitis vinifera RING-H2 finger protein ATL43-like (LOC100259882), mRNA	sp|Q5EAE9|ATL43_ARATH	274	6e-74	RING-H2 finger protein ATL43 OS=Arabidopsis thaliana GN=ATL43 PE=2 SV=2	ECU07g0330	58.5	2e-08	COG5540	RING-finger-containing ubiquitin ligase	K05283	1e-15	82.4	aly:ARALYDRAFT_354960	phosphatidylinositol glycan, class W [EC:2.3.-.-]	-	GO:0046872//metal ion binding	-	ko00563//Glycosylphosphatidylinositol(GPI)-anchor biosynthesis;ko01100//Metabolic pathways
CL4682.Contig2_All	710	90	32	5.2816	1.2202	-2.1139	Down	1.45e-14	4.82e-13	710	32	118	1.2202	5.9917	2.29585	Up	1.29e-08	2.42e-08	gi|356521895|ref|XP_003529586.1|	160.6	1e-38	PREDICTED: monothiol glutaredoxin-S2-like [Glycine max]	gi|356555546|ref|XM_003546044.1|	65.9	5e-08	PREDICTED: Glycine max monothiol glutaredoxin-S2-like (LOC100810642), mRNA	sp|O23419|GRXS4_ARATH	157	5e-39	Monothiol glutaredoxin-S4 OS=Arabidopsis thaliana GN=GRXS4 PE=3 SV=1	SPAC15E1.09	56.6	4e-08	COG0695	Glutaredoxin and related proteins	K03676	4e-20	96.3	bdi:100821530	glutaredoxin 3	GO:0019243//methylglyoxal catabolic process to D-lactate;GO:0045454//cell redox homeostasis;GO:0048653//anther development	GO:0009055//electron carrier activity;GO:0008794//arsenate reductase (glutaredoxin) activity;GO:0015035//protein disulfide oxidoreductase activity	GO:0005737//cytoplasm	--
Unigene26513_All	1205	60	24	2.0747	0.5392	-1.944	Down	2.97e-09	6.16e-08	1205	24	88	0.5392	2.6328	2.28771	Up	1.06e-06	1.78e-06	gi|225426510|ref|XP_002277944.1|	275.8	8e-73	PREDICTED: probable F-box protein At1g60180-like [Vitis vinifera]	--	--	--	--	sp|Q9XIN8|FB119_ARATH	118	6e-27	F-box protein At2g27310 OS=Arabidopsis thaliana GN=At2g27310 PE=2 SV=1	--	--	--	--	--	--	--	--	--	--	-	-	-	--
CL2568.Contig3_All	1097	178	78	6.7608	1.925	-1.8123	Down	1.95e-22	9.77e-21	1097	78	283	1.925	9.3004	2.27243	Up	2.26e-18	6.61e-18	gi|187372966|gb|ACD03217.1|	451.8	7e-126	xyloglucan endotransglucosylase/hydrolase 7 [Actinidia deliciosa]	gi|34398677|gb|AY365421.1|	303	2e-79	Sesamum indicum xyloglucan endotransglycosylase mRNA, partial cds	sp|Q38857|XTH22_ARATH	382	3e-106	Xyloglucan endotransglucosylase/hydrolase protein 22 OS=Arabidopsis thaliana GN=XTH22 PE=1 SV=1	BH3231	60.5	5e-09	COG2273	Beta-glucanase/Beta-glucan synthetase	K08235	2e-110	397	vvi:100252173	xyloglucan:xyloglucosyl transferase [EC:2.4.1.207]	GO:0005975//carbohydrate metabolic process	GO:0016757//transferase activity, transferring glycosyl groups	-	ko04075//Plant hormone signal transduction
CL5534.Contig4_All	1791	84	52	1.9542	0.786	-1.314	Down	1.42e-07	2.38e-06	1791	52	188	0.786	3.7843	2.26743	Up	1.27e-12	2.96e-12	gi|297743270|emb|CBI36137.3|	61.6	4e-08	unnamed protein product [Vitis vinifera]	gi|356573445|ref|XR_137625.1|	81.8	2e-12	PREDICTED: Glycine max uncharacterized LOC100813070 (LOC100813070), miscRNA	sp|P49212|RL37_SOLLC	55.5	1e-07	60S ribosomal protein L37 (Fragment) OS=Solanum lycopersicum GN=RPL37 PE=3 SV=1	--	--	--	--	--	K02922	4e-09	61.6	vvi:100253219	large subunit ribosomal protein L37e	GO:0006412//translation	GO:0003735//structural constituent of ribosome;GO:0008270//zinc ion binding;GO:0019843//rRNA binding	GO:0022625//cytosolic large ribosomal subunit;GO:0009536//plastid	ko03010//Ribosome
CL6420.Contig2_All	723	26	10	1.4984	0.3745	-2.0004	Down	7.13e-05	0.000745	723	10	36	0.3745	1.7951	2.26103	Up	0.00237042	0.00307201	gi|402536100|gb|AFQ62613.1|	184.5	1e-45	phosphatidylinositol-4-phosphate 5-kinase [Nicotiana tabacum]	gi|402536099|gb|JQ219669.1|	121	1e-24	Nicotiana tabacum phosphatidylinositol-4-phosphate 5-kinase (PIP5K6-1) mRNA, complete cds	sp|Q9SLG9|PI5K5_ARATH	173	8e-44	Phosphatidylinositol 4-phosphate 5-kinase 5 OS=Arabidopsis thaliana GN=PIP5K5 PE=2 SV=1	YDR208w	52.8	6e-07	COG5253	Phosphatidylinositol-4-phosphate 5-kinase	K00889	4e-45	179	pop:POPTR_178459	1-phosphatidylinositol-4-phosphate 5-kinase [EC:2.7.1.68]	GO:0010118//stomatal movement;GO:0007164//establishment of tissue polarity;GO:0009860//pollen tube growth;GO:0046854//phosphatidylinositol phosphorylation;GO:0006897//endocytosis;GO:0009846//pollen germination;GO:0009827//plant-type cell wall modification	GO:0016308//1-phosphatidylinositol-4-phosphate 5-kinase activity;GO:0005524//ATP binding	GO:0016324//apical plasma membrane;GO:0044445//cytosolic part;GO:0090406//pollen tube	ko00562//Inositol phosphate metabolism;ko04070//Phosphatidylinositol signaling system;ko01100//Metabolic pathways;ko04144//Endocytosis
CL869.Contig15_All	1721	195	137	4.721	2.1551	-1.1313	Down	1.16e-12	3.33e-11	1721	137	488	2.1551	10.2226	2.24594	Up	7.95e-30	3.48e-29	--	--	--	--	--	--	--	--	--	--	--	--	--	--	--	--	--	--	--	--	--	--	-	-	-	--
Unigene11669_All	1548	46	15	1.2381	0.2623	-2.2388	Down	1.22e-08	2.34e-07	1548	15	53	0.2623	1.2343	2.2344	Up	0.00024742	0.000350901	gi|359492355|ref|XP_002284688.2|	497.3	2e-139	PREDICTED: wall-associated receptor kinase 2-like [Vitis vinifera]	gi|209977157|gb|EF647616.3|	93.7	5e-16	Solanum lycopersicum chromosome 9 clone C09HBa0026I24, complete sequence	sp|Q9LMP1|WAK2_ARATH	379	2e-105	Wall-associated receptor kinase 2 OS=Arabidopsis thaliana GN=WAK2 PE=1 SV=1	--	--	--	--	--	K00924	2e-15	82.4	osa:4333912	[EC:2.7.1.-]	GO:0044699;GO:0050896//response to stimulus;GO:0044238//primary metabolic process;GO:0050794//regulation of cellular process	GO:0004672//protein kinase activity;GO:0005488//binding	GO:0044464//cell part	--
Unigene6369_All	540	54	32	4.1666	1.6043	-1.3769	Down	1.21e-05	0.000149	540	32	113	1.6043	7.5441	2.2334	Up	6.91e-08	1.24e-07	gi|357445503|ref|XP_003593029.1|	51.2	8e-06	DEAD box ATP-dependent RNA helicase [Medicago truncatula] >gi|355482077|gb|AES63280.1| DEAD box ATP-dependent RNA helicase [Medicago truncatula]	gi|147844340|emb|AM425520.2|	60	2e-06	Vitis vinifera contig VV78X107339.8, whole genome shotgun sequence	--	--	--	--	--	--	--	--	--	K12811	9e-07	51.2	mtr:MTR_2g007000	ATP-dependent RNA helicase DDX46/PRP5 [EC:3.6.4.13]	-	-	-	ko03040//Spliceosome
Unigene24604_All	406	54	29	5.5418	1.9338	-1.5189	Down	2.41e-06	3.36e-05	406	29	102	1.9338	9.0573	2.22764	Up	3.3e-07	5.63e-07	gi|224105503|ref|XP_002313834.1|	53.1	1e-06	predicted protein [Populus trichocarpa] >gi|222850242|gb|EEE87789.1| predicted protein [Populus trichocarpa]	--	--	--	--	--	--	--	--	--	--	--	--	--	--	--	--	--	--	-	-	-	--
CL941.Contig1_All	1193	350	209	12.2239	4.7428	-1.3659	Down	1.76e-28	1.12e-26	1193	209	734	4.7428	22.1809	2.22551	Up	3.56e-43	2.31e-42	gi|38047391|gb|AAR09598.1|	445.3	8e-124	flavonoid 7-O-methyltransferase [Mentha x piperita]	gi|255611115|ref|XM_002539228.1|	65.9	8e-08	Ricinus communis o-methyltransferase, putative, mRNA	sp|Q6VMW0|Q8OMT_MENPI	211	9e-55	8-hydroxyquercetin 8-O-methyltransferase OS=Mentha piperita GN=OMT2 PE=1 SV=1	Rv0567	56.2	1e-07	COG0500	SAM-dependent methyltransferases	K16040	3e-47	187	vvi:100233030	trans-resveratrol di-O-methyltransferase [EC:2.1.1.240]	-	GO:0008168//methyltransferase activity	GO:0044424//intracellular part	ko00402//Benzoxazinoid biosynthesis;ko00945//Stilbenoid, diarylheptanoid and gingerol biosynthesis;ko00944//Flavone and flavonol biosynthesis
CL11271.Contig1_All	570	325	179	23.7569	8.5018	-1.4825	Down	6.49e-30	4.34e-28	570	179	627	8.5018	39.6566	2.22172	Up	5.54e-37	3.14e-36	gi|118482602|gb|ABK93221.1|	67	1e-10	unknown [Populus trichocarpa]	--	--	--	--	--	--	--	--	--	--	--	--	--	--	--	--	--	--	-	-	-	--
CL1371.Contig2_All	1631	75	56	1.916	0.9295	-1.0436	Down	3.63e-05	0.000406	1631	56	196	0.9295	4.3324	2.22064	Up	1.46e-12	3.38e-12	gi|225429470|ref|XP_002277611.1|	122.5	1e-155	PREDICTED: pollen-specific protein SF21 [Vitis vinifera] >gi|296081622|emb|CBI20627.3| unnamed protein product [Vitis vinifera]	gi|225429469|ref|XM_002277575.1|	311	1e-81	PREDICTED: Vitis vinifera pollen-specific protein SF21-like (LOC100252510), mRNA	sp|O23969|SF21_HELAN	210	9e-97	Pollen-specific protein SF21 OS=Helianthus annuus GN=SF21 PE=2 SV=1	--	--	--	--	--	--	--	--	--	--	GO:0060918//auxin transport;GO:0030154//cell differentiation	-	GO:0005737//cytoplasm	--
Unigene29844_All	716	23	6	1.3384	0.2269	-2.5604	Down	1.35e-05	0.000165	716	6	21	0.2269	1.0574	2.22039	Up	0.0252758	0.029043	gi|225437557|ref|XP_002276329.1|	76.3	4e-13	PREDICTED: protein PROLIFERA [Vitis vinifera] >gi|297743977|emb|CBI36947.3| unnamed protein product [Vitis vinifera]	gi|359480157|ref|XM_002276293.2|	151	1e-33	PREDICTED: Vitis vinifera protein PROLIFERA-like (LOC100267599), mRNA	sp|P43299|PROL_ARATH	81.6	4e-16	Protein PROLIFERA OS=Arabidopsis thaliana GN=PRL PE=1 SV=2	--	--	--	--	--	K02210	5e-19	92.8	vvi:100267599	minichromosome maintenance protein 7 (cell division control protein 47)	GO:0006270//DNA replication initiation	GO:0003677//DNA binding;GO:0005524//ATP binding;GO:0017111//nucleoside-triphosphatase activity	GO:0005737//cytoplasm;GO:0005634//nucleus	ko03030//DNA replication
CL10932.Contig1_All	648	4063	2220	261.248	92.7494	-1.494	Down	0	0	648	2220	7747	92.7494	431.005	2.21629	Up	0	0	--	--	--	--	--	--	--	--	--	--	--	--	--	--	--	--	--	--	--	--	--	--	-	-	-	--
CL6661.Contig2_All	1595	103	62	2.6907	1.0524	-1.3543	Down	2.43e-09	5.08e-08	1595	62	216	1.0524	4.8822	2.21385	Up	1.28e-13	3.09e-13	gi|5453379|gb|AAD43561.1|AF155124_1	490.7	2e-137	bacterial-induced peroxidase precursor [Gossypium hirsutum]	gi|359485299|ref|XM_002281695.2|	139	9e-30	PREDICTED: Vitis vinifera peroxidase 4-like (LOC100264421), mRNA	sp|Q9FLC0|PER52_ARATH	406	2e-113	Peroxidase 52 OS=Arabidopsis thaliana GN=PER52 PE=2 SV=1	--	--	--	--	--	K00430	4e-115	413	bdi:100826951	peroxidase [EC:1.11.1.7]	GO:0055114//oxidation-reduction process;GO:0006979//response to oxidative stress	GO:0020037//heme binding;GO:0046872//metal ion binding;GO:0004601//peroxidase activity	-	ko00940//Phenylpropanoid biosynthesis;ko01110//Biosynthesis of secondary metabolites;ko01100//Metabolic pathways;ko00360//Phenylalanine metabolism
Unigene27615_All	385	209	148	22.6187	10.4072	-1.1199	Down	2.88e-13	8.7e-12	385	148	514	10.4072	48.1311	2.20939	Up	3.08e-30	1.37e-29	gi|225470652|ref|XP_002267813.1|	55.8	1e-07	PREDICTED: 50S ribosomal protein L35, chloroplastic [Vitis vinifera] >gi|147785813|emb|CAN77631.1| hypothetical protein VITISV_001803 [Vitis vinifera] >gi|147799145|emb|CAN63703.1| hypothetical protein VITISV_039205 [Vitis vinifera]	--	--	--	--	sp|P23326|RK35_SPIOL	50.4	3e-07	50S ribosomal protein L35, chloroplastic OS=Spinacia oleracea GN=RPL35 PE=1 SV=1	--	--	--	--	--	--	--	--	--	--	-	-	-	--
CL8741.Contig4_All	624	42	17	2.8044	0.7376	-1.9268	Down	8.2e-07	1.23e-05	624	17	59	0.7376	3.4087	2.20831	Up	0.000132636	0.000192964	gi|315932728|gb|ADU55794.1|	274.2	8e-73	HSP18.1B [Citrullus lanatus]	gi|186694324|gb|EU636239.1|	176	2e-41	Malus x domestica cultivar Fuji heat shock protein 17.5 mRNA, complete cds	sp|P27880|HSP12_MEDSA	251	3e-67	18.2 kDa class I heat shock protein OS=Medicago sativa GN=HSP18.2 PE=2 SV=1	TM0374	89.7	3e-18	COG0071	Molecular chaperone (small heat shock protein)	K13993	1e-72	270	vvi:100263355	HSP20 family protein	-	-	-	ko04141//Protein processing in endoplasmic reticulum
CL4200.Contig4_All	1705	206	81	5.0341	1.2862	-1.9686	Down	1.2e-28	7.69e-27	1705	81	281	1.2862	5.9416	2.20774	Up	3.45e-17	9.69e-17	gi|147767047|emb|CAN67678.1|	530	4e-149	hypothetical protein VITISV_035274 [Vitis vinifera]	gi|359491193|ref|XM_002276776.2|	73.8	5e-10	PREDICTED: Vitis vinifera cytochrome P450 71A4-like (LOC100253593), mRNA	sp|P24465|C71A1_PERAE	446	2e-125	Cytochrome P450 71A1 OS=Persea americana GN=CYP71A1 PE=1 SV=2	all1361	106	1e-22	COG2124	Cytochrome P450	K00517	1e-112	405	aly:ARALYDRAFT_320824	[EC:1.14.-.-]	GO:0051707//response to other organism	GO:0005488//binding;GO:0016705//oxidoreductase activity, acting on paired donors, with incorporation or reduction of molecular oxygen;GO:0004497//monooxygenase activity	-	ko00945//Stilbenoid, diarylheptanoid and gingerol biosynthesis;ko00903//Limonene and pinene degradation;ko00380//Tryptophan metabolism;ko01110//Biosynthesis of secondary metabolites;ko01100//Metabolic pathways
CL3333.Contig4_All	1115	76	43	2.84	1.0441	-1.4436	Down	7.29e-08	1.27e-06	1115	43	148	1.0441	4.7853	2.19635	Up	1.32e-09	2.59e-09	gi|55792828|gb|AAV65497.1|	240	4e-62	MSM1 [Solanum macrocarpon] >gi|197252300|gb|ACH53557.1| MADS-box transcription factor MSM1 [Solanum macrocarpon]	gi|316890791|gb|GU332292.1|	230	2e-57	Coffea arabica MADS-box protein STMADS11 subfamily (S21) mRNA, partial cds	sp|Q9FVC1|SVP_ARATH	215	4e-56	MADS-box protein SVP OS=Arabidopsis thaliana GN=SVP PE=1 SV=1	YBR182c	68.9	1e-11	COG5068	Regulator of arginine metabolism and related MADS box-containing transcription factors	K09264	7e-34	142	gmx:100808145	MADS-box transcription factor, plant	GO:0031348//negative regulation of defense response;GO:0010076//maintenance of floral meristem identity;GO:0009867//jasmonic acid mediated signaling pathway;GO:0035304//regulation of protein dephosphorylation;GO:0009862//systemic acquired resistance, salicylic acid mediated signaling pathway;GO:0010363//regulation of plant-type hypersensitive response;GO:0006944//cellular membrane fusion;GO:00099…	GO:0005515//protein binding;GO:0000900//translation repressor activity, nucleic acid binding;GO:0003700//sequence-specific DNA binding transcription factor activity	GO:0005634//nucleus	--
Unigene26352_All	1559	106	69	2.833	1.1982	-1.2415	Down	1.59e-08	3.03e-07	1559	69	237	1.1982	5.4806	2.19347	Up	1.6e-14	4.05e-14	gi|224092386|ref|XP_002309586.1|	197.6	4e-49	predicted protein [Populus trichocarpa] >gi|222855562|gb|EEE93109.1| predicted protein [Populus trichocarpa]	gi|225321113|dbj|AK325324.1|	147	4e-32	Solanum lycopersicum cDNA, clone: LEFL1095AH10, HTC in leaf	sp|P82715|PPD5_ARATH	190	2e-48	PsbP domain-containing protein 5, chloroplastic OS=Arabidopsis thaliana GN=PPD5 PE=1 SV=3	--	--	--	--	--	K02717	6e-06	50.8	bdi:100840391	photosystem II oxygen-evolving enhancer protein 2	GO:0045036//protein targeting to chloroplast;GO:0019252//starch biosynthetic process;GO:0019288//isopentenyl diphosphate biosynthetic process, mevalonate-independent pathway;GO:0015979//photosynthesis;GO:0000023//maltose metabolic process;GO:0045893//positive regulation of transcription, DNA-dependent;GO:0010027//thylakoid membrane organization	GO:0005509//calcium ion binding	GO:0009654//oxygen evolving complex;GO:0019898//extrinsic to membrane;GO:0009543//chloroplast thylakoid lumen;GO:0009535//chloroplast thylakoid membrane	ko00195//Photosynthesis;ko01100//Metabolic pathways
Unigene33590_All	1106	41	21	1.5446	0.514	-1.5874	Down	2.19e-05	0.000256	1106	21	72	0.514	2.3469	2.19092	Up	2.75e-05	4.18e-05	gi|388490932|gb|AFK33532.1|	184.5	2e-45	unknown [Lotus japonicus]	gi|225434105|ref|XM_002273889.1|	123	4e-25	PREDICTED: Vitis vinifera transcription factor bHLH113-like (LOC100243890), mRNA	sp|Q9LT67|BH113_ARATH	106	3e-23	Transcription factor bHLH113 OS=Arabidopsis thaliana GN=BHLH113 PE=2 SV=1	--	--	--	--	--	--	--	--	--	--	GO:0009739//response to gibberellin stimulus;GO:0009723//response to ethylene stimulus	GO:0003700//sequence-specific DNA binding transcription factor activity	GO:0005634//nucleus	--
CL8849.Contig1_All	2884	72	37	1.0402	0.3473	-1.5826	Down	1.97e-08	3.71e-07	2884	37	126	0.3473	1.5751	2.18119	Up	2.93e-08	5.34e-08	gi|222628642|gb|EEE60774.1|	63.5	1e-36	hypothetical protein OsJ_14341 [Oryza sativa Japonica Group]	--	--	--	--	--	--	--	--	--	--	--	--	--	--	--	--	--	--	-	-	-	--
Unigene16328_All	677	802	305	49.3591	12.1968	-2.0168	Down	5.52e-110	1.58e-107	677	305	1038	12.1968	55.2754	2.18013	Up	1.26e-57	1.07e-56	gi|225444549|ref|XP_002275796.1|	152.5	4e-36	PREDICTED: uncharacterized protein LOC100265752 [Vitis vinifera] >gi|297740690|emb|CBI30872.3| unnamed protein product [Vitis vinifera]	--	--	--	--	--	--	--	--	--	--	--	--	--	--	--	--	--	--	-	-	-	--
CL5227.Contig3_All	1914	198	140	4.3103	1.9802	-1.1221	Down	1.11e-12	3.17e-11	1914	140	475	1.9802	8.9469	2.17574	Up	3.92e-27	1.55e-26	gi|209967471|gb|ACJ02360.1|	149.8	1e-34	hypothetical protein [Populus euphratica]	gi|224087556|ref|XM_002308153.1|	63.9	5e-07	Populus trichocarpa predicted protein, mRNA	--	--	--	--	--	--	--	--	--	--	--	--	--	--	GO:0009651//response to salt stress	-	-	--
Unigene18249_All	282	60	18	8.8651	1.7281	-2.359	Down	1.7e-11	4.43e-10	282	18	61	1.7281	7.7984	2.17399	Up	0.000135038	0.000196142	gi|124389898|gb|ABN11121.1|	100.1	9e-21	MYB transcription factor [Capsicum annuum]	gi|302398950|gb|HM122631.1|	71.9	3e-10	Malus x domestica MYB domain class transcription factor (MYB6) mRNA, complete cds	sp|Q9FDW1|MYB44_ARATH	85.9	5e-18	Transcription factor MYB44 OS=Arabidopsis thaliana GN=MYB44 PE=2 SV=1	ECU11g1690	54.7	4e-08	COG5147	Myb superfamily proteins, including transcription factors and mRNA splicing factors	K09422	2e-21	98.6	ath:AT4G37260	myb proto-oncogene protein, plant	GO:0009753//response to jasmonic acid stimulus;GO:0006355//regulation of transcription, DNA-dependent;GO:0009751//response to salicylic acid stimulus;GO:0010200//response to chitin;GO:0009737//response to abscisic acid stimulus;GO:0009723//response to ethylene stimulus;GO:0046686//response to cadmium ion;GO:0019722//calcium-mediated signaling;GO:0009612//response to mechanical stimulus	GO:0003677//DNA binding;GO:0003700//sequence-specific DNA binding transcription factor activity	GO:0005634//nucleus	--
Unigene20622_All	1326	57	27	1.7911	0.5513	-1.6999	Down	1.42e-07	2.37e-06	1326	27	91	0.5513	2.4741	2.16599	Up	3.12e-06	5.06e-06	--	--	--	--	--	--	--	--	--	--	--	--	--	--	--	--	--	--	--	--	--	--	-	-	-	--
Unigene24371_All	252	34	17	5.6216	1.8263	-1.6221	Down	8.62e-05	0.000883	252	17	57	1.8263	8.1545	2.15867	Up	0.000256646	0.000363414	--	--	--	--	--	--	--	--	--	--	--	--	--	--	--	--	--	--	--	--	--	--	-	-	-	--
CL7497.Contig2_All	1710	252	70	6.1403	1.1082	-2.4701	Down	6.96e-46	7.14e-44	1710	70	233	1.1082	4.9123	2.14818	Up	1.09e-13	2.65e-13	gi|14278925|dbj|BAB59005.1|	818.9	0	flavonoid 3&apos;-hydroxylase [Perilla frutescens var. crispa]	gi|14278924|dbj|AB045593.1|	450	1e-123	Perilla frutescens var. crispa SHT12 mRNA for flavonoid 3'-hydroxylase, complete cds	sp|Q9SBQ9|F3PH_PETHY	728	0	Flavonoid 3'-monooxygenase OS=Petunia hybrida GN=CYP75B2 PE=2 SV=1	BH0579	130	5e-30	COG2124	Cytochrome P450	K05280	0	746	vvi:100232999	flavonoid 3'-monooxygenase [EC:1.14.13.21]	GO:0055114//oxidation-reduction process	GO:0020037//heme binding;GO:0016705//oxidoreductase activity, acting on paired donors, with incorporation or reduction of molecular oxygen;GO:0004497//monooxygenase activity;GO:0005506//iron ion binding;GO:0009055//electron carrier activity	-	ko00941//Flavonoid biosynthesis;ko01110//Biosynthesis of secondary metabolites;ko00944//Flavone and flavonol biosynthesis;ko01100//Metabolic pathways
CL301.Contig1_All	2633	96	56	1.5192	0.5758	-1.3997	Down	3.45e-09	7.08e-08	2633	56	186	0.5758	2.5467	2.14499	Up	3.59e-11	7.83e-11	--	--	--	--	--	--	--	--	--	--	--	--	--	--	--	--	--	--	--	--	--	--	-	-	-	--
CL2961.Contig2_All	1911	127	73	2.769	1.0342	-1.4208	Down	6.19e-12	1.67e-10	1911	73	242	1.0342	4.5654	2.14223	Up	4.44e-14	1.1e-13	gi|297808579|ref|XP_002872173.1|	201.1	5e-50	zinc finger family protein [Arabidopsis lyrata subsp. lyrata] >gi|297318010|gb|EFH48432.1| zinc finger family protein [Arabidopsis lyrata subsp. lyrata]	gi|225313747|dbj|AK320693.1|	139	1e-29	Solanum lycopersicum cDNA, clone: LEFL1012BC03, HTC in leaf	--	--	--	--	--	--	--	--	--	K10144	5e-71	267	pop:POPTR_654056	RING finger and CHY zinc finger domain-containing protein 1 [EC:6.3.2.19]	-	GO:0008270//zinc ion binding	GO:0005634//nucleus	ko04120//Ubiquitin mediated proteolysis
CL8849.Contig2_All	3010	54	32	0.7475	0.2878	-1.377	Down	1.21e-05	0.000149	3010	32	106	0.2878	1.2696	2.14124	Up	6.69e-07	1.14e-06	gi|222628642|gb|EEE60774.1|	24.6	5e-09	hypothetical protein OsJ_14341 [Oryza sativa Japonica Group]	--	--	--	--	--	--	--	--	--	--	--	--	--	--	--	--	--	--	-	-	-	--
Unigene1599_All	1440	421	304	12.1815	5.7154	-1.0918	Down	3.53e-24	1.91e-22	1440	304	1007	5.7154	25.211	2.14113	Up	1.09e-53	8.91e-53	--	--	--	--	--	--	--	--	--	--	--	--	--	--	--	--	--	--	--	--	--	--	-	-	-	--
CL12763.Contig1_All	309	32	13	4.3149	1.139	-1.9216	Down	1.77e-05	0.000211	309	13	43	1.139	5.0169	2.13903	Up	0.00177232	0.0023406	gi|108706436|gb|ABF94231.1|	53.5	9e-07	transposon protein, putative, CACTA, En/Spm sub-class [Oryza sativa Japonica Group] >gi|125585095|gb|EAZ25759.1| hypothetical protein OsJ_09599 [Oryza sativa Japonica Group]	--	--	--	--	sp|O65530|PEK14_ARATH	50.8	2e-07	Proline-rich receptor-like protein kinase PERK14 OS=Arabidopsis thaliana GN=PERK14 PE=2 SV=1	--	--	--	--	--	K01115	3e-07	51.6	vcn:VOLCADRAFT_99471	phospholipase D [EC:3.1.4.4]	-	-	-	ko01100//Metabolic pathways;ko00564//Glycerophospholipid metabolism;ko00565//Ether lipid metabolism;ko04144//Endocytosis
Unigene8831_All	1287	96	35	3.108	0.7362	-2.0778	Down	4.01e-15	1.37e-13	1287	35	115	0.7362	3.2214	2.12952	Up	2.66e-07	4.55e-07	gi|147792152|emb|CAN64141.1|	36.6	3e-61	hypothetical protein VITISV_012859 [Vitis vinifera]	gi|224145063|ref|XM_002325478.1|	77.8	2e-11	Populus trichocarpa predicted protein, mRNA	--	--	--	--	--	--	--	--	--	--	--	--	--	--	-	-	-	--
CL9004.Contig2_All	1095	90	28	3.4246	0.6923	-2.3065	Down	4.11e-16	1.49e-14	1095	28	92	0.6923	3.029	2.12937	Up	4.34e-06	6.96e-06	gi|224102047|ref|XP_002312525.1|	104.8	2e-97	predicted protein [Populus trichocarpa] >gi|222852345|gb|EEE89892.1| predicted protein [Populus trichocarpa]	gi|349719244|emb|FQ397546.1|	71.9	1e-09	Vitis vinifera clone SS0AEB6YH10	--	--	--	--	CC0282	57	2e-14	COG1011	Predicted hydrolase (HAD superfamily)	K07025	2e-98	181	pop:POPTR_564828	putative hydrolase of the HAD superfamily	-	GO:0016787//hydrolase activity	-	--
Unigene15021_All	692	22	7	1.3246	0.2739	-2.2738	Down	7.38e-05	0.000768	692	7	23	0.2739	1.1982	2.12915	Up	0.025332	0.0290706	gi|255540645|ref|XP_002511387.1|	138.7	7e-32	myb119, putative [Ricinus communis] >gi|223550502|gb|EEF51989.1| myb119, putative [Ricinus communis]	gi|127266719|gb|AC182577.2|	137	2e-29	Mimulus guttatus clone MGBa-93F4, complete sequence	sp|Q9S7L2|MYB98_ARATH	135	2e-32	Transcription factor MYB98 OS=Arabidopsis thaliana GN=MYB98 PE=2 SV=1	ECU11g1690	68.9	7e-12	COG5147	Myb superfamily proteins, including transcription factors and mRNA splicing factors	K09422	7e-33	138	rcu:RCOM_1510450	myb proto-oncogene protein, plant	GO:0045697//regulation of synergid differentiation;GO:0006355//regulation of transcription, DNA-dependent;GO:0006863//purine nucleobase transport;GO:0010183//pollen tube guidance	GO:0003677//DNA binding;GO:0003700//sequence-specific DNA binding transcription factor activity	GO:0005634//nucleus	--
CL3076.Contig6_All	1022	110	78	4.4846	2.0662	-1.118	Down	1.22e-07	2.06e-06	1022	78	256	2.0662	9.0305	2.12783	Up	1.35e-14	3.42e-14	gi|225444838|ref|XP_002279095.1|	343.6	2e-93	PREDICTED: cleavage and polyadenylation specificity factor subunit 5-like [Vitis vinifera]	gi|363807125|ref|NM_001255666.1|	79.8	5e-12	Glycine max cleavage and polyadenylation specificity factor subunit 5-like (LOC100791216), mRNA	--	--	--	--	--	--	--	--	--	K14397	4e-63	239	rcu:RCOM_1496400	cleavage and polyadenylation specificity factor subunit 5	GO:0006378//mRNA polyadenylation;GO:0010260//organ senescence	GO:0003729//mRNA binding;GO:0016787//hydrolase activity	GO:0005849//mRNA cleavage factor complex	ko03015//mRNA surveillance pathway
CL2961.Contig8_All	1647	124	74	3.137	1.2164	-1.3668	Down	4.32e-11	1.08e-09	1647	74	241	1.2164	5.2753	2.11664	Up	1.14e-13	2.76e-13	gi|224092372|ref|XP_002309580.1|	474.9	1e-132	predicted protein [Populus trichocarpa] >gi|118485648|gb|ABK94674.1| unknown [Populus trichocarpa] >gi|222855556|gb|EEE93103.1| predicted protein [Populus trichocarpa]	gi|225313747|dbj|AK320693.1|	139	1e-29	Solanum lycopersicum cDNA, clone: LEFL1012BC03, HTC in leaf	--	--	--	--	--	--	--	--	--	K10144	1e-133	474	pop:POPTR_654056	RING finger and CHY zinc finger domain-containing protein 1 [EC:6.3.2.19]	-	GO:0008270//zinc ion binding	GO:0005634//nucleus	ko04120//Ubiquitin mediated proteolysis
CL7049.Contig1_All	573	81	47	5.89	2.2206	-1.4073	Down	5.03e-08	8.96e-07	573	47	153	2.2206	9.6263	2.11603	Up	3.61e-09	6.96e-09	gi|15241858|ref|NP_195877.1|	210.7	9e-54	histone H2B [Arabidopsis thaliana] >gi|75181188|sp|Q9LZ45.3|H2B9_ARATH RecName: Full=Histone H2B.9; AltName: Full=HTB10 >gi|332003108|gb|AED90491.1| histone H2B [Arabidopsis thaliana]	gi|349718373|emb|FQ381378.1|	186	2e-44	Vitis vinifera clone SS0ABP1YM22	sp|Q9LZ45|H2B9_ARATH	210	4e-55	Histone H2B.9 OS=Arabidopsis thaliana GN=At5g02570 PE=1 SV=3	--	--	--	--	--	K11252	1e-54	210	ath:AT5G02570	histone H2B	GO:0048868//pollen tube development;GO:0048610//cellular process involved in reproduction;GO:0006334//nucleosome assembly	GO:0003677//DNA binding	GO:0000786//nucleosome;GO:0005730//nucleolus;GO:0009507//chloroplast	--
Unigene5964_All	2482	127	63	2.132	0.6872	-1.6334	Down	2.26e-14	7.39e-13	2482	63	205	0.6872	2.9777	2.1154	Up	8.04e-12	1.81e-11	gi|75326590|sp|Q76CU2.1|PDR1_TOBAC	145.2	4e-33	RecName: Full=Pleiotropic drug resistance protein 1; AltName: Full=NtPDR1 >gi|41052472|dbj|BAD07483.1| PDR-type ABC transporter 1 [Nicotiana tabacum]	gi|359482643|ref|XM_003632750.1|	321	2e-84	PREDICTED: Vitis vinifera pleiotropic drug resistance protein 1-like (LOC100258373), mRNA	sp|Q76CU2|PDR1_TOBAC	1221	0	Pleiotropic drug resistance protein 1 OS=Nicotiana tabacum GN=PDR1 PE=2 SV=1	YDR406w_1	134	7e-31	COG1131	ABC-type multidrug transport system, ATPase component	K05681	4e-44	178	cme:CMS467C	ATP-binding cassette, subfamily G (WHITE), member 2	GO:0006200//ATP catabolic process	GO:0015439//heme-transporting ATPase activity;GO:0015416//organic phosphonate transmembrane-transporting ATPase activity;GO:0005524//ATP binding	GO:0016020//membrane	ko03040//Spliceosome;ko02010//ABC transporters
CL10932.Contig2_All	940	4191	2216	185.768	63.8227	-1.5414	Down	0	0	940	2216	7204	63.8227	276.293	2.11405	Up	0	0	--	--	--	--	--	--	--	--	--	--	--	--	--	--	--	--	--	--	--	--	--	--	-	-	-	--
CL992.Contig2_All	908	35	12	1.6061	0.3578	-2.1663	Down	1.17e-06	1.71e-05	908	12	39	0.3578	1.5485	2.11365	Up	0.00340348	0.00434835	gi|225425402|ref|XP_002271312.1|	263.8	2e-69	PREDICTED: squamosa promoter-binding-like protein 12-like [Vitis vinifera]	gi|387157277|dbj|AB699119.1|	101	1e-18	Torenia fournieri TfSPL6 mRNA for SBP-box protein, complete cds, cultivar: Crown Violet	sp|Q5Z818|SPL12_ORYSJ	189	2e-48	Squamosa promoter-binding-like protein 12 OS=Oryza sativa subsp. japonica GN=SPL12 PE=2 SV=1	--	--	--	--	--	--	--	--	--	--	-	-	-	--
CL12464.Contig2_All	2105	79	44	1.5637	0.5659	-1.4663	Down	2.78e-08	5.14e-07	2105	44	143	0.5659	2.4491	2.11363	Up	1.23e-08	2.32e-08	gi|225457130|ref|XP_002280322.1|	43.1	1e-77	PREDICTED: uncharacterized protein LOC100255354 [Vitis vinifera]	--	--	--	--	--	--	--	--	--	--	--	--	--	K02183	2e-57	221	smo:SELMODRAFT_166784	calmodulin	GO:0006950//response to stress	GO:0005516//calmodulin binding	-	ko04070//Phosphatidylinositol signaling system;ko04626//Plant-pathogen interaction
Unigene59_All	5583	562	310	4.1942	1.5032	-1.4804	Down	2.3e-50	2.6e-48	5583	310	999	1.5032	6.4509	2.10146	Up	5.3e-51	4.12e-50	--	--	--	--	gi|205361204|gb|AC232640.1|	63.9	2e-06	Solanum lycopersicum chromosome 6 clone C06SLm0060E11, complete sequence	--	--	--	--	--	--	--	--	--	--	--	--	--	--	-	-	-	--
Unigene18471_All	535	27	9	2.1028	0.4554	-2.2071	Down	1.59e-05	0.000192	535	9	29	0.4554	1.9542	2.10137	Up	0.0127998	0.0153733	--	--	--	--	gi|356561850|ref|XM_003549142.1|	65.9	4e-08	PREDICTED: Glycine max probable cyclic nucleotide-gated ion channel 20, chloroplastic-like (LOC100785556), mRNA	--	--	--	--	--	--	--	--	--	--	--	--	--	--	-	-	-	--
CL7661.Contig2_All	610	45	18	3.0737	0.7989	-1.9439	Down	2.82e-07	4.51e-06	610	18	58	0.7989	3.4278	2.1012	Up	0.000355846	0.000497633	gi|242056817|ref|XP_002457554.1|	84.7	9e-16	hypothetical protein SORBIDRAFT_03g009260 [Sorghum bicolor] >gi|241929529|gb|EES02674.1| hypothetical protein SORBIDRAFT_03g009260 [Sorghum bicolor]	gi|222423211|dbj|AK316875.1|	103	2e-19	Arabidopsis thaliana AT3G59760 mRNA, complete cds, clone: RAFL09-14-H16	sp|P32260|CYSKP_SPIOL	80.9	5e-16	Cysteine synthase, chloroplastic/chromoplastic OS=Spinacia oleracea GN=CYSK PE=1 SV=2	Rv2334	50.1	3e-06	COG0031	Cysteine synthase	K01738	1e-16	84.7	sbi:SORBI_03g009260	cysteine synthase A [EC:2.5.1.47]	GO:0006535//cysteine biosynthetic process from serine	GO:0016740//transferase activity;GO:0030170//pyridoxal phosphate binding;GO:0004124//cysteine synthase activity	GO:0044434//chloroplast part	ko00270//Cysteine and methionine metabolism;ko00920//Sulfur metabolism;ko01100//Metabolic pathways
Unigene22032_All	690	113	56	6.8236	2.1972	-1.6349	Down	5.75e-13	1.69e-11	690	56	180	2.1972	9.4047	2.09772	Up	2.32e-10	4.76e-10	--	--	--	--	--	--	--	--	--	--	--	--	--	--	--	--	--	--	--	--	--	--	-	-	-	--
CL2118.Contig9_All	2227	128	84	2.3948	1.0212	-1.2296	Down	7.15e-10	1.58e-08	2227	84	270	1.0212	4.3709	2.09766	Up	7.54e-15	1.94e-14	gi|224129150|ref|XP_002320513.1|	638.3	0	predicted protein [Populus trichocarpa] >gi|222861286|gb|EEE98828.1| predicted protein [Populus trichocarpa]	gi|359494113|ref|XM_002276147.2|	232	1e-57	PREDICTED: Vitis vinifera zinc finger CCCH domain-containing protein 18-like (LOC100243592), mRNA	sp|Q9SJ41|C3H18_ARATH	447	9e-126	Zinc finger CCCH domain-containing protein 18 OS=Arabidopsis thaliana GN=At2g05160 PE=2 SV=1	--	--	--	--	--	--	--	--	--	--	-	GO:0097159//organic cyclic compound binding;GO:1901363	-	--
Unigene3028_All	1575	60	33	1.5873	0.5672	-1.4846	Down	1.03e-06	1.52e-05	1575	33	106	0.5672	2.4263	2.09683	Up	1.26e-06	2.1e-06	gi|225440047|ref|XP_002276858.1|	674.1	0	PREDICTED: UDP-glycosyltransferase 86A1 [Vitis vinifera]	gi|149930468|gb|EF647604.1|	73.8	5e-10	Solanum lycopersicum chromosome 9 clone C09HBa0116C14, complete sequence	sp|Q9SJL0|U86A1_ARATH	625	3e-179	UDP-glycosyltransferase 86A1 OS=Arabidopsis thaliana GN=UGT86A1 PE=2 SV=1	--	--	--	--	--	K13692	6e-67	253	vvi:100252177	UDP-glucose:(indol-3-yl)acetate beta-D-glucosyltransferase [EC:2.4.1.121]	GO:0009873//ethylene mediated signaling pathway;GO:0008152//metabolic process	GO:0008194//UDP-glycosyltransferase activity;GO:0016758//transferase activity, transferring hexosyl groups	-	--
CL233.Contig3_All	1539	100	64	2.7073	1.1258	-1.2659	Down	2.48e-08	4.6e-07	1539	64	205	1.1258	4.8022	2.09274	Up	1.49e-11	3.31e-11	gi|3582021|emb|CAA70575.1|	661.4	0	cytochrome P450 [Nepeta racemosa]	gi|359491193|ref|XM_002276776.2|	105	1e-19	PREDICTED: Vitis vinifera cytochrome P450 71A4-like (LOC100253593), mRNA	sp|O04164|C71A6_NEPRA	650	0	Cytochrome P450 71A6 (Fragment) OS=Nepeta racemosa GN=CYP71A6 PE=2 SV=1	BH0579	122	2e-27	COG2124	Cytochrome P450	K00517	1e-140	498	ath:AT5G24960	[EC:1.14.-.-]	GO:0006952//defense response;GO:0009617//response to bacterium;GO:0008152//metabolic process	GO:0016709//oxidoreductase activity, acting on paired donors, with incorporation or reduction of molecular oxygen, NADH or NADPH as one donor, and incorporation of one atom of oxygen;GO:0046872//metal ion binding	-	ko00945//Stilbenoid, diarylheptanoid and gingerol biosynthesis;ko00903//Limonene and pinene degradation;ko01110//Biosynthesis of secondary metabolites;ko01100//Metabolic pathways
Unigene26808_All	373	44	16	4.915	1.1613	-2.0815	Down	1.07e-07	1.82e-06	373	16	51	1.1613	4.9293	2.08564	Up	0.000928124	0.0012627	gi|386870493|gb|AFJ42577.1|	215.7	1e-55	polyphenol oxidase [Sesamum indicum]	gi|386870492|gb|JQ658360.1|	149	2e-33	Sesamum indicum polyphenol oxidase (PPO) mRNA, complete cds	sp|P43311|PPO_VITVI	141	8e-35	Polyphenol oxidase, chloroplastic OS=Vitis vinifera PE=1 SV=1	--	--	--	--	--	K00422	5e-34	140	vvi:100256583	polyphenol oxidase [EC:1.10.3.1]	-	-	-	ko00950//Isoquinoline alkaloid biosynthesis;ko00350//Tyrosine metabolism;ko01110//Biosynthesis of secondary metabolites;ko01100//Metabolic pathways
Unigene26141_All	724	155	107	8.9202	4.0011	-1.1567	Down	1.08e-10	2.62e-09	724	107	340	4.0011	16.9303	2.08114	Up	5.34e-18	1.53e-17	--	--	--	--	--	--	--	--	--	--	--	--	--	--	--	--	--	--	--	--	--	--	-	-	-	--
CL9004.Contig1_All	1007	99	29	4.0963	0.7797	-2.3933	Down	2.5e-18	1.03e-16	1007	29	92	0.7797	3.2937	2.07872	Up	8.13e-06	1.29e-05	gi|224102047|ref|XP_002312525.1|	104.8	3e-102	predicted protein [Populus trichocarpa] >gi|222852345|gb|EEE89892.1| predicted protein [Populus trichocarpa]	gi|225321588|dbj|AK325605.1|	75.8	7e-11	Solanum lycopersicum cDNA, clone: LEFL1098CG01, HTC in leaf	--	--	--	--	CC0282	84.7	2e-18	COG1011	Predicted hydrolase (HAD superfamily)	K07025	4e-103	290	pop:POPTR_564828	putative hydrolase of the HAD superfamily	GO:0008152//metabolic process	GO:0016787//hydrolase activity	-	--
Unigene21968_All	666	6056	1842	378.873	74.877	-2.3391	Down	0	0	666	1842	5842	74.877	316.236	2.0784	Up	1.17e-281	4.58e-280	gi|148278101|gb|ABQ53933.1|	185.7	4e-46	lipid transfer protein [Sesamum indicum]	gi|148278100|gb|EF581317.1|	93.7	2e-16	Sesamum indicum lipid transfer protein (LTP4) mRNA, complete cds	sp|Q42952|NLTP1_TOBAC	137	4e-33	Non-specific lipid-transfer protein 1 OS=Nicotiana tabacum GN=LTP1 PE=1 SV=1	--	--	--	--	--	--	--	--	--	--	-	-	-	--
CL6861.Contig1_All	1696	114	67	2.8007	1.0695	-1.3889	Down	1.55e-10	3.69e-09	1696	67	211	1.0695	4.4852	2.06824	Up	1.49e-11	3.31e-11	gi|224144897|ref|XP_002325454.1|	660.6	0	predicted protein [Populus trichocarpa] >gi|222862329|gb|EEE99835.1| predicted protein [Populus trichocarpa]	gi|115482807|ref|NM_001071532.1|	105	1e-19	Oryza sativa Japonica Group Os10g0503300 (Os10g0503300) mRNA, complete cds	sp|Q8GT20|BEBT_TOBAC	654	0	Benzyl alcohol O-benzoyltransferase OS=Nicotiana tabacum GN=HSR201 PE=1 SV=1	--	--	--	--	--	K15400	2e-66	251	osa:4350569	omega-hydroxypalmitate O-feruloyl transferase [EC:2.3.1.188]	-	GO:0010327//acetyl CoA:(Z)-3-hexen-1-ol acetyltransferase activity	-	ko00073//Cutin, suberine and wax biosynthesis
CL2183.Contig3_All	2615	229	166	3.6488	1.7186	-1.0862	Down	9.24e-14	2.9e-12	2615	166	521	1.7186	7.1827	2.06329	Up	3.04e-26	1.18e-25	--	--	--	--	gi|130381709|dbj|AP009361.1|	87.7	5e-14	Solanum lycopersicum genomic DNA, chromosome 8, clone: C08HBa0074F18, complete sequence	--	--	--	--	--	--	--	--	--	--	--	--	--	--	-	-	-	--
CL6491.Contig6_All	1133	49	29	1.802	0.6929	-1.3789	Down	3e-05	0.000341	1133	29	91	0.6929	2.8956	2.06314	Up	1.11e-05	1.74e-05	gi|356554288|ref|XP_003545480.1|	68.6	1e-10	PREDICTED: protein brittle-1, chloroplastic/amyloplastic-like [Glycine max]	gi|4138580|emb|X98474.1|	248	1e-62	Solanum tuberosum mRNA for brittle1 protein	sp|P29518|BT1_MAIZE	218	3e-72	Protein brittle-1, chloroplastic/amyloplastic OS=Zea mays GN=BT1 PE=2 SV=1	--	--	--	--	--	K14684	6e-31	119	smo:SELMODRAFT_409897	solute carrier family 25 (mitochondrial phosphate transporter), member 23/24/25/41	GO:0006862//nucleotide transport;GO:0055085//transmembrane transport	GO:0015215//nucleotide transmembrane transporter activity	GO:0016021//integral to membrane;GO:0005739//mitochondrion;GO:0009507//chloroplast	--
Unigene622_All	1173	69	47	2.4509	1.0848	-1.1759	Down	1.26e-05	0.000155	1173	47	147	1.0848	4.518	2.05826	Up	2.27e-08	4.18e-08	gi|255571065|ref|XP_002526483.1|	327	3e-88	Flavonol 4&apos;-sulfotransferase, putative [Ricinus communis] >gi|223534158|gb|EEF35874.1| Flavonol 4&apos;-sulfotransferase, putative [Ricinus communis]	gi|242247691|gb|AC236948.1|	65.9	8e-08	Solanum lycopersicum cv. Heinz 1706, chromosome 5 BAC clone C05SLe0114E01, complete sequence	sp|Q9M1V2|SOT5_ARATH	266	2e-71	Cytosolic sulfotransferase 5 OS=Arabidopsis thaliana GN=SOT5 PE=1 SV=1	--	--	--	--	--	K11821	2e-58	224	ath:AT1G74100	desulfoglucosinolate sulfotransferase A/B/C [EC:2.8.2.-]	GO:0031348//negative regulation of defense response;GO:0009595//detection of biotic stimulus;GO:0009867//jasmonic acid mediated signaling pathway;GO:0009697//salicylic acid biosynthetic process;GO:0009862//systemic acquired resistance, salicylic acid mediated signaling pathway;GO:0010363//regulation of plant-type hypersensitive response;GO:0010310//regulation of hydrogen peroxide metabolic proces…	GO:0080118//brassinosteroid sulfotransferase activity	-	ko00966//Glucosinolate biosynthesis;ko00380//Tryptophan metabolism;ko01110//Biosynthesis of secondary metabolites;ko00920//Sulfur metabolism
Unigene8922_All	1392	42	24	1.2572	0.4668	-1.4293	Down	7.13e-05	0.000745	1392	24	75	0.4668	1.9424	2.05696	Up	7.24e-05	0.000106906	--	--	--	--	gi|127266719|gb|AC182577.2|	99.6	7e-18	Mimulus guttatus clone MGBa-93F4, complete sequence	--	--	--	--	--	--	--	--	--	--	--	--	--	--	-	-	-	--
CL2459.Contig3_All	3414	62	37	0.7567	0.2934	-1.3669	Down	3.13e-06	4.28e-05	3414	37	115	0.2934	1.2144	2.0493	Up	9.14e-07	1.54e-06	gi|357515099|ref|XP_003627838.1|	74.7	1e-11	DNA-directed RNA polymerase subunit [Medicago truncatula] >gi|355521860|gb|AET02314.1| DNA-directed RNA polymerase subunit [Medicago truncatula]	gi|378747301|gb|JN637766.2|	73.8	1e-09	Sesamum indicum chloroplast, complete genome	sp|Q5D869|NRPE1_ARATH	65.9	2e-10	DNA-directed RNA polymerase E subunit 1 OS=Arabidopsis thaliana GN=NRPE1 PE=1 SV=1	--	--	--	--	--	K03006	2e-07	57.4	osa:4328330	DNA-directed RNA polymerase II subunit RPB1 [EC:2.7.7.6]	GO:0006275//regulation of DNA replication;GO:0006261//DNA-dependent DNA replication;GO:0051567//histone H3-K9 methylation;GO:0000724//double-strand break repair via homologous recombination;GO:0048453//sepal formation;GO:0030422//production of siRNA involved in RNA interference;GO:0006342//chromatin silencing;GO:0006306//DNA methylation;GO:0016444//somatic cell DNA recombination;GO:0051726//regul…	GO:0003899//DNA-directed RNA polymerase activity;GO:0005515//protein binding;GO:0003677//DNA binding	GO:0000419//DNA-directed RNA polymerase V complex;GO:0005730//nucleolus;GO:0016604//nuclear body;GO:0000418//DNA-directed RNA polymerase IV complex	ko00240//Pyrimidine metabolism;ko00230//Purine metabolism;ko03020//RNA polymerase;ko01100//Metabolic pathways
Unigene9960_All	432	86	53	8.2946	3.3214	-1.3204	Down	9.05e-08	1.56e-06	432	53	164	3.3214	13.6862	2.04286	Up	4.85e-09	9.26e-09	gi|224144956|ref|XP_002325474.1|	70.1	1e-11	predicted protein [Populus trichocarpa] >gi|222862349|gb|EEE99855.1| predicted protein [Populus trichocarpa]	gi|210141480|dbj|AK245399.1|	117	9e-24	Glycine max cDNA, clone: GMFL01-29-G11	sp|Q42783|BCCP_SOYBN	65.9	9e-12	Biotin carboxyl carrier protein of acetyl-CoA carboxylase, chloroplastic OS=Glycine max GN=ACCB-1 PE=1 SV=1	--	--	--	--	--	K02160	1e-12	70.1	pop:POPTR_665593	acetyl-CoA carboxylase biotin carboxyl carrier protein	GO:0006633//fatty acid biosynthetic process	GO:0003989//acetyl-CoA carboxylase activity	GO:0009317//acetyl-CoA carboxylase complex;GO:0009507//chloroplast	ko00640//Propanoate metabolism;ko00061//Fatty acid biosynthesis;ko01110//Biosynthesis of secondary metabolites;ko00620//Pyruvate metabolism;ko01100//Metabolic pathways
Unigene247_All	1236	76	22	2.562	0.4819	-2.4105	Down	1.59e-14	5.28e-13	1236	22	68	0.4819	1.9834	2.04117	Up	0.000185622	0.000266186	gi|255539068|ref|XP_002510599.1|	266.5	5e-70	conserved hypothetical protein [Ricinus communis] >gi|223551300|gb|EEF52786.1| conserved hypothetical protein [Ricinus communis]	gi|357438576|ref|XM_003589516.1|	61.9	1e-06	Medicago truncatula Thioredoxin H-type 5 (MTR_1g026130) mRNA, complete cds	sp|Q9SGS4|CDSP_ARATH	236	3e-62	Thioredoxin-like protein CDSP32, chloroplastic OS=Arabidopsis thaliana GN=CDSP32 PE=1 SV=1	AF2144	54.3	4e-07	COG0526	Thiol-disulfide isomerase and thioredoxins	--	--	--	--	--	GO:0009414//response to water deprivation;GO:0006979//response to oxidative stress;GO:0045454//cell redox homeostasis	GO:0005515//protein binding	GO:0009941//chloroplast envelope;GO:0009570//chloroplast stroma;GO:0009534//chloroplast thylakoid	--
Unigene23997_All	588	28	12	1.9841	0.5525	-1.8444	Down	9.54e-05	0.000967	588	12	37	0.5525	2.2685	2.03769	Up	0.00646434	0.00803145	--	--	--	--	--	--	--	--	--	--	--	--	--	--	--	--	--	--	--	--	--	--	-	-	-	--
Unigene8954_All	1767	106	71	2.4995	1.0878	-1.2002	Down	3.78e-08	6.85e-07	1767	71	217	1.0878	4.4274	2.02505	Up	2.63e-11	5.79e-11	gi|164551336|gb|ABY60887.1|	656.4	0	carotenoid cleavage dioxygenase 4 [Osmanthus fragrans]	gi|164551335|gb|EU334434.1|	105	1e-19	Osmanthus fragrans carotenoid cleavage dioxygenase 4 (CCD4) mRNA, complete cds	sp|O49675|CCD4_ARATH	610	1e-174	Probable carotenoid cleavage dioxygenase 4, chloroplastic OS=Arabidopsis thaliana GN=CCD4 PE=1 SV=1	all1106	257	5e-68	COG3670	Lignostilbene-alpha,beta-dioxygenase and related enzymes	K09840	0	640	rcu:RCOM_0867890	9-cis-epoxycarotenoid dioxygenase [EC:1.13.11.51]	-	-	GO:0009507//chloroplast	ko01110//Biosynthesis of secondary metabolites;ko01100//Metabolic pathways;ko00906//Carotenoid biosynthesis
Unigene13163_All	241	58	38	10.0275	4.2687	-1.2321	Down	3.22e-05	0.000364	241	38	116	4.2687	17.3526	2.02328	Up	1.22e-06	2.04e-06	gi|224113043|ref|XP_002316371.1|	51.6	3e-06	predicted protein [Populus trichocarpa] >gi|222865411|gb|EEF02542.1| predicted protein [Populus trichocarpa]	gi|123714433|emb|AM438876.1|	60	1e-06	Vitis vinifera, whole genome shotgun sequence, contig VV78X090426.6, clone ENTAV 115	--	--	--	--	--	--	--	--	--	--	--	--	--	--	-	-	-	--
CL869.Contig11_All	1570	81	61	2.1496	1.0519	-1.0311	Down	2.15e-05	0.000252	1570	61	186	1.0519	4.2711	2.02161	Up	7.54e-10	1.5e-09	--	--	--	--	--	--	--	--	--	--	--	--	--	--	--	--	--	--	--	--	--	--	-	-	-	--
CL804.Contig2_All	263	81	45	12.8325	4.6322	-1.47	Down	1.75e-08	3.31e-07	263	45	137	4.6322	18.7797	2.0194	Up	1.4e-07	2.45e-07	gi|386870493|gb|AFJ42577.1|	186.4	9e-47	polyphenol oxidase [Sesamum indicum]	gi|386870492|gb|JQ658360.1|	204	3e-50	Sesamum indicum polyphenol oxidase (PPO) mRNA, complete cds	sp|Q9ZP19|PPO1_IPOBA	115	4e-27	Polyphenol oxidase I, chloroplastic OS=Ipomoea batatas GN=co-1 PE=1 SV=1	--	--	--	--	--	K00422	1e-22	102	vvi:100256583	polyphenol oxidase [EC:1.10.3.1]	GO:0008152//metabolic process	GO:0016491//oxidoreductase activity	GO:0009507//chloroplast;GO:0009579//thylakoid	ko00950//Isoquinoline alkaloid biosynthesis;ko00350//Tyrosine metabolism;ko01110//Biosynthesis of secondary metabolites;ko01100//Metabolic pathways
CL4478.Contig2_All	1650	65	30	1.6414	0.4922	-1.7376	Down	1.13e-08	2.19e-07	1650	30	90	0.4922	1.9664	1.99824	Up	2.7e-05	4.11e-05	gi|224109096|ref|XP_002315082.1|	631.3	1e-179	predicted protein [Populus trichocarpa] >gi|222864122|gb|EEF01253.1| predicted protein [Populus trichocarpa]	--	--	--	--	sp|Q9SA38|OCT3_ARATH	600	8e-172	Organic cation/carnitine transporter 3 OS=Arabidopsis thaliana GN=OCT3 PE=2 SV=1	PAE2330	82	3e-15	COG0477	Permeases of the major facilitator superfamily	K08202	6e-46	183	vcn:VOLCADRAFT_95576	MFS transporter, OCT family, solute carrier family 22 (organic cation transporter), member 4/5	GO:0006810//transport	-	-	--
Unigene20892_All	803	110	43	5.7077	1.4497	-1.9772	Down	4.16e-16	1.51e-14	803	43	129	1.4497	5.7916	1.99821	Up	4.67e-07	7.95e-07	gi|225431760|ref|XP_002270507.1|	137.5	2e-31	PREDICTED: uncharacterized protein LOC100261891 [Vitis vinifera] >gi|296083344|emb|CBI22980.3| unnamed protein product [Vitis vinifera]	gi|225431759|ref|XM_002270471.1|	151	1e-33	PREDICTED: Vitis vinifera uncharacterized LOC100261891 (LOC100261891), mRNA	--	--	--	--	--	--	--	--	--	--	--	--	--	--	-	-	-	--
Unigene22149_All	379	45	12	4.9472	0.8572	-2.5289	Down	1.27e-09	2.74e-08	379	12	36	0.8572	3.4244	1.99815	Up	0.00883862	0.0108469	gi|90811671|gb|ABD98033.1|	154.1	5e-37	phenylcoumaran benzylic ether reductase-like protein Fi1 [Striga asiatica]	gi|218963722|gb|EU927297.1|	145	4e-32	Olea europaea Ole e 12.01 allergen mRNA, complete cds	sp|P52577|IFRH_ARATH	129	6e-31	Isoflavone reductase homolog P3 OS=Arabidopsis thaliana GN=At1g75280 PE=1 SV=1	--	--	--	--	--	K00224	1e-31	132	aly:ARALYDRAFT_476671	[EC:1.3.1.-]	GO:0046686//response to cadmium ion;GO:0006979//response to oxidative stress	GO:0000166//nucleotide binding	GO:0005886//plasma membrane	ko00640//Propanoate metabolism;ko00941//Flavonoid biosynthesis;ko01110//Biosynthesis of secondary metabolites
Unigene3400_All	859	29	11	1.4067	0.3467	-2.0206	Down	2.39e-05	0.000277	859	11	33	0.3467	1.385	1.99813	Up	0.0123657	0.0148917	--	--	--	--	--	--	--	--	--	--	--	--	--	--	--	--	--	--	--	--	--	--	-	-	-	--
CL1275.Contig1_All	942	34	17	1.5039	0.4886	-1.622	Down	8.62e-05	0.000884	942	17	51	0.4886	1.9518	1.99808	Up	0.00170401	0.002257	--	--	--	--	--	--	--	--	--	--	--	--	--	--	--	--	--	--	--	--	--	--	-	-	-	--
Unigene3472_All	515	31	11	2.5081	0.5783	-2.1167	Down	6.64e-06	8.62e-05	515	11	33	0.5783	2.3101	1.99807	Up	0.0123657	0.0149116	--	--	--	--	--	--	--	--	--	--	--	--	--	--	--	--	--	--	--	--	--	--	-	-	-	--
Unigene8863_All	1366	60	29	1.8301	0.5748	-1.6708	Down	9.65e-08	1.65e-06	1366	29	87	0.5748	2.2961	1.99805	Up	3.7e-05	5.55e-05	gi|45789980|gb|AAS77402.1|	432.6	6e-120	quercetin 3-O-glucoside-6&apos;&apos;-O-malonyltransferase [Glandularia x hybrida]	gi|45790022|gb|AY500352.1|	60	6e-06	Lamium purpureum quercetin 3-O-glucoside-6''-O-malonyltransferase (3MaT1) mRNA, complete cds	sp|Q9ZWR8|ANTA_GENTR	354	6e-98	Anthocyanin 5-aromatic acyltransferase OS=Gentiana triflora PE=1 SV=1	--	--	--	--	--	K14329	1e-50	198	ath:AT5G61160	agmatine coumaroyltransferase [EC:2.3.1.64 2.3.1.-]	-	-	-	ko00940//Phenylpropanoid biosynthesis;ko00945//Stilbenoid, diarylheptanoid and gingerol biosynthesis;ko00941//Flavonoid biosynthesis;ko01110//Biosynthesis of secondary metabolites;ko00330//Arginine and proline metabolism
CL10150.Contig2_All	1434	112	85	3.2542	1.6047	-1.02	Down	7.45e-07	1.13e-05	1434	85	254	1.6047	6.3857	1.99254	Up	1.58e-12	3.66e-12	gi|224054045|ref|XP_002298086.1|	61.2	4e-08	predicted protein [Populus trichocarpa] >gi|222845344|gb|EEE82891.1| predicted protein [Populus trichocarpa]	gi|225317464|dbj|AK329031.1|	246	5e-62	Solanum lycopersicum cDNA, clone: LEFL3081K18, HTC in root	--	--	--	--	--	--	--	--	--	--	--	--	--	--	GO:0010207//photosystem II assembly	-	GO:0005886//plasma membrane;GO:0009507//chloroplast	--
CL7658.Contig2_All	1750	86	60	2.0476	0.9282	-1.1414	Down	1.95e-06	2.75e-05	1750	60	178	0.9282	3.667	1.98209	Up	4.41e-09	8.42e-09	--	--	--	--	gi|147816163|emb|AM481059.2|	87.7	3e-14	Vitis vinifera contig VV78X111237.9, whole genome shotgun sequence	--	--	--	--	--	--	--	--	--	--	--	--	--	--	-	-	-	--
Unigene23360_All	1108	42	23	1.5794	0.562	-1.4907	Down	4.13e-05	0.000455	1108	23	68	0.562	2.2125	1.97704	Up	0.000333262	0.000466774	--	--	--	--	--	--	--	--	--	--	--	--	--	--	--	--	--	--	--	--	--	--	-	-	-	--
CL4813.Contig2_All	3292	81	58	1.0252	0.477	-1.1038	Down	6.98e-06	9.02e-05	3292	58	171	0.477	1.8727	1.97306	Up	1.09e-08	2.05e-08	gi|357510579|ref|XP_003625578.1|	107.8	0	DNA replication licensing factor MCM6 [Medicago truncatula] >gi|355500593|gb|AES81796.1| DNA replication licensing factor MCM6 [Medicago truncatula]	gi|359481489|ref|XM_003632580.1|	854	0	PREDICTED: Vitis vinifera DNA replication licensing factor MCM8-like (LOC100253345), mRNA	sp|Q43704|MCM31_MAIZE	295	1e-79	DNA replication licensing factor MCM3 homolog 1 OS=Zea mays GN=ROA1 PE=2 SV=2	AF0517	341	4e-93	COG1241	Predicted ATPase involved in replication control, Cdc46/Mcm family	K10737	0	1048	mtr:MTR_7g100680	minichromosome maintenance protein 8	GO:0006270//DNA replication initiation	GO:0008094//DNA-dependent ATPase activity;GO:0003677//DNA binding;GO:0005524//ATP binding	GO:0005634//nucleus	--
CL4655.Contig1_All	789	92	57	4.8584	1.9558	-1.3127	Down	3.74e-08	6.77e-07	789	57	168	1.9558	7.6764	1.97267	Up	1.48e-08	2.74e-08	gi|255588186|ref|XP_002534527.1|	201.8	8e-51	conserved hypothetical protein [Ricinus communis] >gi|223525108|gb|EEF27857.1| conserved hypothetical protein [Ricinus communis]	gi|117606419|gb|AC182562.2|	178	5e-42	Mimulus guttatus clone MGBa-38M20, complete sequence	--	--	--	--	--	--	--	--	--	--	--	--	--	--	GO:0010468//regulation of gene expression;GO:0009642//response to light intensity	-	GO:0042646//plastid nucleoid	--
Unigene20411_All	1911	68	50	1.4826	0.7083	-1.0657	Down	6.29e-05	0.000667	1911	50	147	0.7083	2.7732	1.96912	Up	1.28e-07	2.25e-07	--	--	--	--	--	--	--	--	--	--	--	--	--	--	--	--	--	--	--	--	--	--	-	-	-	--
CL125.Contig36_All	5331	196	91	1.5319	0.4621	-1.729	Down	4.73e-23	2.42e-21	5331	91	266	0.4621	1.7989	1.96084	Up	1.41e-12	3.28e-12	--	--	--	--	--	--	--	--	--	--	--	--	--	--	--	--	--	--	--	--	--	--	-	-	-	--
Unigene17527_All	2905	121	89	1.7355	0.8294	-1.0652	Down	9.72e-08	1.66e-06	2905	89	260	0.8294	3.2266	1.95987	Up	2.59e-12	5.93e-12	gi|225429760|ref|XP_002280516.1|	135.6	4e-30	PREDICTED: pentatricopeptide repeat-containing protein At5g10690-like [Vitis vinifera]	gi|225429759|ref|XM_002280480.1|	117	6e-23	PREDICTED: Vitis vinifera pentatricopeptide repeat-containing protein At5g10690-like (LOC100266225), mRNA	sp|Q8VYD6|PP374_ARATH	174	7e-89	Pentatricopeptide repeat-containing protein At5g10690 OS=Arabidopsis thaliana GN=CBSPPR1 PE=2 SV=1	--	--	--	--	--	--	--	--	--	--	GO:0016556//mRNA modification;GO:0019288//isopentenyl diphosphate biosynthetic process, mevalonate-independent pathway	GO:0003824//catalytic activity	GO:0005829//cytosol;GO:0005739//mitochondrion	--
Unigene12699_All	263	112	75	17.7437	7.7204	-1.2006	Down	1.56e-08	2.96e-07	263	75	219	7.7204	30.0201	1.95918	Up	1.4e-10	2.92e-10	gi|75107093|sp|P82411.1|PSRP6_SPIOL	56.2	1e-07	RecName: Full=50S ribosomal protein 6, chloroplastic; AltName: Full=CL25; AltName: Full=Plastid-specific 50S ribosomal protein 6; Short=PSRP-6; Flags: Precursor >gi|7578927|gb|AAF64189.1|AF245292_1 plastid-specific ribosomal protein 6 precursor [Spinacia oleracea]	--	--	--	--	sp|P82411|PSRP6_SPIOL	56.2	4e-09	50S ribosomal protein 6, chloroplastic OS=Spinacia oleracea GN=PSRP6 PE=1 SV=1	--	--	--	--	--	--	--	--	--	--	-	-	-	--
CL2961.Contig7_All	1446	81	60	2.334	1.1234	-1.0549	Down	1.49e-05	0.000181	1446	60	174	1.1234	4.3381	1.94919	Up	1.38e-08	2.58e-08	gi|297808579|ref|XP_002872173.1|	88.2	3e-16	zinc finger family protein [Arabidopsis lyrata subsp. lyrata] >gi|297318010|gb|EFH48432.1| zinc finger family protein [Arabidopsis lyrata subsp. lyrata]	gi|225313747|dbj|AK320693.1|	139	9e-30	Solanum lycopersicum cDNA, clone: LEFL1012BC03, HTC in leaf	--	--	--	--	--	--	--	--	--	K10144	4e-71	267	pop:POPTR_654056	RING finger and CHY zinc finger domain-containing protein 1 [EC:6.3.2.19]	-	GO:0008270//zinc ion binding	GO:0005634//nucleus	ko04120//Ubiquitin mediated proteolysis
Unigene20732_All	876	82	34	3.9002	1.0508	-1.8921	Down	9.64e-12	2.56e-10	876	34	98	1.0508	4.0332	1.94044	Up	2.46e-05	3.77e-05	gi|255557315|ref|XP_002519688.1|	211.8	9e-54	conserved hypothetical protein [Ricinus communis] >gi|223541105|gb|EEF42661.1| conserved hypothetical protein [Ricinus communis]	--	--	--	--	--	--	--	--	--	--	--	--	--	--	--	--	--	--	-	-	-	--
CL869.Contig12_All	1331	77	58	2.4104	1.1797	-1.0309	Down	3.44e-05	0.000386	1331	58	167	1.1797	4.5234	1.93899	Up	3.39e-08	6.15e-08	--	--	--	--	--	--	--	--	--	--	--	--	--	--	--	--	--	--	--	--	--	--	-	-	-	--
Unigene26731_All	1092	60	41	2.2893	1.0165	-1.1713	Down	4.9e-05	0.000534	1092	41	118	1.0165	3.8957	1.93827	Up	3.68e-06	5.93e-06	--	--	--	--	--	--	--	--	--	--	--	--	--	--	--	--	--	--	--	--	--	--	-	-	-	--
CL9575.Contig4_All	1013	185	85	7.6093	2.2717	-1.744	Down	4.22e-22	2.08e-20	1013	85	244	2.2717	8.6837	1.93454	Up	2.69e-11	5.9e-11	gi|356576923|ref|XP_003556579.1|	206.8	1e-109	PREDICTED: prolyl 4-hydroxylase subunit alpha-1-like [Glycine max]	gi|225314515|dbj|AK327865.1|	214	1e-52	Solanum lycopersicum cDNA, clone: LEFL2039P19, HTC in fruit	--	--	--	--	--	--	--	--	--	K00472	1e-110	213	gmx:100820384	prolyl 4-hydroxylase [EC:1.14.11.2]	GO:0055114//oxidation-reduction process;GO:0018401//peptidyl-proline hydroxylation to 4-hydroxy-L-proline;GO:0006487//protein N-linked glycosylation	GO:0004656//procollagen-proline 4-dioxygenase activity;GO:0031418//L-ascorbic acid binding;GO:0005506//iron ion binding	GO:0005739//mitochondrion;GO:0005576//extracellular region;GO:0005794//Golgi apparatus	ko00330//Arginine and proline metabolism;ko01100//Metabolic pathways
CL8619.Contig1_All	798	71	52	3.7071	1.7641	-1.0714	Down	4.02e-05	0.000445	798	52	149	1.7641	6.7314	1.93197	Up	2.15e-07	3.74e-07	gi|255541970|ref|XP_002512049.1|	278.1	9e-74	conserved hypothetical protein [Ricinus communis] >gi|223549229|gb|EEF50718.1| conserved hypothetical protein [Ricinus communis]	gi|159883710|emb|CU459040.2|	75.8	6e-11	Medicago truncatula chromosome 5 clone mte1-1e23, COMPLETE SEQUENCE	--	--	--	--	--	--	--	--	--	--	--	--	--	--	GO:0006950//response to stress	-	-	--
CL4550.Contig3_All	3146	171	125	2.2647	1.0757	-1.074	Down	1.76e-10	4.17e-09	3146	125	357	1.0757	4.091	1.92718	Up	1e-15	2.64e-15	gi|225470972|ref|XP_002267297.1|	76.3	3e-12	PREDICTED: arginine/serine-rich-splicing factor RSP31-like [Vitis vinifera]	gi|356559960|ref|XM_003548216.1|	204	4e-49	PREDICTED: Glycine max arginine/serine-rich-splicing factor RSP31-like (LOC100797709), mRNA	sp|P92964|RSP31_ARATH	291	2e-78	Arginine/serine-rich-splicing factor RSP31 OS=Arabidopsis thaliana GN=RSP31 PE=1 SV=2	--	--	--	--	--	K12897	1e-10	67.8	ppp:PHYPADRAFT_145826	transformer-2 protein	GO:0035196//production of miRNAs involved in gene silencing by miRNA;GO:0000398//mRNA splicing, via spliceosome;GO:0043687//post-translational protein modification;GO:0030422//production of siRNA involved in RNA interference;GO:0045893//positive regulation of transcription, DNA-dependent	GO:0003723//RNA binding;GO:0000166//nucleotide binding	GO:0005681//spliceosomal complex;GO:0016607//nuclear speck;GO:0005737//cytoplasm	ko03040//Spliceosome
Unigene17956_All	1034	74	47	2.9819	1.2306	-1.2769	Down	1.37e-06	1.98e-05	1034	47	134	1.2306	4.6721	1.92471	Up	1.01e-06	1.69e-06	gi|225450311|ref|XP_002268131.1|	281.6	1e-74	PREDICTED: uncharacterized protein LOC100261320 [Vitis vinifera]	--	--	--	--	sp|Q8VZQ0|NRX3_ARATH	48.1	8e-06	Probable nucleoredoxin 3 OS=Arabidopsis thaliana GN=At4g31240 PE=2 SV=1	--	--	--	--	--	--	--	--	--	--	GO:0006810//transport;GO:0006950//response to stress	-	-	--
CL62.Contig5_All	1187	282	210	9.8987	4.7896	-1.0473	Down	1.04e-15	3.68e-14	1187	210	594	4.7896	18.0409	1.91329	Up	1.03e-24	3.75e-24	gi|255574161|ref|XP_002527996.1|	383.6	2e-105	Cation transport protein chaC, putative [Ricinus communis] >gi|223532622|gb|EEF34408.1| Cation transport protein chaC, putative [Ricinus communis]	gi|359476326|ref|XM_003631771.1|	184	1e-43	PREDICTED: Vitis vinifera cation transport regulator-like protein 2, transcript variant 2 (LOC100261255), mRNA	--	--	--	--	SMc00713	90.5	5e-18	COG3703	Uncharacterized protein involved in cation transport	K07232	1e-49	195	osa:4335982	cation transport protein ChaC	GO:0010288//response to lead ion;GO:0046686//response to cadmium ion	-	GO:0005737//cytoplasm	--
CL9976.Contig1_All	2505	624	268	10.3791	2.8964	-1.8413	Down	4.62e-76	8.14e-74	2505	268	758	2.8964	10.909	1.91319	Up	4.31e-31	1.98e-30	gi|147775690|emb|CAN67024.1|	278.9	2e-73	hypothetical protein VITISV_036511 [Vitis vinifera]	gi|359488365|ref|XM_002282293.2|	141	4e-30	PREDICTED: Vitis vinifera sodium-coupled neutral amino acid transporter 4-like (LOC100258371), mRNA	--	--	--	--	SPBC1685.07c	79	4e-14	COG0814	Amino acid permeases	K14207	1e-96	353	vvi:100258371	solute carrier family 38 (sodium-coupled neutral amino acid transporter), member 2	GO:0006865//amino acid transport	GO:0015171//amino acid transmembrane transporter activity;GO:0005275//amine transmembrane transporter activity	GO:0016023//cytoplasmic membrane-bounded vesicle;GO:0005886//plasma membrane;GO:0005774//vacuolar membrane;GO:0016021//integral to membrane	--
CL2412.Contig1_All	2090	77	57	1.5351	0.7383	-1.0561	Down	2.39e-05	0.000277	2090	57	161	0.7383	2.7772	1.91135	Up	1.07e-07	1.89e-07	--	--	--	--	--	--	--	--	--	--	--	--	--	--	--	--	--	--	--	--	--	--	-	-	-	--
Unigene11868_All	1030	76	57	3.0744	1.4982	-1.0371	Down	3.54e-05	0.000396	1030	57	161	1.4982	5.6352	1.91124	Up	1.07e-07	1.9e-07	--	--	--	--	--	--	--	--	--	--	--	--	--	--	--	--	--	--	--	--	--	--	-	-	-	--
CL13004.Contig3_All	2403	85	55	1.4738	0.6196	-1.2501	Down	3.6e-07	5.68e-06	2403	55	155	0.6196	2.3254	1.90807	Up	1.97e-07	3.44e-07	gi|296088209|emb|CBI35724.3|	75.1	7e-49	unnamed protein product [Vitis vinifera]	gi|349704941|emb|FQ383895.1|	176	7e-41	Vitis vinifera clone SS0ABG11YI19	--	--	--	--	--	--	--	--	--	--	--	--	--	--	-	-	GO:0009507//chloroplast	--
CL11284.Contig3_All	1271	235	116	7.7038	2.4708	-1.6406	Down	1.98e-25	1.13e-23	1271	116	325	2.4708	9.2185	1.89955	Up	5.97e-14	1.48e-13	gi|359474353|ref|XP_002265516.2|	347.8	1e-94	PREDICTED: uncharacterized protein LOC100257409 [Vitis vinifera]	gi|359474352|ref|XM_002265480.2|	103	4e-19	PREDICTED: Vitis vinifera uncharacterized LOC100257409 (LOC100257409), mRNA	--	--	--	--	--	--	--	--	--	--	--	--	--	--	-	-	-	--
Unigene11425_All	2381	105	79	1.8374	0.8983	-1.0324	Down	1.29e-06	1.88e-05	2381	79	221	0.8983	3.3462	1.89725	Up	6.63e-10	1.32e-09	gi|225436809|ref|XP_002270247.1|	894	0	PREDICTED: protease Do-like 2, chloroplastic-like [Vitis vinifera]	gi|359479762|ref|XM_002270211.2|	605	1e-170	PREDICTED: Vitis vinifera protease Do-like 2, chloroplastic-like (LOC100251195), mRNA	sp|O82261|DEGP2_ARATH	853	0	Protease Do-like 2, chloroplastic OS=Arabidopsis thaliana GN=DEGP2 PE=1 SV=2	TM0571	111	6e-24	COG0265	Trypsin-like serine proteases, typically periplasmic, contain C-terminal PDZ domain	K01362	3e-15	82.4	osa:4339651	[EC:3.4.21.-]	GO:0010075//regulation of meristem growth;GO:0019288//isopentenyl diphosphate biosynthetic process, mevalonate-independent pathway;GO:0006508//proteolysis;GO:0009658//chloroplast organization;GO:0010206//photosystem II repair;GO:0030163//protein catabolic process	GO:0016491//oxidoreductase activity;GO:0004252//serine-type endopeptidase activity	GO:0005739//mitochondrion;GO:0009941//chloroplast envelope;GO:0009533//chloroplast stromal thylakoid;GO:0009535//chloroplast thylakoid membrane	--
CL3816.Contig3_All	955	62	44	2.705	1.2473	-1.1168	Down	7.16e-05	0.000748	955	44	122	1.2473	4.6055	1.88455	Up	5.86e-06	9.38e-06	gi|224144956|ref|XP_002325474.1|	265.4	8e-70	predicted protein [Populus trichocarpa] >gi|222862349|gb|EEE99855.1| predicted protein [Populus trichocarpa]	gi|110350028|gb|AC182571.2|	232	5e-58	Mimulus guttatus clone MGBa-65G3, complete sequence	sp|Q42533|BCCP1_ARATH	212	2e-55	Biotin carboxyl carrier protein of acetyl-CoA carboxylase 1, chloroplastic OS=Arabidopsis thaliana GN=BCCP1 PE=1 SV=2	DR0118	84.7	2e-16	COG0511	Biotin carboxyl carrier protein	K02160	8e-71	265	pop:POPTR_665593	acetyl-CoA carboxylase biotin carboxyl carrier protein	GO:0048653//anther development;GO:0016126//sterol biosynthetic process;GO:0009825//multidimensional cell growth;GO:0009664//plant-type cell wall organization;GO:0010075//regulation of meristem growth;GO:0043481//anthocyanin accumulation in tissues in response to UV light;GO:0048767//root hair elongation;GO:0006633//fatty acid biosynthetic process;GO:0006084//acetyl-CoA metabolic process;GO:000027…	GO:0003989//acetyl-CoA carboxylase activity;GO:0009374//biotin binding	GO:0009941//chloroplast envelope;GO:0009570//chloroplast stroma	ko00640//Propanoate metabolism;ko00061//Fatty acid biosynthesis;ko01110//Biosynthesis of secondary metabolites;ko00620//Pyruvate metabolism;ko01100//Metabolic pathways
CL6033.Contig1_All	367	83	57	9.4231	4.2048	-1.1642	Down	2.03e-06	2.86e-05	367	57	158	4.2048	15.5208	1.88409	Up	2.43e-07	4.18e-07	gi|224109298|ref|XP_002315151.1|	56.2	1e-07	predicted protein [Populus trichocarpa] >gi|222864191|gb|EEF01322.1| predicted protein [Populus trichocarpa]	gi|118483737|gb|EF145619.1|	159	2e-36	Populus trichocarpa clone WS0112_A21	sp|P62121|RL41_TOBAC	53.9	2e-08	60S ribosomal protein L41 OS=Nicotiana tabacum GN=RPL41 PE=3 SV=1	--	--	--	--	--	K02928	6e-08	53.9	vvi:100852682	large subunit ribosomal protein L41e	GO:0006412//translation	GO:0003735//structural constituent of ribosome	GO:0005840//ribosome	ko03010//Ribosome
CL9718.Contig5_All	941	60	34	2.6567	0.9782	-1.4414	Down	1.77e-06	2.51e-05	941	34	94	0.9782	3.6013	1.88032	Up	7.58e-05	0.000111766	gi|42570324|ref|NP_850113.2|	258.1	1e-67	exostosin-like protein [Arabidopsis thaliana] >gi|75216857|sp|Q9ZUV3.1|IRX7_ARATH RecName: Full=Probable glucuronoxylan glucuronosyltransferase IRX7; AltName: Full=Protein FRAGILE FIBER 8; AltName: Full=Protein IRREGULAR XYLEM 7 >gi|330252987|gb|AEC08081.1| exostosin-like protein [Arabidopsis thaliana]	gi|114325714|gb|DQ899955.1|	153	4e-34	Populus alba x Populus tremula glycosyltransferase GT47C mRNA, complete cds	sp|Q9ZUV3|IRX7_ARATH	258	4e-69	Probable glucuronoxylan glucuronosyltransferase IRX7 OS=Arabidopsis thaliana GN=IRX7 PE=2 SV=1	--	--	--	--	--	--	--	--	--	--	GO:0009834//secondary cell wall biogenesis;GO:0010417//glucuronoxylan biosynthetic process	GO:0015020//glucuronosyltransferase activity	GO:0005794//Golgi apparatus;GO:0005886//plasma membrane	--
CL4470.Contig2_All	1316	106	12	3.3561	0.2469	-3.7648	Down	2.52e-30	1.7e-28	1316	12	33	0.2469	0.904	1.8724	Up	0.0218294	0.0252761	gi|225463412|ref|XP_002272089.1|	337	3e-91	PREDICTED: probable WRKY transcription factor 28 [Vitis vinifera] >gi|297740645|emb|CBI30827.3| unnamed protein product [Vitis vinifera]	gi|356510775|ref|XM_003524062.1|	228	1e-56	PREDICTED: Glycine max probable WRKY transcription factor 28-like (LOC100787050), mRNA	sp|Q8VWJ2|WRK28_ARATH	233	2e-61	Probable WRKY transcription factor 28 OS=Arabidopsis thaliana GN=WRKY28 PE=2 SV=1	--	--	--	--	--	K13424	3e-31	134	osa:4338474	WRKY transcription factor 33	GO:0044237//cellular metabolic process	GO:0043565//sequence-specific DNA binding;GO:0003700//sequence-specific DNA binding transcription factor activity	-	ko04626//Plant-pathogen interaction
CL125.Contig21_All	2897	54	27	0.7767	0.2523	-1.6222	Down	7.4e-07	1.12e-05	2897	27	74	0.2523	0.9209	1.8679	Up	0.00051996	0.000722656	--	--	--	--	--	--	--	--	--	--	--	--	--	--	--	--	--	--	--	--	--	--	-	-	-	--
Unigene1417_All	381	74	54	8.0926	3.8371	-1.0766	Down	2.56e-05	0.000296	381	54	148	3.8371	14.0043	1.86778	Up	7.99e-07	1.35e-06	--	--	--	--	--	--	--	--	--	--	--	--	--	--	--	--	--	--	--	--	--	--	-	-	-	--
Unigene9160_All	686	70	42	4.2516	1.6575	-1.359	Down	8.14e-07	1.22e-05	686	42	115	1.6575	6.0436	1.8664	Up	1.43e-05	2.22e-05	--	--	--	--	--	--	--	--	--	--	--	--	--	--	--	--	--	--	--	--	--	--	-	-	-	--
Unigene19207_All	650	688	94	44.1019	3.9151	-3.4937	Down	3.44e-176	1.95e-173	650	94	257	3.9151	14.2542	1.86427	Up	7.9e-11	1.69e-10	gi|356521895|ref|XP_003529586.1|	179.1	4e-44	PREDICTED: monothiol glutaredoxin-S2-like [Glycine max]	gi|225432359|ref|XM_002275348.1|	113	2e-22	PREDICTED: Vitis vinifera monothiol glutaredoxin-S2-like (LOC100259665), mRNA	sp|Q8L8Z8|GRXS2_ARATH	174	5e-44	Monothiol glutaredoxin-S2 OS=Arabidopsis thaliana GN=GRXS2 PE=2 SV=1	SPAC15E1.09	56.6	3e-08	COG0695	Glutaredoxin and related proteins	K03676	5e-24	108	bdi:100821530	glutaredoxin 3	GO:0019243//methylglyoxal catabolic process to D-lactate;GO:0045454//cell redox homeostasis;GO:0048653//anther development	GO:0009055//electron carrier activity;GO:0008794//arsenate reductase (glutaredoxin) activity;GO:0015035//protein disulfide oxidoreductase activity	GO:0005737//cytoplasm	--
Unigene16228_All	743	89	55	4.9909	2.004	-1.3164	Down	5.81e-08	1.03e-06	743	55	150	2.004	7.2782	1.8607	Up	7.7e-07	1.3e-06	--	--	--	--	--	--	--	--	--	--	--	--	--	--	--	--	--	--	--	--	--	--	-	-	-	--
Unigene17658_All	1645	139	68	3.5207	1.1191	-1.6535	Down	7.64e-16	2.73e-14	1645	68	185	1.1191	4.0544	1.85715	Up	4.24e-08	7.66e-08	--	--	--	--	gi|242061433|ref|XM_002451961.1|	60	7e-06	Sorghum bicolor hypothetical protein, mRNA	sp|Q9T0K5|LRX3_ARATH	44.3	9e-07	Leucine-rich repeat extensin-like protein 3 OS=Arabidopsis thaliana GN=LRX3 PE=1 SV=1	--	--	--	--	--	--	--	--	--	--	-	-	-	--
CL5307.Contig1_All	2678	115	69	1.7892	0.6975	-1.359	Down	2.6e-10	6.06e-09	2678	69	187	0.6975	2.5174	1.85167	Up	4.08e-08	7.39e-08	gi|5931643|emb|CAB56570.1|	340.9	6e-92	squamosa promoter binding protein-homologue 5 [Antirrhinum majus]	gi|5931642|emb|AJ011623.1|	165	3e-37	Antirrhinum majus mRNA for squamosa promoter binding protein-homologue 5, partial	sp|Q700W2|SPL9_ARATH	119	1e-26	Squamosa promoter-binding-like protein 9 OS=Arabidopsis thaliana GN=SPL9 PE=2 SV=2	--	--	--	--	--	--	--	--	--	--	-	-	-	--
Unigene31625_All	325	129	99	16.5382	8.2468	-1.0039	Down	1.6e-07	2.65e-06	325	99	268	8.2468	29.7286	1.84995	Up	5.04e-11	1.09e-10	gi|359482723|ref|XP_003632816.1|	144.1	5e-34	PREDICTED: protein KIAA0664 homolog [Vitis vinifera]	gi|388507367|gb|BT141956.1|	65.9	2e-08	Lotus japonicus clone JCVI-FLLj-4N21 unknown mRNA	--	--	--	--	--	--	--	--	--	--	--	--	--	--	-	-	-	--
CL869.Contig10_All	1973	224	143	4.7305	1.9622	-1.2695	Down	6.23e-17	2.38e-15	1973	143	387	1.9622	7.0714	1.84952	Up	2.79e-15	7.25e-15	--	--	--	--	--	--	--	--	--	--	--	--	--	--	--	--	--	--	--	--	--	--	-	-	-	--
CL4475.Contig2_All	1468	74	51	2.1003	0.9405	-1.1591	Down	7.83e-06	0.0001	1468	51	138	0.9405	3.389	1.84936	Up	2.62e-06	4.3e-06	gi|225430500|ref|XP_002285546.1|	111.7	2e-23	PREDICTED: uncharacterized protein LOC100266275 [Vitis vinifera] >gi|296082143|emb|CBI21148.3| unnamed protein product [Vitis vinifera]	gi|165292451|dbj|AP008152.2|	65.9	1e-07	Lotus japonicus genomic DNA, chromosome 5, clone: LjT10B19, TM1554, complete sequence	--	--	--	--	--	--	--	--	--	--	--	--	--	--	-	-	-	--
CL3453.Contig1_All	1306	96	63	3.0627	1.306	-1.2296	Down	9.4e-08	1.61e-06	1306	63	170	1.306	4.6928	1.84529	Up	1.94e-07	3.4e-07	--	--	--	--	--	--	--	--	--	--	--	--	--	--	--	--	--	--	--	--	--	--	-	-	-	--
CL941.Contig2_All	1283	656	337	21.3039	7.1111	-1.583	Down	1.64e-64	2.4e-62	1283	337	908	7.1111	25.5142	1.84316	Up	1.78e-33	9.11e-33	gi|38047391|gb|AAR09598.1|	100.5	4e-122	flavonoid 7-O-methyltransferase [Mentha x piperita]	gi|255611115|ref|XM_002539228.1|	65.9	9e-08	Ricinus communis o-methyltransferase, putative, mRNA	sp|P0DH60|M3OM2_PEA	150	2e-47	6a-hydroxymaackiain methyltransferase 2 OS=Pisum sativum GN=HMM2 PE=1 SV=1	Rv0567	57.4	5e-08	COG0500	SAM-dependent methyltransferases	K05279	5e-37	153	aly:ARALYDRAFT_495497	flavonol 3-O-methyltransferase [EC:2.1.1.76]	-	GO:0008168//methyltransferase activity	GO:0044424//intracellular part	ko00940//Phenylpropanoid biosynthesis;ko01110//Biosynthesis of secondary metabolites;ko00944//Flavone and flavonol biosynthesis;ko01100//Metabolic pathways
Unigene10239_All	769	44	13	2.384	0.4577	-2.3809	Down	7.07e-09	1.4e-07	769	13	35	0.4577	1.6408	1.84193	Up	0.0208216	0.0242337	gi|255582934|ref|XP_002532238.1|	181.4	1e-44	transcription factor, putative [Ricinus communis] >gi|223528072|gb|EEF30147.1| transcription factor, putative [Ricinus communis]	gi|357479656|ref|XM_003610066.1|	89.7	4e-15	Medicago truncatula Indole-3-acetic acid inducible (MTR_4g128070) mRNA, complete cds	sp|Q9FKM7|IAA33_ARATH	169	2e-42	Auxin-responsive protein IAA33 OS=Arabidopsis thaliana GN=IAA33 PE=2 SV=1	--	--	--	--	--	K14484	1e-08	58.5	aly:ARALYDRAFT_892185	auxin-responsive protein IAA	GO:0006355//regulation of transcription, DNA-dependent;GO:0009734//auxin mediated signaling pathway	GO:0046983//protein dimerization activity	GO:0005634//nucleus	ko04075//Plant hormone signal transduction
CL10833.Contig1_All	721	42	19	2.4271	0.7134	-1.7665	Down	3.46e-06	4.71e-05	721	19	51	0.7134	2.5501	1.83777	Up	0.00508476	0.00639673	gi|225465054|ref|XP_002265299.1|	285.4	5e-76	PREDICTED: uncharacterized protein LOC100264983 [Vitis vinifera]	gi|356508061|ref|XM_003522732.1|	97.6	1e-17	PREDICTED: Glycine max uncharacterized protein LOC100807016 (LOC100807016), mRNA	--	--	--	--	--	--	--	--	--	--	--	--	--	--	-	-	GO:0016020//membrane;GO:0009506//plasmodesma;GO:0005739//mitochondrion	--
Unigene27138_All	483	68	44	5.866	2.4663	-1.25	Down	5.3e-06	7e-05	483	44	118	2.4663	8.8076	1.8364	Up	1.73e-05	2.67e-05	gi|297740478|emb|CBI30660.3|	150.2	1e-35	unnamed protein product [Vitis vinifera]	gi|359485275|ref|XM_002279545.2|	65.9	3e-08	PREDICTED: Vitis vinifera uncharacterized LOC100260766 (LOC100260766), mRNA	--	--	--	--	--	--	--	--	--	--	--	--	--	--	-	-	GO:0016023//cytoplasmic membrane-bounded vesicle	--
Unigene9360_All	1044	52	28	2.0753	0.7261	-1.5151	Down	3.86e-06	5.21e-05	1044	28	75	0.7261	2.5899	1.83466	Up	0.000655736	0.000905779	--	--	--	--	--	--	--	--	--	--	--	--	--	--	--	--	--	--	--	--	--	--	-	-	-	--
Unigene33908_All	873	98	64	4.6773	1.9847	-1.2368	Down	6.04e-08	1.06e-06	873	64	171	1.9847	7.0616	1.83107	Up	2.43e-07	4.19e-07	gi|296085263|emb|CBI28995.3|	274.6	1e-72	unnamed protein product [Vitis vinifera]	gi|321150009|gb|GU594270.1|	244	1e-61	Solanum nigrum clone 83 chloroplast [Fe] superoxide dismutase (SOD) mRNA, partial cds; nuclear gene for chloroplast product	sp|P22302|SODF_NICPL	167	9e-42	Superoxide dismutase [Fe], chloroplastic (Fragment) OS=Nicotiana plumbaginifolia GN=SODB PE=2 SV=1	alr2938	124	3e-28	COG0605	Superoxide dismutase	K04564	1e-43	175	pop:POPTR_253123	superoxide dismutase, Fe-Mn family [EC:1.15.1.1]	GO:0019430//removal of superoxide radicals;GO:0055114//oxidation-reduction process	GO:0046872//metal ion binding;GO:0004784//superoxide dismutase activity	GO:0042646//plastid nucleoid;GO:0009507//chloroplast;GO:0009579//thylakoid	ko04146//Peroxisome
CL2368.Contig1_All	687	204	72	12.3724	2.8373	-2.1245	Down	2.93e-31	2.04e-29	687	72	192	2.8373	10.0755	1.82826	Up	4.71e-08	8.47e-08	gi|225451521|ref|XP_002272852.1|	206.5	2e-52	PREDICTED: glutaredoxin-C1 [Vitis vinifera]	gi|224060298|ref|XM_002300094.1|	111	9e-22	Populus trichocarpa glutaredoxin (PtrGrx11), mRNA	sp|Q0JDM4|GRXC5_ORYSJ	166	1e-41	Glutaredoxin-C5 OS=Oryza sativa subsp. japonica GN=GRXC5 PE=2 SV=2	--	--	--	--	--	K03676	2e-25	113	bdi:100821530	glutaredoxin 3	GO:0048448//stamen morphogenesis;GO:0045454//cell redox homeostasis;GO:0048653//anther development;GO:0048451//petal formation	GO:0016747//transferase activity, transferring acyl groups other than amino-acyl groups;GO:0009055//electron carrier activity;GO:0015035//protein disulfide oxidoreductase activity	GO:0005737//cytoplasm;GO:0005634//nucleus	--
Unigene14511_All	1840	86	65	1.9474	0.9564	-1.0259	Down	1.3e-05	0.00016	1840	65	173	0.9564	3.3896	1.82543	Up	2.33e-07	4.02e-07	gi|18076585|emb|CAC83606.1|	56.6	1e-06	putative receptor-like serine-threonine protein kinase [Solanum tuberosum]	gi|359496812|ref|XM_003635297.1|	77.8	3e-11	PREDICTED: Vitis vinifera cysteine-rich receptor-like protein kinase 29-like (LOC100853934), partial mRNA	sp|Q8GYA4|CRK10_ARATH	360	1e-99	Cysteine-rich receptor-like protein kinase 10 OS=Arabidopsis thaliana GN=CRK10 PE=1 SV=3	YAR019c	55.1	4e-07	COG0515	Serine/threonine protein kinase	K04733	2e-33	142	smo:SELMODRAFT_159261	interleukin-1 receptor-associated kinase 4 [EC:2.7.11.1]	GO:0016310//phosphorylation	GO:0004672//protein kinase activity	-	ko04626//Plant-pathogen interaction
CL233.Contig2_All	485	51	23	4.3814	1.2839	-1.7709	Down	2.97e-07	4.74e-06	485	23	61	1.2839	4.5343	1.82035	Up	0.0024367	0.00314886	gi|3582021|emb|CAA70575.1|	235.3	2e-61	cytochrome P450 [Nepeta racemosa]	gi|3582020|emb|Y09423.1|	119	3e-24	Nepeta racemosa mRNA for cytochrome P450, CYP71A5	sp|O04164|C71A6_NEPRA	224	2e-59	Cytochrome P450 71A6 (Fragment) OS=Nepeta racemosa GN=CYP71A6 PE=2 SV=1	PA3679	78.2	6e-15	COG2124	Cytochrome P450	K00517	4e-42	168	ath:AT5G24960	[EC:1.14.-.-]	GO:0006952//defense response;GO:0055114//oxidation-reduction process;GO:0009617//response to bacterium	GO:0050592;GO:0009055//electron carrier activity;GO:0047085;GO:0020037//heme binding;GO:0005506//iron ion binding	-	ko00460//Cyanoamino acid metabolism;ko00945//Stilbenoid, diarylheptanoid and gingerol biosynthesis;ko00903//Limonene and pinene degradation;ko01110//Biosynthesis of secondary metabolites;ko01100//Metabolic pathways
Unigene7563_All	623	75	42	5.016	1.8251	-1.4586	Down	7.04e-08	1.23e-06	623	42	111	1.8251	6.4233	1.81534	Up	4.17e-05	6.23e-05	--	--	--	--	--	--	--	--	--	--	--	--	--	--	--	--	--	--	--	--	--	--	-	-	-	--
CL8925.Contig3_All	2937	127	67	1.8017	0.6176	-1.5446	Down	2.39e-13	7.26e-12	2937	67	177	0.6176	2.1727	1.81474	Up	2.14e-07	3.72e-07	--	--	--	--	gi|147839199|emb|AM460458.2|	73.8	9e-10	Vitis vinifera contig VV78X162903.27, whole genome shotgun sequence	--	--	--	--	--	--	--	--	--	--	--	--	--	--	-	-	-	--
Unigene15964_All	1366	154	82	4.6973	1.6252	-1.5312	Down	1.11e-15	3.94e-14	1366	82	216	1.6252	5.7007	1.81052	Up	1.09e-08	2.05e-08	gi|225434596|ref|XP_002277965.1|	521.9	8e-147	PREDICTED: uncharacterized protein LOC100257108 [Vitis vinifera]	gi|359478549|ref|XM_002277929.2|	73.8	4e-10	PREDICTED: Vitis vinifera uncharacterized LOC100257108 (LOC100257108), mRNA	--	--	--	--	--	--	--	--	--	--	--	--	--	--	-	GO:0005488//binding	-	--
Unigene11595_All	2543	102	57	1.6712	0.6068	-1.4616	Down	3.05e-10	7.08e-09	2543	57	149	0.6068	2.1123	1.79952	Up	2.64e-06	4.32e-06	gi|225425865|ref|XP_002266225.1|	1085.9	0	PREDICTED: ATP-dependent DNA helicase Q-like 5-like [Vitis vinifera]	gi|225425864|ref|XM_002266189.1|	408	1e-110	PREDICTED: Vitis vinifera ATP-dependent DNA helicase Q-like 5-like (LOC100256355), mRNA	sp|Q0WVW7|RQL5_ARATH	929	0	ATP-dependent DNA helicase Q-like 5 OS=Arabidopsis thaliana GN=RECQL5 PE=2 SV=2	L0268	252	2e-66	COG0514	Superfamily II DNA helicase	K10730	0	1085	vvi:100256355	ATP-dependent DNA helicase Q4 [EC:3.6.4.12]	GO:0006310//DNA recombination;GO:0006260//DNA replication;GO:0051567//histone H3-K9 methylation;GO:0042631//cellular response to water deprivation;GO:0008283//cell proliferation;GO:0006306//DNA methylation	GO:0003676//nucleic acid binding;GO:0008026//ATP-dependent helicase activity;GO:0005524//ATP binding	GO:0009536//plastid;GO:0005634//nucleus	--
CL8316.Contig1_All	3481	304	217	3.6387	1.6877	-1.1084	Down	2.59e-18	1.07e-16	3481	217	567	1.6877	5.8722	1.79884	Up	3.68e-20	1.16e-19	gi|359484351|ref|XP_002280803.2|	105.1	7e-21	PREDICTED: pentatricopeptide repeat-containing protein At2g32230, mitochondrial-like [Vitis vinifera]	gi|359484350|ref|XM_002280767.2|	454	1e-124	PREDICTED: Vitis vinifera pentatricopeptide repeat-containing protein At2g32230, mitochondrial-like (LOC100243870), mRNA	sp|Q66GI4|PP179_ARATH	373	3e-128	Pentatricopeptide repeat-containing protein At2g32230, mitochondrial OS=Arabidopsis thaliana GN=At2g32230 PE=2 SV=1	--	--	--	--	--	--	--	--	--	--	GO:0055085//transmembrane transport;GO:0008033//tRNA processing	GO:0022857//transmembrane transporter activity;GO:0004526//ribonuclease P activity	GO:0009507//chloroplast;GO:0005739//mitochondrion	--
CL3333.Contig1_All	1041	129	56	5.1632	1.4564	-1.8259	Down	7.59e-17	2.88e-15	1041	56	146	1.4564	5.0562	1.79565	Up	3.57e-06	5.77e-06	gi|55792828|gb|AAV65497.1|	258.8	9e-68	MSM1 [Solanum macrocarpon] >gi|197252300|gb|ACH53557.1| MADS-box transcription factor MSM1 [Solanum macrocarpon]	gi|316890791|gb|GU332292.1|	228	9e-57	Coffea arabica MADS-box protein STMADS11 subfamily (S21) mRNA, partial cds	sp|Q9FVC1|SVP_ARATH	221	7e-58	MADS-box protein SVP OS=Arabidopsis thaliana GN=SVP PE=1 SV=1	YBR182c	68.9	1e-11	COG5068	Regulator of arginine metabolism and related MADS box-containing transcription factors	K09264	3e-34	144	gmx:100808145	MADS-box transcription factor, plant	GO:0031348//negative regulation of defense response;GO:0010076//maintenance of floral meristem identity;GO:0009867//jasmonic acid mediated signaling pathway;GO:0035304//regulation of protein dephosphorylation;GO:0009862//systemic acquired resistance, salicylic acid mediated signaling pathway;GO:0010363//regulation of plant-type hypersensitive response;GO:0006944//cellular membrane fusion;GO:00099…	GO:0005515//protein binding;GO:0000900//translation repressor activity, nucleic acid binding;GO:0003700//sequence-specific DNA binding transcription factor activity	GO:0005634//nucleus	--
CL12396.Contig1_All	875	213	159	10.1427	4.9195	-1.0439	Down	3.55e-12	9.78e-11	875	159	414	4.9195	17.0575	1.79382	Up	5.18e-15	1.34e-14	gi|224076544|ref|XP_002304959.1|	351.7	7e-96	predicted protein [Populus trichocarpa] >gi|222847923|gb|EEE85470.1| predicted protein [Populus trichocarpa]	gi|359496135|ref|XR_139898.1|	131	1e-27	PREDICTED: Vitis vinifera uncharacterized LOC100241634 (LOC100241634), miscRNA	sp|O65468|CRK8_ARATH	281	3e-76	Cysteine-rich receptor-like protein kinase 8 OS=Arabidopsis thaliana GN=CRK8 PE=2 SV=2	Cgl2127_1	71.6	2e-12	COG0515	Serine/threonine protein kinase	K04733	8e-32	135	smo:SELMODRAFT_33807	interleukin-1 receptor-associated kinase 4 [EC:2.7.11.1]	GO:0006468//protein phosphorylation;GO:0009737//response to abscisic acid stimulus	GO:0005524//ATP binding;GO:0004674//protein serine/threonine kinase activity	GO:0005773//vacuole;GO:0005886//plasma membrane	ko04626//Plant-pathogen interaction
Unigene27298_All	407	127	71	13.0014	4.7228	-1.461	Down	2.17e-12	6.09e-11	407	71	184	4.7228	16.2985	1.78702	Up	2.3e-07	4e-07	gi|225447245|ref|XP_002272845.1|	144.8	3e-34	PREDICTED: uncharacterized protein LOC100261846 [Vitis vinifera]	gi|147836168|emb|AM486487.2|	115	3e-23	Vitis vinifera contig VV78X015001.9, whole genome shotgun sequence	--	--	--	--	--	--	--	--	--	--	--	--	--	--	-	-	GO:0005576//extracellular region	--
Unigene11983_All	646	58	29	3.7409	1.2153	-1.6221	Down	2.88e-07	4.6e-06	646	29	75	1.2153	4.1855	1.78409	Up	0.0010657	0.00144117	--	--	--	--	--	--	--	--	--	--	--	--	--	--	--	--	--	--	--	--	--	--	-	-	-	--
CL7570.Contig3_All	1114	59	38	2.2067	0.9235	-1.2567	Down	2.05e-05	0.000242	1114	38	98	0.9235	3.1715	1.77998	Up	0.000185264	0.000266096	gi|225435762|ref|XP_002285726.1|	50.1	4e-64	PREDICTED: elongation factor P [Vitis vinifera] >gi|297746480|emb|CBI16536.3| unnamed protein product [Vitis vinifera]	gi|225435761|ref|XM_002285690.1|	95.6	9e-17	PREDICTED: Vitis vinifera elongation factor P-like (LOC100267325), mRNA	--	--	--	--	BMEI0327	134	4e-31	COG0231	Translation elongation factor P (EF-P)/translation initiation factor 5A (eIF-5A)	K02356	9e-16	82.8	cme:CMK187C	elongation factor P	GO:0043043//peptide biosynthetic process;GO:0006414//translational elongation	GO:0003746//translation elongation factor activity	GO:0009507//chloroplast	--
CL2683.Contig9_All	3151	49	26	0.6479	0.2234	-1.5361	Down	5.9e-06	7.72e-05	3151	26	67	0.2234	0.7666	1.77884	Up	0.0020997	0.00274483	gi|297733835|emb|CBI15082.3|	315.5	3e-84	unnamed protein product [Vitis vinifera]	--	--	--	--	--	--	--	--	--	--	--	--	--	K02183	4e-64	245	pop:POPTR_825902	calmodulin	GO:0030968//endoplasmic reticulum unfolded protein response;GO:0052542//defense response by callose deposition	GO:0005516//calmodulin binding	GO:0009536//plastid	ko04070//Phosphatidylinositol signaling system;ko04626//Plant-pathogen interaction
CL4200.Contig1_All	978	146	52	6.2201	1.4395	-2.1114	Down	1.18e-22	5.95e-21	978	52	134	1.4395	4.9396	1.77883	Up	1.2e-05	1.88e-05	gi|297733678|emb|CBI14925.3|	303.5	2e-81	unnamed protein product [Vitis vinifera]	gi|359491193|ref|XM_002276776.2|	63.9	3e-07	PREDICTED: Vitis vinifera cytochrome P450 71A4-like (LOC100253593), mRNA	sp|Q42716|C71A8_MENPI	289	2e-78	Cytochrome P450 71A8 OS=Mentha piperita GN=CYP71A8 PE=3 SV=1	BH0579	103	4e-22	COG2124	Cytochrome P450	K00517	2e-60	230	ath:AT3G26210	[EC:1.14.-.-]	GO:0051707//response to other organism	GO:0005488//binding;GO:0016705//oxidoreductase activity, acting on paired donors, with incorporation or reduction of molecular oxygen;GO:0004497//monooxygenase activity	-	ko00945//Stilbenoid, diarylheptanoid and gingerol biosynthesis;ko00903//Limonene and pinene degradation;ko01110//Biosynthesis of secondary metabolites;ko01100//Metabolic pathways
Unigene19141_All	743	4317	3126	242.089	113.903	-1.0877	Down	5.94e-230	4.74e-227	743	3126	8049	113.903	390.55	1.77771	Up	6.05e-255	2.02e-253	gi|148278097|gb|ABQ53931.1|	198	1e-49	lipid transfer protein [Sesamum indicum]	gi|148278096|gb|EF581315.1|	248	7e-63	Sesamum indicum lipid transfer protein (LTP2) mRNA, complete cds	sp|Q39950|NLTP_HELAN	125	2e-29	Non-specific lipid-transfer protein OS=Helianthus annuus PE=3 SV=1	--	--	--	--	--	--	--	--	--	--	-	-	-	--
Unigene20761_All	1048	162	101	6.4407	2.6091	-1.3037	Down	3.83e-13	1.14e-11	1048	101	260	2.6091	8.9441	1.77738	Up	1e-09	1.99e-09	--	--	--	--	--	--	--	--	--	--	--	--	--	--	--	--	--	--	--	--	--	--	-	-	-	--
CL8912.Contig1_All	789	144	84	7.6044	2.8823	-1.3996	Down	4.61e-13	1.36e-11	789	84	216	2.8823	9.8696	1.77577	Up	2.75e-08	5.01e-08	gi|359479465|ref|XP_002270966.2|	129.4	5e-29	PREDICTED: histone deacetylase HDT1-like [Vitis vinifera]	gi|349712725|emb|FQ386313.1|	67.9	1e-08	Vitis vinifera clone SS0AEB2YG11	sp|Q8LJS2|HDT1_SOYBN	117	1e-26	Histone deacetylase HDT1 OS=Glycine max GN=HDT1 PE=2 SV=1	--	--	--	--	--	K11276	4e-25	113	gmx:100792094	nucleophosmin 1	GO:0009987//cellular process	GO:0046872//metal ion binding	GO:0005622//intracellular	--
Unigene20620_All	1010	46	16	1.8977	0.4289	-2.1455	Down	2.95e-08	5.43e-07	1010	16	41	0.4289	1.4635	1.77071	Up	0.0177518	0.0208492	--	--	--	--	gi|70907994|emb|CR954197.2|	63.9	3e-07	Medicago truncatula chromosome 5 clone mte1-80m7, COMPLETE SEQUENCE	--	--	--	--	--	--	--	--	--	--	--	--	--	--	-	-	-	--
CL4200.Contig6_All	1744	859	260	20.5224	4.0361	-2.3462	Down	7.32e-143	3.05e-140	1744	260	665	4.0361	13.7467	1.76805	Up	2.64e-22	8.76e-22	gi|147767047|emb|CAN67678.1|	519.6	5e-146	hypothetical protein VITISV_035274 [Vitis vinifera]	gi|359491193|ref|XM_002276776.2|	63.9	5e-07	PREDICTED: Vitis vinifera cytochrome P450 71A4-like (LOC100253593), mRNA	sp|Q42716|C71A8_MENPI	441	8e-124	Cytochrome P450 71A8 OS=Mentha piperita GN=CYP71A8 PE=3 SV=1	BH0579	108	4e-23	COG2124	Cytochrome P450	K00517	9e-112	402	aly:ARALYDRAFT_320824	[EC:1.14.-.-]	GO:0051707//response to other organism	GO:0005488//binding;GO:0016705//oxidoreductase activity, acting on paired donors, with incorporation or reduction of molecular oxygen;GO:0004497//monooxygenase activity	-	ko00945//Stilbenoid, diarylheptanoid and gingerol biosynthesis;ko00903//Limonene and pinene degradation;ko00380//Tryptophan metabolism;ko01110//Biosynthesis of secondary metabolites;ko01100//Metabolic pathways
CL1456.Contig2_All	2675	85	62	1.324	0.6275	-1.0772	Down	6.41e-06	8.34e-05	2675	62	158	0.6275	2.1294	1.76276	Up	2.67e-06	4.37e-06	gi|296086512|emb|CBI32101.3|	639.4	0	unnamed protein product [Vitis vinifera]	gi|225314126|dbj|AK320873.1|	416	1e-113	Solanum lycopersicum cDNA, clone: LEFL1014AD01, HTC in leaf	sp|Q9LE82|RAGP1_ARATH	78.2	2e-14	RAN GTPase-activating protein 1 OS=Arabidopsis thaliana GN=RANGAP1 PE=1 SV=1	--	--	--	--	--	K14319	8e-17	67.4	ppp:PHYPADRAFT_180378	Ran GTPase-activating protein 1	GO:0009793//embryo development ending in seed dormancy	-	GO:0009941//chloroplast envelope;GO:0005739//mitochondrion	ko03013//RNA transport
CL7511.Contig3_All	1362	70	46	2.1414	0.9144	-1.2277	Down	5.28e-06	6.98e-05	1362	46	117	0.9144	3.0969	1.75993	Up	5.75e-05	8.54e-05	gi|359491908|ref|XP_002272383.2|	603.6	2e-171	PREDICTED: niemann-Pick C1 protein-like [Vitis vinifera]	gi|359491907|ref|XM_002272347.2|	507	1e-141	PREDICTED: Vitis vinifera niemann-Pick C1 protein-like (LOC100242789), mRNA	--	--	--	--	--	--	--	--	--	K12385	2e-166	583	gmx:100813262	Niemann-Pick C1 protein	GO:0030301//cholesterol transport	GO:0008158//hedgehog receptor activity	GO:0005774//vacuolar membrane;GO:0016021//integral to membrane;GO:0009507//chloroplast	--
CL62.Contig6_All	1554	214	148	5.7378	2.5784	-1.154	Down	3.75e-14	1.21e-12	1554	148	375	2.5784	8.6997	1.75449	Up	5.84e-13	1.37e-12	gi|255574161|ref|XP_002527996.1|	75.1	3e-12	Cation transport protein chaC, putative [Ricinus communis] >gi|223532622|gb|EEF34408.1| Cation transport protein chaC, putative [Ricinus communis]	gi|359476326|ref|XM_003631771.1|	113	5e-22	PREDICTED: Vitis vinifera cation transport regulator-like protein 2, transcript variant 2 (LOC100261255), mRNA	--	--	--	--	SPBC31F10.03	52	3e-06	COG3703	Uncharacterized protein involved in cation transport	K07232	9e-34	143	ath:AT1G44790	cation transport protein ChaC	GO:0010288//response to lead ion;GO:0046686//response to cadmium ion	-	GO:0005737//cytoplasm	--
CL1456.Contig8_All	2706	77	59	1.1856	0.5903	-1.0061	Down	4.92e-05	0.000535	2706	59	149	0.5903	1.9851	1.74969	Up	6.57e-06	1.05e-05	gi|296086512|emb|CBI32101.3|	639.4	0	unnamed protein product [Vitis vinifera]	gi|225314126|dbj|AK320873.1|	416	1e-113	Solanum lycopersicum cDNA, clone: LEFL1014AD01, HTC in leaf	sp|Q9LE82|RAGP1_ARATH	78.2	2e-14	RAN GTPase-activating protein 1 OS=Arabidopsis thaliana GN=RANGAP1 PE=1 SV=1	--	--	--	--	--	K14319	8e-17	67.4	ppp:PHYPADRAFT_180378	Ran GTPase-activating protein 1	GO:0009793//embryo development ending in seed dormancy	-	GO:0009941//chloroplast envelope;GO:0005739//mitochondrion	ko03013//RNA transport
CL611.Contig5_All	3350	62	44	0.7711	0.3556	-1.1167	Down	7.16e-05	0.000748	3350	44	111	0.3556	1.1945	1.74808	Up	0.000105608	0.000154641	gi|359493952|ref|XP_002282637.2|	167.5	1e-39	PREDICTED: probable galacturonosyltransferase 12-like [Vitis vinifera] >gi|302143207|emb|CBI20502.3| unnamed protein product [Vitis vinifera]	gi|147768260|emb|AM431200.2|	186	1e-43	Vitis vinifera contig VV78X189269.7, whole genome shotgun sequence	sp|Q9FH36|GAUTC_ARATH	210	4e-54	Probable galacturonosyltransferase 12 OS=Arabidopsis thaliana GN=GAUT12 PE=2 SV=1	--	--	--	--	--	K13648	9e-56	217	vvi:100264056	alpha-1,4-galacturonosyltransferase [EC:2.4.1.43]	GO:0010417//glucuronoxylan biosynthetic process;GO:0009832//plant-type cell wall biogenesis;GO:0007047//cellular cell wall organization;GO:0010089//xylem development	GO:0047262//polygalacturonate 4-alpha-galacturonosyltransferase activity	GO:0005794//Golgi apparatus	ko00500//Starch and sucrose metabolism;ko01110//Biosynthesis of secondary metabolites;ko00520//Amino sugar and nucleotide sugar metabolism
Unigene748_All	845	71	37	3.5009	1.1854	-1.5624	Down	3.34e-08	6.1e-07	845	37	93	1.1854	3.9678	1.74297	Up	0.00041921	0.00058353	gi|225446416|ref|XP_002275728.1|	224.2	1e-57	PREDICTED: squamosa promoter-binding-like protein 4 [Vitis vinifera] >gi|302143318|emb|CBI21879.3| unnamed protein product [Vitis vinifera]	gi|359485184|ref|XM_002275692.2|	182	4e-43	PREDICTED: Vitis vinifera squamosa promoter-binding-like protein 4 (LOC100245363), mRNA	sp|Q9S7A9|SPL4_ARATH	149	1e-36	Squamosa promoter-binding-like protein 4 OS=Arabidopsis thaliana GN=SPL4 PE=1 SV=1	--	--	--	--	--	--	--	--	--	--	GO:0010321//regulation of vegetative phase change	GO:0003677//DNA binding	GO:0005634//nucleus	--
CL9703.Contig1_All	3042	142	102	1.945	0.9078	-1.0993	Down	3.08e-09	6.36e-08	3042	102	256	0.9078	3.0339	1.74073	Up	4.19e-09	8.03e-09	gi|225431096|ref|XP_002265360.1|	65.1	7e-09	PREDICTED: lysosomal alpha-mannosidase [Vitis vinifera] >gi|297734991|emb|CBI17353.3| unnamed protein product [Vitis vinifera]	gi|359476814|ref|XM_002265324.2|	410	1e-111	PREDICTED: Vitis vinifera lysosomal alpha-mannosidase-like (LOC100259071), mRNA	--	--	--	--	--	--	--	--	--	K01191	0	1287	osa:4348080	alpha-mannosidase [EC:3.2.1.24]	GO:0006013//mannose metabolic process	GO:0004559//alpha-mannosidase activity;GO:0030246//carbohydrate binding;GO:0008270//zinc ion binding	GO:0016023//cytoplasmic membrane-bounded vesicle;GO:0005576//extracellular region	ko00511//Other glycan degradation
Unigene632_All	924	36	16	1.6234	0.4688	-1.792	Down	1.43e-05	0.000174	924	16	40	0.4688	1.5607	1.73515	Up	0.023201	0.0267955	--	--	--	--	--	--	--	--	--	--	--	--	--	--	--	--	--	--	--	--	--	--	-	-	-	--
Unigene9186_All	930	57	34	2.5537	0.9898	-1.3674	Down	7.74e-06	9.91e-05	930	34	85	0.9898	3.295	1.73507	Up	0.000817146	0.00111846	--	--	--	--	--	--	--	--	--	--	--	--	--	--	--	--	--	--	--	--	--	--	-	-	-	--
Unigene1828_All	634	55	29	3.6146	1.2383	-1.5455	Down	1.43e-06	2.06e-05	634	29	72	1.2383	4.0942	1.72522	Up	0.0023046	0.00299964	--	--	--	--	--	--	--	--	--	--	--	--	--	--	--	--	--	--	--	--	--	--	-	-	-	--
CL9663.Contig1_All	701	195	122	11.5904	4.7117	-1.2986	Down	1.99e-15	6.92e-14	701	122	302	4.7117	15.5315	1.72088	Up	3.49e-10	7.06e-10	gi|147797346|emb|CAN62773.1|	111.3	1e-23	hypothetical protein VITISV_028724 [Vitis vinifera]	--	--	--	--	--	--	--	--	--	--	--	--	--	--	--	--	--	--	-	-	-	--
Unigene846_All	1470	341	73	9.6654	1.3444	-2.8459	Down	4.35e-72	7.12e-70	1470	73	180	1.3444	4.4145	1.71529	Up	1.5e-06	2.49e-06	gi|255572166|ref|XP_002527023.1|	669.5	0	Gamma-glutamyl-gamma-aminobutyrate hydrolase, putative [Ricinus communis] >gi|223533658|gb|EEF35395.1| Gamma-glutamyl-gamma-aminobutyrate hydrolase, putative [Ricinus communis]	gi|147792361|emb|AM462757.2|	141	2e-30	Vitis vinifera contig VV78X154072.10, whole genome shotgun sequence	--	--	--	--	CAC1764	111	3e-24	COG2071	Predicted glutamine amidotransferases	--	--	--	--	--	GO:0006541//glutamine metabolic process	GO:0016787//hydrolase activity	GO:0005794//Golgi apparatus;GO:0005634//nucleus	--
Unigene3186_All	1547	79	58	2.1277	1.015	-1.0678	Down	1.56e-05	0.000189	1547	58	143	1.015	3.3325	1.71513	Up	1.85e-05	2.85e-05	--	--	--	--	--	--	--	--	--	--	--	--	--	--	--	--	--	--	--	--	--	--	-	-	-	--
Unigene12866_All	321	119	71	15.4463	5.9881	-1.3671	Down	1.05e-10	2.54e-09	321	71	175	5.9881	19.6542	1.71467	Up	2.13e-06	3.51e-06	--	--	--	--	--	--	--	--	--	--	--	--	--	--	--	--	--	--	--	--	--	--	-	-	-	--
CL12219.Contig1_All	1370	4451	2756	135.369	54.4618	-1.3136	Down	0	0	1370	2756	6781	54.4618	178.442	1.71214	Up	2.38e-192	6.31e-191	gi|118481085|gb|ABK92496.1|	539.6	3e-152	unknown [Populus trichocarpa] >gi|118481952|gb|ABK92908.1| unknown [Populus trichocarpa] >gi|118481968|gb|ABK92915.1| unknown [Populus trichocarpa] >gi|118485439|gb|ABK94576.1| unknown [Populus trichocarpa]	gi|401466647|gb|JX134620.1|	391	1e-105	Neolamarckia cadamba xyloglucan endotransglycosylase/hydrolase 2 (XTH2) mRNA, complete cds	sp|Q8LDW9|XTH9_ARATH	455	2e-128	Xyloglucan endotransglucosylase/hydrolase protein 9 OS=Arabidopsis thaliana GN=XTH9 PE=2 SV=2	CAC2807	69.7	1e-11	COG2273	Beta-glucanase/Beta-glucan synthetase	K08235	5e-153	539	pop:POPTR_915608	xyloglucan:xyloglucosyl transferase [EC:2.4.1.207]	GO:0006073//cellular glucan metabolic process	GO:0004553//hydrolase activity, hydrolyzing O-glycosyl compounds;GO:0016762//xyloglucan:xyloglucosyl transferase activity	GO:0048046//apoplast;GO:0005618//cell wall	--
Unigene27835_All	950	94	52	4.1227	1.4819	-1.4761	Down	1.13e-09	2.45e-08	950	52	127	1.4819	4.8195	1.70144	Up	6.8e-05	0.000100708	gi|225440755|ref|XP_002281204.1|	139	9e-32	PREDICTED: uncharacterized protein LOC100266492 [Vitis vinifera]	gi|225440754|ref|XM_002281168.1|	95.6	8e-17	PREDICTED: Vitis vinifera uncharacterized LOC100266492 (LOC100266492), mRNA	--	--	--	--	--	--	--	--	--	--	--	--	--	--	GO:0080167//response to karrikin	-	GO:0005634//nucleus	--
CL12831.Contig1_All	1697	79	58	1.9397	0.9253	-1.0678	Down	1.56e-05	0.000189	1697	58	140	0.9253	2.9742	1.68451	Up	3.79e-05	5.68e-05	--	--	--	--	--	--	--	--	--	--	--	--	--	--	--	--	--	--	--	--	--	--	-	-	-	--
Unigene24049_All	267	90	68	14.0447	6.8949	-1.0264	Down	8.15e-06	0.000104	267	68	164	6.8949	22.144	1.68331	Up	8.27e-06	1.31e-05	--	--	--	--	--	--	--	--	--	--	--	--	--	--	--	--	--	--	--	--	--	--	-	-	-	--
Unigene20689_All	793	53	15	2.7847	0.5121	-2.443	Down	1.06e-10	2.55e-09	793	15	36	0.5121	1.6366	1.6762	Up	0.0417244	0.0466362	gi|224106389|ref|XP_002314150.1|	290.4	1e-77	predicted protein [Populus trichocarpa] >gi|222850558|gb|EEE88105.1| predicted protein [Populus trichocarpa]	gi|292756495|dbj|AK337353.1|	65.9	6e-08	Lotus japonicus cDNA, clone: LjFL1-057-DA02, HTC	sp|Q9LNW3|P2C03_ARATH	240	8e-64	Protein phosphatase 2C 3 OS=Arabidopsis thaliana GN=AIP1 PE=1 SV=1	SPCC1223.11	70.1	4e-12	COG0631	Serine/threonine protein phosphatase	K14497	2e-78	290	pop:POPTR_768154	protein phosphatase 2C [EC:3.1.3.16]	GO:0006470//protein dephosphorylation;GO:0009738//abscisic acid mediated signaling pathway	GO:0046872//metal ion binding;GO:0004722//protein serine/threonine phosphatase activity	GO:0008287//protein serine/threonine phosphatase complex	ko04075//Plant hormone signal transduction
CL536.Contig8_All	1896	50	31	1.0988	0.4426	-1.3119	Down	5e-05	0.000543	1896	31	74	0.4426	1.4071	1.66865	Up	0.00334586	0.0042991	gi|296084540|emb|CBI25561.3|	639	0	unnamed protein product [Vitis vinifera]	gi|225446202|ref|XM_002263137.1|	216	6e-53	PREDICTED: Vitis vinifera heparanase-like protein 3-like (LOC100255842), mRNA	sp|Q9FZP1|HPSE3_ARATH	557	9e-159	Heparanase-like protein 3 OS=Arabidopsis thaliana GN=At5g34940 PE=2 SV=2	--	--	--	--	--	K07964	2e-154	544	gmx:100792087	heparanase 1 [EC:3.2.1.166]	-	GO:0004566//beta-glucuronidase activity	GO:0005576//extracellular region;GO:0016023//cytoplasmic membrane-bounded vesicle;GO:0009505//plant-type cell wall	ko00531//Glycosaminoglycan degradation;ko01100//Metabolic pathways
Unigene1660_All	1337	177	106	5.516	2.1464	-1.3617	Down	4.04e-15	1.39e-13	1337	106	253	2.1464	6.822	1.66828	Up	4.52e-08	8.15e-08	gi|224108155|ref|XP_002314740.1|	337.8	2e-91	predicted protein [Populus trichocarpa] >gi|222863780|gb|EEF00911.1| predicted protein [Populus trichocarpa]	gi|157824245|gb|AC211800.1|	129	8e-27	Populus trichocarpa clone ACSB1173-G13, complete sequence	--	--	--	--	MA1613	68.9	2e-11	COG0457	FOG: TPR repeat	--	--	--	--	--	-	-	GO:0009941//chloroplast envelope;GO:0005634//nucleus	--
Unigene6668_All	308	41	21	5.5464	1.8459	-1.5872	Down	2.19e-05	0.000256	308	21	50	1.8459	5.8525	1.66473	Up	0.016863	0.019935	--	--	--	--	--	--	--	--	--	--	--	--	--	--	--	--	--	--	--	--	--	--	-	-	-	--
CL2688.Contig1_All	1547	156	77	4.2016	1.3475	-1.6407	Down	2.06e-17	8.05e-16	1547	77	183	1.3475	4.2647	1.66216	Up	3.87e-06	6.22e-06	gi|297742360|emb|CBI34509.3|	786.9	0	unnamed protein product [Vitis vinifera]	gi|225426279|ref|XM_002265171.1|	823	0	PREDICTED: Vitis vinifera 3-oxoacyl-[acyl-carrier-protein] synthase I, chloroplastic-like (LOC100242694), mRNA	sp|P52410|KASC1_ARATH	692	0	3-oxoacyl-[acyl-carrier-protein] synthase I, chloroplastic OS=Arabidopsis thaliana GN=KAS1 PE=1 SV=2	CT770	451	2e-126	COG0304	3-oxoacyl-(acyl-carrier-protein) synthase	K09458	0	786	vvi:100242694	3-oxoacyl-[acyl-carrier-protein] synthase II [EC:2.3.1.179]	GO:0009790//embryo development;GO:0006633//fatty acid biosynthetic process;GO:0010020//chloroplast fission	GO:0004315//3-oxoacyl-[acyl-carrier-protein] synthase activity	GO:0009941//chloroplast envelope;GO:0009570//chloroplast stroma;GO:0016020//membrane	ko00061//Fatty acid biosynthesis;ko01100//Metabolic pathways
Unigene17467_All	2304	77	59	1.3925	0.6933	-1.0061	Down	4.92e-05	0.000535	2304	59	140	0.6933	2.1906	1.65977	Up	5.71e-05	8.48e-05	gi|359474284|ref|XP_003631430.1|	63.2	2e-08	PREDICTED: ycf49-like protein-like [Vitis vinifera]	gi|94173555|gb|AC182651.2|	71.9	3e-09	Populus trichocarpa clone Pop1-118I23, complete sequence	--	--	--	--	--	--	--	--	--	--	--	--	--	--	-	-	-	--
Unigene22055_All	678	64	38	3.9331	1.5174	-1.3741	Down	1.97e-06	2.78e-05	678	38	90	1.5174	4.7856	1.6571	Up	0.00133954	0.00179534	--	--	--	--	--	--	--	--	--	--	--	--	--	--	--	--	--	--	--	--	--	--	-	-	-	--
CL404.Contig18_All	1384	43	19	1.2945	0.3717	-1.8002	Down	1.94e-06	2.74e-05	1384	19	45	0.3717	1.1722	1.65701	Up	0.0246978	0.0284151	--	--	--	--	gi|148538286|dbj|AK247052.1|	61.9	2e-06	Solanum lycopersicum cDNA, clone: LEFL1023BC03, HTC in leaf	--	--	--	--	--	--	--	--	--	--	--	--	--	--	-	-	-	--
Unigene24872_All	791	110	74	5.7943	2.5327	-1.194	Down	2.41e-08	4.49e-07	791	74	174	2.5327	7.9304	1.64672	Up	9.2e-06	1.45e-05	--	--	--	--	--	--	--	--	--	--	--	--	--	--	--	--	--	--	--	--	--	--	-	-	-	--
CL10381.Contig3_All	1351	92	52	2.8374	1.042	-1.4452	Down	3.06e-09	6.34e-08	1351	52	122	1.042	3.2556	1.64357	Up	0.000220502	0.000313711	gi|255575029|ref|XP_002528420.1|	392.5	7e-108	hypothetical protein RCOM_0615680 [Ricinus communis] >gi|223532156|gb|EEF33962.1| hypothetical protein RCOM_0615680 [Ricinus communis]	gi|224105092|ref|XM_002313648.1|	60	6e-06	Populus trichocarpa predicted protein, mRNA	--	--	--	--	--	--	--	--	--	--	--	--	--	--	-	-	GO:0005886//plasma membrane	--
CL8290.Contig1_All	1121	269	204	9.9984	4.9267	-1.0211	Down	1.7e-14	5.61e-13	1121	204	478	4.9267	15.3725	1.64166	Up	2.17e-13	5.17e-13	gi|225429337|ref|XP_002272147.1|	182.6	9e-45	PREDICTED: upstream activation factor subunit spp27 [Vitis vinifera]	gi|225321197|dbj|AK325408.1|	143	4e-31	Solanum lycopersicum cDNA, clone: LEFL1096AH08, HTC in leaf	sp|Q9SIV5|C3H19_ARATH	54.7	1e-07	Zinc finger CCCH domain-containing protein 19 OS=Arabidopsis thaliana GN=At2g16485/At2g16480/At2g16470 PE=1 SV=3	SPCC285.17	72.8	1e-12	COG5531	SWIB-domain-containing proteins implicated in chromatin remodeling	K15223	5e-15	80.5	gmx:100786835	upstream activation factor subunit UAF30	-	-	GO:0005634//nucleus;GO:0009536//plastid	--
CL350.Contig14_All	1352	54	35	1.6642	0.7008	-1.2478	Down	5.09e-05	0.000551	1352	35	82	0.7008	2.1866	1.64161	Up	0.0025945	0.00334798	gi|239582692|dbj|BAH70368.1|	523.9	2e-147	DnaJ-like protein [Nicotiana tabacum]	gi|359487427|ref|XM_002263412.2|	264	2e-67	PREDICTED: Vitis vinifera chaperone protein dnaJ 1, mitochondrial-like (LOC100259686), mRNA	sp|Q38813|DNAJ1_ARATH	233	2e-61	Chaperone protein dnaJ 1, mitochondrial OS=Arabidopsis thaliana GN=ATJ1 PE=2 SV=2	NMB0059	258	2e-68	COG0484	DnaJ-class molecular chaperone with C-terminal Zn finger domain	K03686	3e-143	506	vvi:100259686	molecular chaperone DnaJ	GO:0009560//embryo sac egg cell differentiation;GO:0051085//chaperone mediated protein folding requiring cofactor;GO:0010197//polar nucleus fusion;GO:0009408//response to heat;GO:0000740//nuclear membrane fusion;GO:0009558//embryo sac cellularization;GO:0010198//synergid death	GO:0031072//heat shock protein binding;GO:0008270//zinc ion binding;GO:0005524//ATP binding;GO:0051082//unfolded protein binding	GO:0005739//mitochondrion	--
CL4018.Contig5_All	968	111	82	4.7778	2.2934	-1.0589	Down	3.72e-07	5.87e-06	968	82	192	2.2934	7.1507	1.6406	Up	3.6e-06	5.8e-06	gi|225446368|ref|XP_002273678.1|	208.4	1e-52	PREDICTED: uncharacterized protein LOC100243770 [Vitis vinifera]	gi|356542151|ref|XM_003539486.1|	105	8e-20	PREDICTED: Glycine max uncharacterized protein LOC100819841 (LOC100819841), mRNA	sp|Q6K8Z4|FH7_ORYSJ	55.1	6e-08	Formin-like protein 7 OS=Oryza sativa subsp. japonica GN=FH7 PE=2 SV=2	--	--	--	--	--	K15174	1e-08	58.9	pop:POPTR_751858	RNA polymerase II-associated factor 1	-	-	GO:0009536//plastid	ko00500//Starch and sucrose metabolism;ko01100//Metabolic pathways;ko00040//Pentose and glucuronate interconversions
CL2986.Contig1_All	973	37	18	1.5844	0.5008	-1.6616	Down	3.06e-05	0.000348	973	18	42	0.5008	1.5562	1.63572	Up	0.0338858	0.0383982	gi|224053547|ref|XP_002297866.1|	159.8	5e-38	predicted protein [Populus trichocarpa] >gi|222845124|gb|EEE82671.1| predicted protein [Populus trichocarpa]	--	--	--	--	sp|Q93ZM9|TIF9_ARATH	143	1e-34	Protein TIFY 9 OS=Arabidopsis thaliana GN=TIFY9 PE=1 SV=1	--	--	--	--	--	K13464	5e-39	159	pop:POPTR_712551	jasmonate ZIM domain-containing protein	GO:0010112//regulation of systemic acquired resistance;GO:2000022//regulation of jasmonic acid mediated signaling pathway;GO:0009628//response to abiotic stimulus;GO:0009611//response to wounding;GO:0009751//response to salicylic acid stimulus;GO:0009733//response to auxin stimulus	GO:0042803//protein homodimerization activity	GO:0005634//nucleus	ko04626//Plant-pathogen interaction;ko04075//Plant hormone signal transduction
CL7710.Contig3_All	873	109	65	5.2023	2.0157	-1.3679	Down	6.21e-10	1.39e-08	873	65	151	2.0157	6.2357	1.62927	Up	4.96e-05	7.39e-05	gi|341940410|sp|A7PHN8.2|CSPL4_VITVI	210.3	2e-53	RecName: Full=CASP-like protein VIT_17s0000g00560	--	--	--	--	sp|A7PHN8|CSPL4_VITVI	210	1e-54	CASP-like protein VIT_17s0000g00560 OS=Vitis vinifera GN=VIT_17s0000g00560 PE=2 SV=2	--	--	--	--	--	--	--	--	--	--	-	-	-	--
Unigene15325_All	477	94	69	8.2109	3.9162	-1.0681	Down	2.46e-06	3.41e-05	477	69	160	3.9162	12.0927	1.62661	Up	3.08e-05	4.68e-05	--	--	--	--	--	--	--	--	--	--	--	--	--	--	--	--	--	--	--	--	--	--	-	-	-	--
Unigene683_All	888	50	19	2.3461	0.5793	-2.0179	Down	2.82e-08	5.19e-07	888	19	44	0.5793	1.7863	1.62459	Up	0.0315796	0.0358751	--	--	--	--	--	--	--	--	--	--	--	--	--	--	--	--	--	--	--	--	--	--	-	-	-	--
Unigene8708_All	790	38	16	2.0042	0.5483	-1.87	Down	4.37e-06	5.85e-05	790	16	37	0.5483	1.6885	1.6227	Up	0.050025	0.0553651	gi|21304463|emb|CAD29834.2|	312.8	3e-84	putative ribosomal protein L2 [Vitis vinifera]	gi|378747301|gb|JN637766.2|	1247	0	Sesamum indicum chloroplast, complete genome	sp|A0A398|RK2B_COFAR	278	3e-75	50S ribosomal protein L2-B, chloroplastic OS=Coffea arabica GN=rpl2-B PE=3 SV=1	all4212	194	1e-49	COG0090	Ribosomal protein L2	K02886	5e-78	288	rcu:RCOM_ORF00085	large subunit ribosomal protein L2	GO:0006412//translation	GO:0003735//structural constituent of ribosome;GO:0003723//RNA binding;GO:0016740//transferase activity	GO:0015935//small ribosomal subunit;GO:0015934//large ribosomal subunit;GO:0009507//chloroplast	ko03010//Ribosome
Unigene12073_All	1202	53	16	1.8372	0.3604	-2.3498	Down	2.84e-10	6.61e-09	1202	16	37	0.3604	1.1097	1.6225	Up	0.050025	0.0554331	gi|225437787|ref|XP_002273987.1|	186.4	7e-46	PREDICTED: ABC transporter B family member 11 [Vitis vinifera]	gi|356533484|ref|XM_003535246.1|	226	4e-56	PREDICTED: Glycine max ABC transporter B family member 4-like (LOC100777909), mRNA	sp|Q9M1Q9|AB21B_ARATH	544	3e-155	ABC transporter B family member 21 OS=Arabidopsis thaliana GN=ABCB21 PE=1 SV=2	SPCC663.03	147	5e-35	COG1132	ABC-type multidrug transport system, ATPase and permease components	K05658	4e-168	588	vvi:100267452	ATP-binding cassette, subfamily B (MDR/TAP), member 1	GO:0009630//gravitropism;GO:0051788//response to misfolded protein;GO:0043161//proteasomal ubiquitin-dependent protein catabolic process;GO:0009414//response to water deprivation;GO:0009873//ethylene mediated signaling pathway;GO:0009407//toxin catabolic process;GO:0009753//response to jasmonic acid stimulus;GO:0048767//root hair elongation;GO:0010540//basipetal auxin transport;GO:0043090//amino …	GO:0015415//phosphate ion transmembrane-transporting ATPase activity;GO:0008559//xenobiotic-transporting ATPase activity;GO:0005524//ATP binding	GO:0005774//vacuolar membrane;GO:0016021//integral to membrane;GO:0009506//plasmodesma;GO:0005886//plasma membrane;GO:0005634//nucleus	ko02010//ABC transporters
CL2513.Contig6_All	2002	61	39	1.2695	0.5274	-1.2673	Down	1.3e-05	0.00016	2002	39	90	0.5274	1.6207	1.61965	Up	0.00200062	0.00262291	gi|147773388|emb|CAN64572.1|	108.6	1e-169	hypothetical protein VITISV_010382 [Vitis vinifera]	gi|359494752|ref|XM_002264418.2|	107	4e-20	PREDICTED: Vitis vinifera serine carboxypeptidase-like 20-like (LOC100258524), mRNA	sp|P37890|CBP1_ORYSJ	527	8e-150	Serine carboxypeptidase 1 OS=Oryza sativa subsp. japonica GN=CBP1 PE=2 SV=1	YBR139w	149	2e-35	COG2939	Carboxypeptidase C (cathepsin A)	K13289	5e-157	478	sbi:SORBI_06g011100	cathepsin A (carboxypeptidase C) [EC:3.4.16.5]	GO:0006508//proteolysis	GO:0004185//serine-type carboxypeptidase activity	GO:0016023//cytoplasmic membrane-bounded vesicle	--
CL7565.Contig2_All	1867	83	62	1.8523	0.899	-1.0429	Down	1.42e-05	0.000172	1867	62	143	0.899	2.7613	1.61895	Up	9.38e-05	0.000137503	gi|356537481|ref|XP_003537255.1|	790.4	0	PREDICTED: glycerol-3-phosphate dehydrogenase 1 [NAD(P)+]-like [Glycine max]	gi|225449952|ref|XM_002270993.1|	462	1e-127	PREDICTED: Vitis vinifera glycerol-3-phosphate dehydrogenase [NAD(P)+]-like (LOC100241426), mRNA	sp|Q9SCX9|GPDA_ARATH	63.9	3e-10	Glycerol-3-phosphate dehydrogenase [NAD(+)], chloroplastic OS=Arabidopsis thaliana GN=DHAPRD PE=2 SV=1	CAC1712	71.2	6e-12	COG0240	Glycerol-3-phosphate dehydrogenase	K00006	2e-10	65.9	bdi:100833474	glycerol-3-phosphate dehydrogenase (NAD+) [EC:1.1.1.8]	GO:0005975//carbohydrate metabolic process;GO:0046168//glycerol-3-phosphate catabolic process;GO:0055114//oxidation-reduction process	GO:0051287//NAD binding;GO:0047952//glycerol-3-phosphate dehydrogenase [NAD(P)+] activity;GO:0004367//glycerol-3-phosphate dehydrogenase [NAD+] activity	GO:0005829//cytosol;GO:0009331//glycerol-3-phosphate dehydrogenase complex	ko00564//Glycerophospholipid metabolism
CL2961.Contig6_All	4141	370	240	3.7229	1.5691	-1.2465	Down	3.34e-26	1.95e-24	4141	240	551	1.5691	4.797	1.6122	Up	2e-14	5.03e-14	gi|297808579|ref|XP_002872173.1|	201.1	1e-49	zinc finger family protein [Arabidopsis lyrata subsp. lyrata] >gi|297318010|gb|EFH48432.1| zinc finger family protein [Arabidopsis lyrata subsp. lyrata]	gi|225313747|dbj|AK320693.1|	139	2e-29	Solanum lycopersicum cDNA, clone: LEFL1012BC03, HTC in leaf	--	--	--	--	--	--	--	--	--	K10144	1e-70	267	pop:POPTR_654056	RING finger and CHY zinc finger domain-containing protein 1 [EC:6.3.2.19]	-	GO:0008270//zinc ion binding	GO:0005634//nucleus	ko04120//Ubiquitin mediated proteolysis
CL11473.Contig1_All	665	153	76	9.5863	3.094	-1.6315	Down	5.59e-17	2.14e-15	665	76	174	3.094	9.433	1.60824	Up	1.98e-05	3.04e-05	gi|147780240|emb|CAN65733.1|	76.3	3e-13	hypothetical protein VITISV_037748 [Vitis vinifera]	--	--	--	--	--	--	--	--	--	--	--	--	--	--	--	--	--	--	-	-	-	--
Unigene26376_All	1604	68	45	1.7664	0.7595	-1.2177	Down	8.26e-06	0.000105	1604	45	103	0.7595	2.315	1.60789	Up	0.00107564	0.00145244	gi|295815790|gb|ADG36380.1|	176	1e-42	promoter-binding protein SPL9 [Vitis vinifera]	gi|5931640|emb|AJ011622.1|	232	9e-58	Antirrhinum majus mRNA for squamosa promoter binding protein-homologue 4, partial	sp|Q7EXZ2|SPL14_ORYSJ	122	4e-28	Squamosa promoter-binding-like protein 14 OS=Oryza sativa subsp. japonica GN=SPL14 PE=2 SV=1	--	--	--	--	--	--	--	--	--	--	-	-	-	--
Unigene24395_All	323	109	77	14.0607	6.4539	-1.1234	Down	1.24e-07	2.1e-06	323	77	176	6.4539	19.6442	1.60586	Up	1.86e-05	2.87e-05	--	--	--	--	gi|38423253|emb|AJ538853.1|	60	1e-06	Nicotiana tabacum cDNA-AFLP-fragment BT2-M13-003	--	--	--	--	--	--	--	--	--	--	--	--	--	--	-	-	-	--
CL7886.Contig3_All	274	52	14	7.9074	1.3833	-2.5151	Down	7.57e-11	1.86e-09	274	14	32	1.3833	4.2104	1.60584	Up	0.0743422	0.0803074	gi|76559894|tpe|CAI56334.1|	161.4	3e-39	TPA: isoflavone reductase-like protein 5 [Vitis vinifera]	gi|192763295|gb|EU700095.1|	190	5e-46	Olea europaea isoflavone reductase-like protein mRNA, partial cds	sp|P52578|IFRH_SOLTU	142	6e-35	Isoflavone reductase homolog OS=Solanum tuberosum PE=2 SV=1	--	--	--	--	--	K00224	2e-31	131	aly:ARALYDRAFT_476671	[EC:1.3.1.-]	GO:0046686//response to cadmium ion	GO:0000166//nucleotide binding	-	ko00640//Propanoate metabolism;ko00941//Flavonoid biosynthesis;ko01110//Biosynthesis of secondary metabolites
CL12458.Contig2_All	536	48	28	3.7313	1.4143	-1.3996	Down	2.94e-05	0.000334	536	28	64	1.4143	4.3047	1.60582	Up	0.0105031	0.0127508	gi|147817189|emb|CAN64302.1|	161.4	5e-39	hypothetical protein VITISV_034922 [Vitis vinifera]	--	--	--	--	sp|Q8L3R2|CML41_ARATH	138	2e-33	Probable calcium-binding protein CML41 OS=Arabidopsis thaliana GN=CML41 PE=2 SV=2	SPAC3A12.14	74.3	1e-13	COG5126	Ca2+-binding protein (EF-Hand superfamily)	K13448	1e-35	147	pop:POPTR_655240	calcium-binding protein CML	GO:0043090//amino acid import	-	-	ko04626//Plant-pathogen interaction
CL3177.Contig3_All	1246	208	148	6.9555	3.2157	-1.113	Down	4.31e-13	1.28e-11	1246	148	338	3.2157	9.7796	1.60464	Up	2.87e-09	5.56e-09	gi|296083732|emb|CBI23721.3|	103.6	1e-56	unnamed protein product [Vitis vinifera]	gi|47104983|gb|BT013568.1|	240	3e-60	Lycopersicon esculentum clone 132306R, mRNA sequence	--	--	--	--	--	--	--	--	--	--	--	--	--	--	GO:0006810//transport;GO:0009220//pyrimidine ribonucleotide biosynthetic process;GO:0006499//N-terminal protein myristoylation	GO:0003676//nucleic acid binding	-	--
CL6382.Contig3_All	1211	197	87	6.778	1.9449	-1.8012	Down	1.85e-24	1.01e-22	1211	87	198	1.9449	5.8945	1.59967	Up	6.37e-06	1.02e-05	gi|84578871|dbj|BAE72878.1|	622.9	2e-177	flavanone 3-hydroxylase [Verbena x hybrida]	gi|84578870|dbj|AB234905.1|	636	1e-179	Verbena x hybrida mRNA for flavanone 3-hydroxylase, complete cds, cultivar: Temari Violet	sp|Q07353|FL3H_PETHY	588	3e-168	Naringenin,2-oxoglutarate 3-dioxygenase (Fragment) OS=Petunia hybrida GN=AN3 PE=1 SV=1	PA0147	119	1e-26	COG3491	Isopenicillin N synthase and related dioxygenases	K00475	1e-173	607	vvi:100253950	naringenin 3-dioxygenase [EC:1.14.11.9]	GO:0055114//oxidation-reduction process	GO:0016706//oxidoreductase activity, acting on paired donors, with incorporation or reduction of molecular oxygen, 2-oxoglutarate as one donor, and incorporation of one atom each of oxygen into both donors	-	ko00941//Flavonoid biosynthesis;ko01110//Biosynthesis of secondary metabolites;ko01100//Metabolic pathways
Unigene17526_All	1164	50	29	1.7898	0.6745	-1.4079	Down	1.84e-05	0.000219	1164	29	66	0.6745	2.0442	1.59965	Up	0.00980354	0.0119659	gi|359476179|ref|XP_003631799.1|	149.1	1e-34	PREDICTED: uncharacterized protein LOC100853784 [Vitis vinifera]	--	--	--	--	--	--	--	--	--	--	--	--	--	--	--	--	--	--	-	-	-	--
CL1572.Contig10_All	2261	87	63	1.6032	0.7544	-1.0876	Down	4.2e-06	5.64e-05	2261	63	143	0.7544	2.2801	1.5957	Up	0.000136825	0.000198418	gi|255566472|ref|XP_002524221.1|	127.5	2e-162	Serine/threonine-protein kinase Nek8, putative [Ricinus communis] >gi|223536498|gb|EEF38145.1| Serine/threonine-protein kinase Nek8, putative [Ricinus communis]	gi|357460952|ref|XM_003600710.1|	119	1e-23	Medicago truncatula RCC1 and BTB domain-containing protein (MTR_3g069030) mRNA, complete cds	--	--	--	--	CAC2722	68.2	6e-11	COG5184	Alpha-tubulin suppressor and related RCC1 domain-containing proteins	K10615	4e-12	72	cme:CMB070C	E3 ubiquitin-protein ligase HERC4 [EC:6.3.2.19]	-	-	-	ko04120//Ubiquitin mediated proteolysis
Unigene9588_All	696	88	26	5.2681	1.0113	-2.3811	Down	2.32e-16	8.58e-15	696	26	59	1.0113	3.0561	1.59548	Up	0.0152159	0.0181544	--	--	--	--	gi|359719113|gb|AC246188.5|	65.9	5e-08	Solanum lycopersicum strain Heinz 1706 chromosome 1 clone hba-28p9 map 1, complete sequence	--	--	--	--	--	--	--	--	--	--	--	--	--	--	-	-	-	--
Unigene14513_All	2181	287	201	5.4829	2.495	-1.1359	Down	5.04e-18	2.03e-16	2181	201	456	2.495	7.5376	1.59507	Up	8.25e-12	1.86e-11	gi|18076585|emb|CAC83606.1|	606.7	4e-172	putative receptor-like serine-threonine protein kinase [Solanum tuberosum]	gi|359497872|ref|XM_003635629.1|	91.7	3e-15	PREDICTED: Vitis vinifera cysteine-rich receptor-like protein kinase 10-like (LOC100854869), partial mRNA	sp|Q8GYA4|CRK10_ARATH	490	2e-138	Cysteine-rich receptor-like protein kinase 10 OS=Arabidopsis thaliana GN=CRK10 PE=1 SV=3	Cgl2127_1	69.3	3e-11	COG0515	Serine/threonine protein kinase	K04733	1e-47	189	smo:SELMODRAFT_159261	interleukin-1 receptor-associated kinase 4 [EC:2.7.11.1]	-	GO:0016772//transferase activity, transferring phosphorus-containing groups	-	ko04626//Plant-pathogen interaction
CL4211.Contig2_All	381	260	175	28.4335	12.435	-1.1932	Down	1.02e-17	4.06e-16	381	175	397	12.435	37.5655	1.595	Up	1.84e-10	3.81e-10	gi|225433506|ref|XP_002266154.1|	88.2	3e-17	PREDICTED: adenosylhomocysteinase isoform 1 [Vitis vinifera] >gi|147783188|emb|CAN64242.1| hypothetical protein VITISV_022595 [Vitis vinifera]	gi|211905340|gb|FJ372980.1|	129	2e-27	Gossypium hirsutum S-adenosyl-L-homocystein hydrolase mRNA, complete cds	sp|P68173|SAHH_TOBAC	84.7	1e-17	Adenosylhomocysteinase OS=Nicotiana tabacum GN=SAHH PE=2 SV=1	CC0257	67.4	6e-12	COG0499	S-adenosylhomocysteine hydrolase	K01251	3e-18	88.2	vvi:100253872	adenosylhomocysteinase [EC:3.3.1.1]	GO:0006730//one-carbon metabolic process;GO:0016441//posttranscriptional gene silencing;GO:0006346//methylation-dependent chromatin silencing	GO:0005507//copper ion binding;GO:0004013//adenosylhomocysteinase activity	GO:0005773//vacuole;GO:0005886//plasma membrane	ko00270//Cysteine and methionine metabolism;ko01100//Metabolic pathways
CL9976.Contig3_All	910	89	45	4.075	1.3388	-1.6059	Down	2.77e-10	6.44e-09	910	45	102	1.3388	4.0409	1.59374	Up	0.0013452	0.00180025	gi|225451866|ref|XP_002282329.1|	267.7	1e-70	PREDICTED: sodium-coupled neutral amino acid transporter 4 [Vitis vinifera]	gi|359488365|ref|XM_002282293.2|	125	8e-26	PREDICTED: Vitis vinifera sodium-coupled neutral amino acid transporter 4-like (LOC100258371), mRNA	--	--	--	--	SPBC1685.07c	53.9	4e-07	COG0814	Amino acid permeases	K14207	2e-71	267	vvi:100258371	solute carrier family 38 (sodium-coupled neutral amino acid transporter), member 2	GO:0006865//amino acid transport	GO:0015171//amino acid transmembrane transporter activity	GO:0005886//plasma membrane;GO:0005774//vacuolar membrane;GO:0016021//integral to membrane	--
Unigene21840_All	1265	187	122	6.1593	2.611	-1.2382	Down	6.95e-14	2.21e-12	1265	122	276	2.611	7.8658	1.59099	Up	1.24e-07	2.19e-07	gi|255554172|ref|XP_002518126.1|	456.4	3e-127	conserved hypothetical protein [Ricinus communis] >gi|223542722|gb|EEF44259.1| conserved hypothetical protein [Ricinus communis]	gi|225319063|dbj|AK329641.1|	311	9e-82	Solanum lycopersicum cDNA, clone: LEFL3149D14, HTC in root	--	--	--	--	--	--	--	--	--	--	--	--	--	--	GO:0006792//regulation of sulfur utilization;GO:0010438//cellular response to sulfur starvation	-	-	--
CL11232.Contig4_All	1476	199	153	5.6176	2.8063	-1.0013	Down	8.44e-11	2.06e-09	1476	153	346	2.8063	8.4511	1.59047	Up	3.21e-09	6.2e-09	gi|225464726|ref|XP_002264202.1|	127.1	8e-99	PREDICTED: uncharacterized protein LOC100265576 [Vitis vinifera] >gi|296087558|emb|CBI34147.3| unnamed protein product [Vitis vinifera]	gi|145358857|ref|NM_123827.2|	75.8	1e-10	Arabidopsis thaliana S-adenosyl-L-methionine-dependent methyltransferase domain-containing protein (AT5G44600) mRNA, complete cds	--	--	--	--	--	--	--	--	--	--	--	--	--	--	-	GO:0016740//transferase activity	GO:0009507//chloroplast	--
Unigene9267_All	607	304	203	20.8673	9.054	-1.2046	Down	9.71e-21	4.5e-19	607	203	458	9.054	27.202	1.58709	Up	1.11e-11	2.47e-11	gi|388501222|gb|AFK38677.1|	73.9	1e-12	unknown [Lotus japonicus]	gi|356555397|ref|XM_003545971.1|	125	5e-26	PREDICTED: Glycine max magnesium-chelatase subunit chlI, chloroplastic-like (LOC100815274), mRNA	sp|P93162|CHLI_SOYBN	73.9	6e-14	Magnesium-chelatase subunit ChlI, chloroplastic OS=Glycine max GN=CHLI PE=2 SV=1	--	--	--	--	--	K03405	2e-13	73.9	mtr:MTR_2g015390	magnesium chelatase subunit I [EC:6.6.1.1]	GO:0015995//chlorophyll biosynthetic process;GO:0006200//ATP catabolic process;GO:0015979//photosynthesis	GO:0016851//magnesium chelatase activity;GO:0005524//ATP binding;GO:0016887//ATPase activity	GO:0005618//cell wall;GO:0009570//chloroplast stroma	ko00860//Porphyrin and chlorophyll metabolism;ko01110//Biosynthesis of secondary metabolites;ko01100//Metabolic pathways
CL4235.Contig13_All	1730	38	16	0.9152	0.2504	-1.8699	Down	4.37e-06	5.85e-05	1730	16	36	0.2504	0.7502	1.58304	Up	0.063839	0.0695444	gi|296084479|emb|CBI25038.3|	295.4	1e-78	unnamed protein product [Vitis vinifera]	gi|389986116|gb|JQ172769.1|	133	6e-28	Nicotiana attenuata jasmonate ZIM domain protein k.2 mRNA, complete cds	sp|Q8GY55|TIF4B_ARATH	179	6e-45	Protein TIFY 4B OS=Arabidopsis thaliana GN=TIFY4B PE=1 SV=1	--	--	--	--	--	K13464	1e-09	63.5	pop:POPTR_739192	jasmonate ZIM domain-containing protein	GO:0042127//regulation of cell proliferation;GO:0048366//leaf development	GO:0005515//protein binding	-	ko04626//Plant-pathogen interaction;ko04075//Plant hormone signal transduction
Unigene20343_All	1260	268	188	8.8623	4.0394	-1.1335	Down	6.99e-17	2.66e-15	1260	188	422	4.0394	12.0744	1.57974	Up	1e-10	2.12e-10	--	--	--	--	--	--	--	--	--	--	--	--	--	--	--	--	--	--	--	--	--	--	-	-	-	--
CL5078.Contig3_All	2047	89	66	1.8116	0.8729	-1.0534	Down	5.83e-06	7.63e-05	2047	66	148	0.8729	2.6066	1.57828	Up	0.000139645	0.000202182	gi|255552277|ref|XP_002517183.1|	676.4	0	conserved hypothetical protein [Ricinus communis] >gi|223543818|gb|EEF45346.1| conserved hypothetical protein [Ricinus communis]	gi|356557892|ref|XM_003547196.1|	272	1e-69	PREDICTED: Glycine max uncharacterized protein LOC100789071 (LOC100789071), mRNA	--	--	--	--	--	--	--	--	--	--	--	--	--	--	GO:0007623//circadian rhythm	-	GO:0005634//nucleus	--
Unigene26340_All	1716	158	120	3.8364	1.8932	-1.0189	Down	4.32e-09	8.76e-08	1716	120	269	1.8932	5.6514	1.57778	Up	2.66e-07	4.56e-07	gi|359473913|ref|XP_002270595.2|	732.2	0	PREDICTED: DNA primase small subunit-like [Vitis vinifera]	gi|359473912|ref|XM_002270559.2|	446	1e-122	PREDICTED: Vitis vinifera DNA primase small subunit-like (LOC100260326), mRNA	--	--	--	--	SPAC6B12.10c	305	2e-82	COG1467	Eukaryotic-type DNA primase, catalytic (small) subunit	K02684	0	696	vvi:100260326	DNA primase small subunit [EC:2.7.7.-]	GO:0051567//histone H3-K9 methylation;GO:0006269//DNA replication, synthesis of RNA primer;GO:0008283//cell proliferation;GO:0006306//DNA methylation	GO:0003896//DNA primase activity	GO:0005658//alpha DNA polymerase:primase complex	ko03030//DNA replication;ko00240//Pyrimidine metabolism;ko00230//Purine metabolism;ko01100//Metabolic pathways
CL7386.Contig7_All	4418	74	46	0.6979	0.2819	-1.3078	Down	8.59e-07	1.28e-05	4418	46	103	0.2819	0.8405	1.57606	Up	0.00156802	0.00208299	gi|147862014|emb|CAN80898.1|	975.3	0	hypothetical protein VITISV_028645 [Vitis vinifera]	gi|225460142|ref|XM_002275909.1|	234	6e-58	PREDICTED: Vitis vinifera pentatricopeptide repeat-containing protein At1g71490-like (LOC100265403), mRNA	sp|Q9C9I6|PP116_ARATH	772	0	Pentatricopeptide repeat-containing protein At1g71490 OS=Arabidopsis thaliana GN=PCMP-E67 PE=2 SV=1	--	--	--	--	--	K15271	5e-84	311	rcu:RCOM_1095670	ATP-dependent DNA helicase HFM1/MER3 [EC:3.6.4.12]	-	-	GO:0005739//mitochondrion	--
CL3816.Contig4_All	1042	94	64	3.7587	1.6628	-1.1766	Down	3.43e-07	5.42e-06	1042	64	143	1.6628	4.9476	1.57311	Up	0.000197576	0.00028243	gi|224144956|ref|XP_002325474.1|	265.4	9e-70	predicted protein [Populus trichocarpa] >gi|222862349|gb|EEE99855.1| predicted protein [Populus trichocarpa]	gi|110350028|gb|AC182571.2|	232	6e-58	Mimulus guttatus clone MGBa-65G3, complete sequence	sp|Q42533|BCCP1_ARATH	212	2e-55	Biotin carboxyl carrier protein of acetyl-CoA carboxylase 1, chloroplastic OS=Arabidopsis thaliana GN=BCCP1 PE=1 SV=2	DR0118	84.7	2e-16	COG0511	Biotin carboxyl carrier protein	K02160	9e-71	265	pop:POPTR_665593	acetyl-CoA carboxylase biotin carboxyl carrier protein	GO:0048653//anther development;GO:0016126//sterol biosynthetic process;GO:0009825//multidimensional cell growth;GO:0009664//plant-type cell wall organization;GO:0010075//regulation of meristem growth;GO:0043481//anthocyanin accumulation in tissues in response to UV light;GO:0048767//root hair elongation;GO:0006633//fatty acid biosynthetic process;GO:0006084//acetyl-CoA metabolic process;GO:000027…	GO:0003989//acetyl-CoA carboxylase activity;GO:0009374//biotin binding	GO:0009941//chloroplast envelope;GO:0009570//chloroplast stroma	ko00640//Propanoate metabolism;ko00061//Fatty acid biosynthesis;ko01110//Biosynthesis of secondary metabolites;ko00620//Pyruvate metabolism;ko01100//Metabolic pathways
Unigene10475_All	1064	1016	668	39.7863	16.9968	-1.227	Down	3.02e-67	4.65e-65	1064	668	1492	16.9968	50.5534	1.57254	Up	1.29e-33	6.71e-33	gi|351734458|ref|NP_001236791.1|	334	2e-90	uncharacterized protein LOC100306051 [Glycine max]	gi|225320034|dbj|AK324404.1|	230	2e-57	Solanum lycopersicum cDNA, clone: LEFL1077CB02, HTC in leaf	--	--	--	--	slr0434	219	6e-57	COG0231	Translation elongation factor P (EF-P)/translation initiation factor 5A (eIF-5A)	K02356	3e-91	333	gmx:100500109	elongation factor P	GO:0043043//peptide biosynthetic process;GO:0016226//iron-sulfur cluster assembly;GO:0006414//translational elongation;GO:0045036//protein targeting to chloroplast;GO:0009793//embryo development ending in seed dormancy	GO:0003746//translation elongation factor activity	GO:0005739//mitochondrion;GO:0009570//chloroplast stroma	--
CL1572.Contig11_All	2216	106	73	1.993	0.8918	-1.1601	Down	8.7e-08	1.5e-06	2216	73	163	0.8918	2.6518	1.57218	Up	7.11e-05	0.000105069	gi|255566472|ref|XP_002524221.1|	127.5	2e-165	Serine/threonine-protein kinase Nek8, putative [Ricinus communis] >gi|223536498|gb|EEF38145.1| Serine/threonine-protein kinase Nek8, putative [Ricinus communis]	gi|357460952|ref|XM_003600710.1|	119	1e-23	Medicago truncatula RCC1 and BTB domain-containing protein (MTR_3g069030) mRNA, complete cds	--	--	--	--	SPBC557.03c	71.2	7e-12	COG5184	Alpha-tubulin suppressor and related RCC1 domain-containing proteins	K10615	4e-12	72	cme:CMB070C	E3 ubiquitin-protein ligase HERC4 [EC:6.3.2.19]	-	-	-	ko04120//Ubiquitin mediated proteolysis
CL670.Contig2_All	691	635	458	38.2893	17.9441	-1.0934	Down	1.06e-35	8.57e-34	691	458	1022	17.9441	53.3207	1.57119	Up	1.8e-23	6.22e-23	gi|357502337|ref|XP_003621457.1|	265.4	4e-70	Histone H3 [Medicago truncatula] >gi|355496472|gb|AES77675.1| Histone H3 [Medicago truncatula]	gi|359493107|ref|XM_002269764.2|	254	1e-64	PREDICTED: Vitis vinifera histone H3.2-like (LOC100258920), mRNA	sp|Q76MV0|H32_TOBAC	263	5e-71	Histone H3.2 OS=Nicotiana tabacum GN=B34 PE=1 SV=1	SPBC1105.11c	246	3e-65	COG2036	Histones H3 and H4	K11253	1e-70	263	aly:ARALYDRAFT_471009	histone H3	GO:0008283//cell proliferation;GO:0006334//nucleosome assembly	GO:0003677//DNA binding;GO:0005515//protein binding	GO:0000786//nucleosome;GO:0005634//nucleus;GO:0009536//plastid	--
CL3137.Contig1_All	1150	108	61	3.913	1.436	-1.4462	Down	1.31e-10	3.13e-09	1150	61	136	1.436	4.2635	1.56998	Up	0.000298916	0.000421944	gi|356554299|ref|XP_003545485.1|	288.9	9e-77	PREDICTED: uncharacterized protein LOC100800674 isoform 1 [Glycine max] >gi|356554301|ref|XP_003545486.1| PREDICTED: uncharacterized protein LOC100800674 isoform 2 [Glycine max]	gi|147859546|emb|AM469071.2|	63.9	3e-07	Vitis vinifera contig VV78X158867.8, whole genome shotgun sequence	sp|O48915|NDR1_ARATH	50.1	2e-06	Protein NDR1 OS=Arabidopsis thaliana GN=NDR1 PE=1 SV=1	--	--	--	--	--	--	--	--	--	--	-	-	GO:0009506//plasmodesma;GO:0044464//cell part	--
CL536.Contig4_All	1913	73	35	1.59	0.4953	-1.6827	Down	3.35e-09	6.89e-08	1913	35	78	0.4953	1.47	1.56944	Up	0.00646026	0.00803746	gi|225446203|ref|XP_002263173.1|	723	0	PREDICTED: heparanase-like protein 3-like [Vitis vinifera]	gi|225446202|ref|XM_002263137.1|	216	6e-53	PREDICTED: Vitis vinifera heparanase-like protein 3-like (LOC100255842), mRNA	sp|Q9FZP1|HPSE3_ARATH	634	0	Heparanase-like protein 3 OS=Arabidopsis thaliana GN=At5g34940 PE=2 SV=2	--	--	--	--	--	K07964	2e-174	610	gmx:100792087	heparanase 1 [EC:3.2.1.166]	-	GO:0004566//beta-glucuronidase activity	GO:0005576//extracellular region;GO:0016023//cytoplasmic membrane-bounded vesicle;GO:0009505//plant-type cell wall	ko00531//Glycosaminoglycan degradation;ko01100//Metabolic pathways
Unigene9230_All	960	72	35	3.125	0.987	-1.6627	Down	5.81e-09	1.16e-07	960	35	78	0.987	2.9292	1.56938	Up	0.00646026	0.00804856	--	--	--	--	gi|225580054|gb|FJ787728.1|	351	8e-94	Rehmannia glutinosa expansin (EXPA1) gene, complete cds	--	--	--	--	--	--	--	--	--	--	--	--	--	--	-	-	-	--
Unigene24754_All	2095	517	386	10.2823	4.9881	-1.0436	Down	2.53e-27	1.53e-25	2095	386	859	4.9881	14.782	1.56728	Up	8.08e-20	2.48e-19	gi|225448645|ref|XP_002274437.1|	815.8	0	PREDICTED: mini-chromosome maintenance complex-binding protein [Vitis vinifera]	gi|222072749|emb|FM992434.1|	129	1e-26	Antirrhinum majus partial transposon Idle-25, cultivar Sippe 50, clone SiGW_25	sp|Q501D5|MCMBP_ARATH	676	0	Mini-chromosome maintenance complex-binding protein OS=Arabidopsis thaliana GN=ETG1 PE=1 SV=1	--	--	--	--	--	--	--	--	--	--	GO:0031047//gene silencing by RNA;GO:0006275//regulation of DNA replication;GO:0051567//histone H3-K9 methylation;GO:0000724//double-strand break repair via homologous recombination;GO:0008283//cell proliferation;GO:0010090//trichome morphogenesis;GO:0006306//DNA methylation;GO:0016444//somatic cell DNA recombination;GO:0042023//DNA endoreduplication;GO:0051726//regulation of cell cycle;GO:000955…	GO:0005515//protein binding	GO:0009941//chloroplast envelope;GO:0043601//nuclear replisome;GO:0042555//MCM complex	--
CL5550.Contig4_All	692	1283	981	77.2507	38.3792	-1.0092	Down	8.85e-62	1.24e-59	692	981	2181	38.3792	113.625	1.56588	Up	1.1e-47	7.83e-47	gi|350539055|ref|NP_001234116.1|	225.3	5e-58	similar to 60S ribosomal protein L35 [Solanum lycopersicum] >gi|62751093|dbj|BAD95794.1| similar to 60S ribosomal protein L35 [Solanum lycopersicum]	gi|402766008|ref|NM_001248128.2|	210	1e-51	Glycine max uncharacterized LOC100305671 (LOC100305671), mRNA	sp|Q9M5L0|RL35_EUPES	222	1e-58	60S ribosomal protein L35 OS=Euphorbia esula GN=RPL35 PE=2 SV=1	SPCC613.05c	139	6e-33	COG0255	Ribosomal protein L29	K02918	1e-58	224	pop:POPTR_813935	large subunit ribosomal protein L35e	GO:0006412//translation	GO:0003735//structural constituent of ribosome	GO:0005730//nucleolus;GO:0005886//plasma membrane;GO:0022625//cytosolic large ribosomal subunit	ko03010//Ribosome
CL6443.Contig3_All	1972	38	18	0.8029	0.2471	-1.7001	Down	1.75e-05	0.000209	1972	18	40	0.2471	0.7313	1.56537	Up	0.054809	0.0604373	gi|224143034|ref|XP_002324827.1|	405.6	1e-111	predicted protein [Populus trichocarpa] >gi|222866261|gb|EEF03392.1| predicted protein [Populus trichocarpa]	--	--	--	--	--	--	--	--	--	--	--	--	--	--	--	--	--	--	GO:0016569//covalent chromatin modification;GO:0016070//RNA metabolic process;GO:0034645//cellular macromolecule biosynthetic process;GO:0043414//macromolecule methylation;GO:0050794//regulation of cellular process;GO:0040029//regulation of gene expression, epigenetic;GO:0007049//cell cycle	-	-	--
Unigene3235_All	854	57	18	2.781	0.5706	-2.2851	Down	1.28e-10	3.08e-09	854	18	40	0.5706	1.6886	1.56528	Up	0.054809	0.0603635	gi|82468912|gb|ABB76813.1|	442.6	3e-123	tonoplast intrinsic protein [Olea europaea]	gi|82468911|gb|DQ202710.1|	523	1e-146	Olea europaea tonoplast intrinsic protein (tip) mRNA, complete cds	sp|O82598|TIP13_ARATH	413	6e-116	Aquaporin TIP1-3 OS=Arabidopsis thaliana GN=TIP1-3 PE=1 SV=1	MTH103	105	1e-22	COG0580	Glycerol uptake facilitator and related permeases (Major Intrinsic Protein Family)	K09873	2e-115	413	ath:AT4G01470	aquaporin TIP	GO:0042742//defense response to bacterium;GO:0071918//urea transmembrane transport;GO:0080170//hydrogen peroxide transmembrane transport;GO:0006833//water transport;GO:0030104//water homeostasis	GO:0015204//urea transmembrane transporter activity;GO:0015250//water channel activity	GO:0016021//integral to membrane;GO:0009941//chloroplast envelope;GO:0009705//plant-type vacuole membrane;GO:0000326//protein storage vacuole;GO:0042807//central vacuole;GO:0043674//columella;GO:0005783//endoplasmic reticulum;GO:0005886//plasma membrane	--
Unigene7444_All	1845	1447	719	32.6779	10.5503	-1.631	Down	2.95e-146	1.27e-143	1845	719	1596	10.5503	31.186	1.56361	Up	3.5e-35	1.89e-34	gi|255558288|ref|XP_002520171.1|	669.5	0	ER glycerol-phosphate acyltransferase [Ricinus communis] >gi|223540663|gb|EEF42226.1| ER glycerol-phosphate acyltransferase [Ricinus communis]	gi|255558287|ref|XM_002520125.1|	69.9	8e-09	Ricinus communis ER glycerol-phosphate acyltransferase, mRNA	sp|O80437|GPAT6_ARATH	514	5e-146	Glycerol-3-phosphate 2-O-acyltransferase 6 OS=Arabidopsis thaliana GN=GPAT6 PE=1 SV=1	CC1962	52.4	3e-06	COG0560	Phosphoserine phosphatase	K13508	2e-158	557	ppp:PHYPADRAFT_83824	glycerol-3-phosphate acyltransferase [EC:2.3.1.15]	GO:0008152//metabolic process	GO:0004366//glycerol-3-phosphate O-acyltransferase activity	GO:0016023//cytoplasmic membrane-bounded vesicle	ko00561//Glycerolipid metabolism;ko01100//Metabolic pathways;ko00564//Glycerophospholipid metabolism
Unigene8989_All	1151	115	73	4.163	1.717	-1.2777	Down	1.72e-09	3.66e-08	1151	73	162	1.717	5.0741	1.56326	Up	8.78e-05	0.000129241	--	--	--	--	--	--	--	--	--	--	--	--	--	--	--	--	--	--	--	--	--	--	-	-	-	--
CL6611.Contig5_All	2004	76	55	1.5801	0.743	-1.0886	Down	1.67e-05	0.000201	2004	55	122	0.743	2.1948	1.56266	Up	0.000686566	0.000946915	gi|359495988|ref|XP_002266091.2|	218.4	3e-55	PREDICTED: LOW QUALITY PROTEIN: phosphatidylserine decarboxylase proenzyme 1, mitochondrial-like [Vitis vinifera]	gi|225322226|dbj|AK326242.1|	184	2e-43	Solanum lycopersicum cDNA, clone: LEFL2003BH08, HTC in fruit	--	--	--	--	YNL169c	68.9	6e-25	COG0688	Phosphatidylserine decarboxylase	K01613	3e-107	228	rcu:RCOM_1388760	phosphatidylserine decarboxylase [EC:4.1.1.65]	GO:0008654//phospholipid biosynthetic process	GO:0004609//phosphatidylserine decarboxylase activity	GO:0005739//mitochondrion	ko01100//Metabolic pathways;ko00564//Glycerophospholipid metabolism
CL6693.Contig3_All	2483	88	66	1.4767	0.7196	-1.0371	Down	8.61e-06	0.000109	2483	66	146	0.7196	2.1198	1.55866	Up	0.000213852	0.000305213	--	--	--	--	--	--	--	--	--	--	--	--	--	--	--	--	--	--	--	--	--	--	-	-	-	--
CL10469.Contig2_All	1044	145	99	5.7869	2.5672	-1.1726	Down	2.74e-10	6.38e-09	1044	99	218	2.5672	7.528	1.55207	Up	6.81e-06	1.08e-05	gi|69880088|gb|AAZ04239.1|	269.2	6e-71	ferritin [Avicennia marina]	gi|47105373|gb|BT013958.1|	157	3e-35	Lycopersicon esculentum clone 132982F, mRNA sequence	sp|Q948P6|FRI3_SOYBN	266	2e-71	Ferritin-3, chloroplastic OS=Glycine max PE=2 SV=1	SA1709	49.7	8e-06	COG1528	Ferritin-like protein	K00522	5e-71	266	gmx:547476	ferritin heavy chain [EC:1.16.3.1]	GO:0050896//response to stimulus	GO:0046914//transition metal ion binding;GO:0016491//oxidoreductase activity	GO:0009536//plastid	ko00860//Porphyrin and chlorophyll metabolism
CL5877.Contig2_All	2553	1262	912	20.5964	9.6711	-1.0906	Down	6.55e-69	1.04e-66	2553	912	2004	9.6711	28.2989	1.54899	Up	2.14e-42	1.36e-41	gi|225462994|ref|XP_002263791.1|	1225.3	0	PREDICTED: DNA replication licensing factor mcm5-A-like [Vitis vinifera]	gi|47105049|gb|BT013634.1|	973	0	Lycopersicon esculentum clone 132436F, mRNA sequence	sp|P43299|PROL_ARATH	314	1e-85	Protein PROLIFERA OS=Arabidopsis thaliana GN=PRL PE=1 SV=2	SPAC3F10.01	608	1e-173	COG1241	Predicted ATPase involved in replication control, Cdc46/Mcm family	K02209	0	1225	vvi:100261877	minichromosome maintenance protein 5 (cell division control protein 46)	GO:0006275//regulation of DNA replication;GO:0000911//cytokinesis by cell plate formation;GO:0051567//histone H3-K9 methylation;GO:0006268//DNA unwinding involved in replication;GO:0010389//regulation of G2/M transition of mitotic cell cycle;GO:0008283//cell proliferation;GO:0006306//DNA methylation;GO:0051322//anaphase;GO:0006817//phosphate ion transport;GO:0009909//regulation of flower developm…	GO:0008094//DNA-dependent ATPase activity;GO:0005315//inorganic phosphate transmembrane transporter activity;GO:0009673//low affinity phosphate transmembrane transporter activity;GO:0003677//DNA binding;GO:0005524//ATP binding	GO:0009941//chloroplast envelope;GO:0016020//membrane;GO:0005634//nucleus	ko03030//DNA replication
Unigene3840_All	406	61	22	6.2602	1.467	-2.0933	Down	3.23e-10	7.47e-09	406	22	48	1.467	4.2622	1.53873	Up	0.0404274	0.0454116	gi|224104143|ref|XP_002313335.1|	55.8	1e-07	2-oxoglutarate/malate translocator [Populus trichocarpa] >gi|222849743|gb|EEE87290.1| 2-oxoglutarate/malate translocator [Populus trichocarpa]	gi|32364334|gb|AY279308.1|	83.8	1e-13	Malus x domestica oxoglutarate/malate translocator-like mRNA, partial sequence	sp|Q9LXV3|DIT1_ARATH	53.9	3e-08	Dicarboxylate transporter 1, chloroplastic OS=Arabidopsis thaliana GN=DIT1 PE=1 SV=1	BH3327	47	1e-05	COG0471	Di- and tricarboxylate transporters	--	--	--	--	--	-	-	-	--
Unigene17586_All	1591	100	70	2.6189	1.1911	-1.1367	Down	3.17e-07	5.04e-06	1591	70	152	1.1911	3.4443	1.53192	Up	0.000247312	0.0003513	gi|225446424|ref|XP_002274948.1|	421	2e-116	PREDICTED: zinc finger CCCH domain-containing protein 2-like [Vitis vinifera]	gi|225446423|ref|XM_002274912.1|	121	2e-24	PREDICTED: Vitis vinifera zinc finger CCCH domain-containing protein 2-like (LOC100257395), mRNA	sp|Q9ZWA1|C3H2_ARATH	310	1e-84	Zinc finger CCCH domain-containing protein 2 OS=Arabidopsis thaliana GN=At1g03790 PE=2 SV=1	--	--	--	--	--	K15172	2e-27	122	vcn:VOLCADRAFT_106802	transcription elongation factor SPT5	GO:0010187//negative regulation of seed germination	GO:0005488//binding	GO:0005634//nucleus	--
Unigene17404_All	3416	216	146	2.6346	1.1571	-1.1871	Down	7.22e-15	2.44e-13	3416	146	317	1.1571	3.3455	1.53171	Up	1.11e-07	1.96e-07	gi|283794953|ref|YP_003359344.1|	951.8	0	ATPase alpha subunit (chloroplast) [Olea europaea] >gi|330850728|ref|YP_004376406.1| ATP synthase CF1 alpha subunit [Olea europaea subsp. europaea] >gi|334701873|ref|YP_004564482.1| ATP synthase CF1 alpha subunit [Olea europaea subsp. maroccana] >gi|281428672|gb|ADA69911.1| ATPase alpha subunit (chloroplast) [Olea europaea] >gi|291059238|gb|ADD72074.1| ATP synthase CF1 alpha subunit [Olea europae…	gi|378747301|gb|JN637766.2|	3977	0	Sesamum indicum chloroplast, complete genome	sp|Q27S65|ATPA_SOLTU	944	0	ATP synthase subunit alpha, chloroplastic OS=Solanum tuberosum GN=atpA PE=3 SV=1	all0005	720	0	COG0056	F0F1-type ATP synthase, alpha subunit	K02111	0	942	rcu:RCOM_ORF00014	F-type H+-transporting ATPase subunit alpha [EC:3.6.3.14]	GO:0006351//transcription, DNA-dependent;GO:0015991//ATP hydrolysis coupled proton transport;GO:0042777//plasma membrane ATP synthesis coupled proton transport	GO:0046961//proton-transporting ATPase activity, rotational mechanism;GO:0003899//DNA-directed RNA polymerase activity;GO:0046933//hydrogen ion transporting ATP synthase activity, rotational mechanism;GO:0032549//ribonucleoside binding;GO:0003677//DNA binding;GO:0005524//ATP binding	GO:0045261//proton-transporting ATP synthase complex, catalytic core F(1);GO:0009535//chloroplast thylakoid membrane;GO:0005886//plasma membrane;GO:0005739//mitochondrion	ko00195//Photosynthesis;ko01100//Metabolic pathways;ko00190//Oxidative phosphorylation
CL9703.Contig2_All	3122	181	118	2.4156	1.0233	-1.2392	Down	1.67e-13	5.14e-12	3122	118	256	1.0233	2.9562	1.53051	Up	1.93e-06	3.19e-06	gi|225431096|ref|XP_002265360.1|	1532.7	0	PREDICTED: lysosomal alpha-mannosidase [Vitis vinifera] >gi|297734991|emb|CBI17353.3| unnamed protein product [Vitis vinifera]	gi|225322144|dbj|AK326160.1|	494	1e-136	Solanum lycopersicum cDNA, clone: LEFL2002DE03, HTC in fruit	--	--	--	--	--	--	--	--	--	K01191	0	1388	osa:4348080	alpha-mannosidase [EC:3.2.1.24]	GO:0006013//mannose metabolic process	GO:0004559//alpha-mannosidase activity;GO:0030246//carbohydrate binding;GO:0008270//zinc ion binding	GO:0016023//cytoplasmic membrane-bounded vesicle;GO:0005576//extracellular region	ko00511//Other glycan degradation
CL880.Contig2_All	1780	78	55	1.8258	0.8365	-1.1261	Down	7.37e-06	9.49e-05	1780	55	119	0.8365	2.4102	1.52672	Up	0.0012909	0.00173531	gi|297735430|emb|CBI17870.3|	329.7	8e-89	unnamed protein product [Vitis vinifera]	gi|356510089|ref|XM_003523725.1|	113	6e-22	PREDICTED: Glycine max RING-H2 finger protein ATL43-like (LOC100794083), mRNA	sp|Q5EAE9|ATL43_ARATH	305	5e-83	RING-H2 finger protein ATL43 OS=Arabidopsis thaliana GN=ATL43 PE=2 SV=2	ECU07g0330	58.5	4e-08	COG5540	RING-finger-containing ubiquitin ligase	K05283	4e-17	88.2	aly:ARALYDRAFT_354960	phosphatidylinositol glycan, class W [EC:2.3.-.-]	-	GO:0046872//metal ion binding	-	ko00563//Glycosylphosphatidylinositol(GPI)-anchor biosynthesis;ko01100//Metabolic pathways
Unigene17465_All	2159	123	69	2.3737	0.8652	-1.456	Down	5.43e-12	1.47e-10	2159	69	149	0.8652	2.488	1.52388	Up	0.000324984	0.000456597	gi|357437313|ref|XP_003588932.1|	96.7	6e-46	hypothetical protein MTR_1g015430 [Medicago truncatula] >gi|355477980|gb|AES59183.1| hypothetical protein MTR_1g015430 [Medicago truncatula]	gi|378747301|gb|JN637766.2|	2545	0	Sesamum indicum chloroplast, complete genome	sp|Q6ENQ5|YCF68_SACOF	76.6	1e-21	Uncharacterized protein ycf68 OS=Saccharum officinarum GN=ycf68-1 PE=3 SV=1	--	--	--	--	--	K01963	1e-08	60.1	pop:Poptr_cp032	acetyl-CoA carboxylase carboxyl transferase subunit beta [EC:6.4.1.2]	-	-	GO:0009507//chloroplast	ko00640//Propanoate metabolism;ko00061//Fatty acid biosynthesis;ko01110//Biosynthesis of secondary metabolites;ko00620//Pyruvate metabolism;ko01100//Metabolic pathways
Unigene6330_All	910	55	32	2.5183	0.952	-1.4034	Down	7.4e-06	9.52e-05	910	32	69	0.952	2.7336	1.52177	Up	0.0154036	0.0183299	--	--	--	--	--	--	--	--	--	--	--	--	--	--	--	--	--	--	--	--	--	--	-	-	-	--
Unigene14677_All	1486	80	52	2.2431	0.9474	-1.2434	Down	8.79e-07	1.31e-05	1486	52	112	0.9474	2.7172	1.52008	Up	0.00195817	0.00257099	gi|359482654|ref|XP_003632802.1|	95.9	1e-18	PREDICTED: pleiotropic drug resistance protein 1-like [Vitis vinifera]	gi|356519408|ref|XM_003528317.1|	244	2e-61	PREDICTED: Glycine max pleiotropic drug resistance protein 1-like (LOC100783377), mRNA	sp|Q76CU2|PDR1_TOBAC	681	0	Pleiotropic drug resistance protein 1 OS=Nicotiana tabacum GN=PDR1 PE=2 SV=1	YDR406w_1	127	4e-29	COG1131	ABC-type multidrug transport system, ATPase component	K05681	1e-28	126	cme:CMS467C	ATP-binding cassette, subfamily G (WHITE), member 2	GO:0006200//ATP catabolic process	GO:0015416//organic phosphonate transmembrane-transporting ATPase activity;GO:0005524//ATP binding;GO:0015417//polyamine-transporting ATPase activity	GO:0016020//membrane	ko03040//Spliceosome;ko02010//ABC transporters
CL4186.Contig4_All	1427	616	233	17.9862	4.4204	-2.0246	Down	2.38e-85	4.95e-83	1427	233	500	4.4204	12.6319	1.51482	Up	6.04e-11	1.3e-10	gi|255550607|ref|XP_002516353.1|	514.6	1e-144	mitochondrial carrier protein, putative [Ricinus communis] >gi|223544519|gb|EEF46037.1| mitochondrial carrier protein, putative [Ricinus communis]	gi|356500903|ref|XM_003519222.1|	202	7e-49	PREDICTED: Glycine max mitoferrin-like (LOC100804832), mRNA	sp|Q9FHX2|MFL1_ARATH	127	2e-29	Protein MITOFERRINLIKE 1, chloroplastic OS=Arabidopsis thaliana GN=MFL1 PE=2 SV=1	--	--	--	--	--	K15113	1e-145	514	rcu:RCOM_1402800	solute carrier family 25 (mitochondrial iron transporter), member 28/37	GO:0055085//transmembrane transport;GO:0006839//mitochondrial transport;GO:0015824//proline transport	GO:0005215//transporter activity	GO:0005743//mitochondrial inner membrane;GO:0016021//integral to membrane	--
CL1510.Contig2_All	2469	448	341	7.5603	3.7391	-1.0158	Down	6.48e-23	3.3e-21	2469	341	731	3.7391	10.6738	1.51331	Up	2.76e-15	7.19e-15	gi|225433434|ref|XP_002285667.1|	439.1	0	PREDICTED: dihydroxy-acid dehydratase-like [Vitis vinifera]	gi|225314232|dbj|AK320978.1|	747	0	Solanum lycopersicum cDNA, clone: LEFL1015CD10, HTC in leaf	--	--	--	--	SPAC17G8.06c	436	0	COG0129	Dihydroxyacid dehydratase/phosphogluconate dehydratase	K01687	0	624	vvi:100242520	dihydroxy-acid dehydratase [EC:4.2.1.9]	GO:0009220//pyrimidine ribonucleotide biosynthetic process;GO:0009097//isoleucine biosynthetic process;GO:0009099//valine biosynthetic process;GO:0009555//pollen development	GO:0005507//copper ion binding;GO:0004160//dihydroxy-acid dehydratase activity	GO:0005829//cytosol;GO:0009570//chloroplast stroma	ko01110//Biosynthesis of secondary metabolites;ko00290//Valine, leucine and isoleucine biosynthesis;ko01100//Metabolic pathways;ko00770//Pantothenate and CoA biosynthesis
CL9976.Contig2_All	2050	1070	451	21.7476	5.956	-1.8684	Down	1.07e-131	3.87e-129	2050	451	964	5.956	16.953	1.50912	Up	1.7e-19	5.18e-19	gi|225451866|ref|XP_002282329.1|	663.3	0	PREDICTED: sodium-coupled neutral amino acid transporter 4 [Vitis vinifera]	gi|224119331|ref|XM_002331249.1|	141	3e-30	Populus trichocarpa amino acid transporter, mRNA	sp|P92934|AAP6_ARATH	65.9	9e-11	Amino acid permease 6 OS=Arabidopsis thaliana GN=AAP6 PE=1 SV=1	SPBC1685.07c	117	6e-26	COG0814	Amino acid permeases	K14207	0	663	vvi:100258371	solute carrier family 38 (sodium-coupled neutral amino acid transporter), member 2	GO:0006865//amino acid transport	GO:0015171//amino acid transmembrane transporter activity;GO:0005275//amine transmembrane transporter activity	GO:0016023//cytoplasmic membrane-bounded vesicle;GO:0005886//plasma membrane;GO:0005774//vacuolar membrane;GO:0016021//integral to membrane	--
CL125.Contig27_All	4001	82	53	0.8539	0.3586	-1.2517	Down	5.62e-07	8.67e-06	4001	53	113	0.3586	1.0182	1.50557	Up	0.00223952	0.00292337	--	--	--	--	--	--	--	--	--	--	--	--	--	--	--	--	--	--	--	--	--	--	-	-	-	--
Unigene23787_All	973	42	23	1.7985	0.64	-1.4907	Down	4.13e-05	0.000455	973	23	49	0.64	1.8155	1.50422	Up	0.0467284	0.0519077	--	--	--	--	--	--	--	--	--	--	--	--	--	--	--	--	--	--	--	--	--	--	-	-	-	--
CL9141.Contig1_All	836	71	32	3.5386	1.0363	-1.7717	Down	1.43e-09	3.07e-08	836	32	68	1.0363	2.9324	1.50064	Up	0.0190482	0.0222847	gi|224073184|ref|XP_002304013.1|	142.5	6e-33	predicted protein [Populus trichocarpa] >gi|222841445|gb|EEE78992.1| predicted protein [Populus trichocarpa]	--	--	--	--	sp|P13240|DR206_PEA	55.1	5e-08	Disease resistance response protein 206 OS=Pisum sativum GN=PI206 PE=2 SV=2	--	--	--	--	--	--	--	--	--	--	-	-	GO:0016023//cytoplasmic membrane-bounded vesicle	--
CL3117.Contig8_All	3276	108	81	1.3736	0.6694	-1.037	Down	8.32e-07	1.25e-05	3276	81	172	0.6694	1.8928	1.49958	Up	0.000173548	0.000250064	gi|147861933|emb|CAN78769.1|	375.9	0	hypothetical protein VITISV_024248 [Vitis vinifera]	gi|225424706|ref|XM_002264837.1|	563	1e-157	PREDICTED: Vitis vinifera probable alpha,alpha-trehalose-phosphate synthase [UDP-forming] 10-like (LOC100246842), mRNA	sp|Q9LRA7|TPS9_ARATH	994	0	Probable alpha,alpha-trehalose-phosphate synthase [UDP-forming] 9 OS=Arabidopsis thaliana GN=TPS9 PE=1 SV=1	YBR126c	253	3e-93	COG0380	Trehalose-6-phosphate synthase	K16055	0	1056	vvi:100246842	trehalose 6-phosphate synthase/phosphatase [EC:2.4.1.15 3.1.3.12]	GO:0009753//response to jasmonic acid stimulus;GO:0009744//response to sucrose stimulus;GO:0048440//carpel development;GO:0009750//response to fructose stimulus;GO:0048507//meristem development;GO:0016099//monoterpenoid biosynthetic process;GO:0009611//response to wounding;GO:0080027//response to herbivore;GO:0010093//specification of floral organ identity;GO:0005992//trehalose biosynthetic proce…	GO:0003825//alpha,alpha-trehalose-phosphate synthase (UDP-forming) activity;GO:0004805//trehalose-phosphatase activity;GO:0000287//magnesium ion binding;GO:0034768//(E)-beta-ocimene synthase activity;GO:0050551//myrcene synthase activity	GO:0009507//chloroplast;GO:0005634//nucleus	ko00500//Starch and sucrose metabolism
CL4835.Contig2_All	1369	220	100	6.6958	1.9776	-1.7595	Down	2.73e-26	1.59e-24	1369	100	212	1.9776	5.5828	1.49724	Up	3.17e-05	4.8e-05	gi|224112271|ref|XP_002316138.1|	586.3	3e-166	amino acid transporter [Populus trichocarpa] >gi|222865178|gb|EEF02309.1| amino acid transporter [Populus trichocarpa]	gi|224112270|ref|XM_002316102.1|	107	3e-20	Populus trichocarpa amino acid transporter, mRNA	sp|Q9C9J0|LHTL5_ARATH	103	2e-22	Lysine histidine transporter-like 5 OS=Arabidopsis thaliana GN=At1g71680 PE=2 SV=2	YJR001w	166	9e-41	COG0814	Amino acid permeases	K15015	3e-167	586	pop:POPTR_770032	solute carrier family 32 (vesicular inhibitory amino acid transporter)	-	-	GO:0016021//integral to membrane	--
CL125.Contig9_All	2971	52	26	0.7293	0.2369	-1.6222	Down	1.19e-06	1.73e-05	2971	26	55	0.2369	0.6674	1.49427	Up	0.037068	0.0417942	--	--	--	--	--	--	--	--	--	--	--	--	--	--	--	--	--	--	--	--	--	--	-	-	-	--
Unigene26764_All	1816	161	110	3.694	1.6399	-1.1716	Down	2.99e-11	7.61e-10	1816	110	232	1.6399	4.6057	1.48981	Up	1.6e-05	2.48e-05	gi|224105893|ref|XP_002313970.1|	687.2	0	predicted protein [Populus trichocarpa] >gi|222850378|gb|EEE87925.1| predicted protein [Populus trichocarpa]	gi|356537596|ref|XM_003537265.1|	127	4e-26	PREDICTED: Glycine max glucan endo-1,3-beta-glucosidase 9-like (LOC100777941), mRNA	sp|Q9FGH4|E139_ARATH	598	3e-171	Glucan endo-1,3-beta-glucosidase 9 OS=Arabidopsis thaliana GN=At5g58480 PE=1 SV=1	--	--	--	--	--	--	--	--	--	--	GO:0005975//carbohydrate metabolic process;GO:0008356//asymmetric cell division;GO:0009736//cytokinin mediated signaling pathway	GO:0004553//hydrolase activity, hydrolyzing O-glycosyl compounds;GO:0043169//cation binding	GO:0046658//anchored to plasma membrane	--
CL13005.Contig1_All	755	1196	820	66.0034	29.4036	-1.1665	Down	8.43e-73	1.39e-70	755	820	1727	29.4036	82.4648	1.48779	Up	4.82e-32	2.35e-31	gi|21322711|emb|CAD22154.1|	186.4	3e-46	pherophorin-dz1 protein [Volvox carteri f. nagariensis]	gi|32479345|gb|AY321293.1|	81.8	9e-13	Lycopersicon esculentum glycine-rich protein TomR2 (TomR2) gene, complete cds	sp|P27483|GRP1_ARATH	268	2e-72	Glycine-rich cell wall structural protein OS=Arabidopsis thaliana GN=At3g17050 PE=2 SV=2	XF0818	172	4e-43	COG2730	Endoglucanase	K14709	2e-59	226	vcn:VOLCADRAFT_104214	solute carrier family 39 (zinc transporter), member 1/2/3	-	-	GO:0016023//cytoplasmic membrane-bounded vesicle	ko01100//Metabolic pathways;ko00564//Glycerophospholipid metabolism;ko00565//Ether lipid metabolism;ko04144//Endocytosis
CL9276.Contig1_All	1380	134	85	4.0458	1.6675	-1.2787	Down	7.79e-11	1.91e-09	1380	85	179	1.6675	4.6762	1.48765	Up	0.000160019	0.000230939	gi|359359238|gb|AEV41137.1|	330.9	2e-89	D6-type cyclin [Populus x canadensis]	--	--	--	--	sp|Q69S43|CCD61_ORYSJ	162	5e-40	Cyclin-D6-1 OS=Oryza sativa subsp. japonica GN=CYCD6-1 PE=2 SV=1	--	--	--	--	--	K14505	5e-24	110	aly:ARALYDRAFT_919983	cyclin D3, plant	GO:0000278//mitotic cell cycle;GO:0045736//negative regulation of cyclin-dependent protein kinase activity;GO:0010440//stomatal lineage progression;GO:0042023//DNA endoreduplication	GO:0005515//protein binding	-	ko04075//Plant hormone signal transduction
Unigene24247_All	489	52	19	4.4307	1.0519	-2.0745	Down	8.01e-09	1.57e-07	489	19	40	1.0519	2.949	1.48723	Up	0.0798148	0.0859104	--	--	--	--	--	--	--	--	--	--	--	--	--	--	--	--	--	--	--	--	--	--	-	-	-	--
CL6463.Contig2_All	1433	82	59	2.3842	1.1147	-1.0968	Down	6.84e-06	8.85e-05	1433	59	124	1.1147	3.1196	1.48471	Up	0.00178689	0.00235639	gi|147766924|emb|CAN65226.1|	364	3e-99	hypothetical protein VITISV_023080 [Vitis vinifera]	gi|225446127|ref|XM_002270515.1|	186	4e-44	PREDICTED: Vitis vinifera uncharacterized LOC100259784 (LOC100259784), mRNA	sp|B0F481|BIODA_ARATH	332	4e-91	Bifunctional dethiobiotin synthetase/7,8-diamino-pelargonic acid aminotransferase, mitochondrial OS=Arabidopsis thaliana GN=BIO3-BIO1 PE=1 SV=1	CPn1041	117	6e-26	COG0161	Adenosylmethionine-8-amino-7-oxononanoate aminotransferase	K00833	2e-99	361	vvi:100259784	adenosylmethionine-8-amino-7-oxononanoate aminotransferase [EC:2.6.1.62]	GO:0051726//regulation of cell cycle;GO:0051567//histone H3-K9 methylation;GO:0006270//DNA replication initiation;GO:0009102//biotin biosynthetic process;GO:0008283//cell proliferation;GO:0006275//regulation of DNA replication;GO:0006306//DNA methylation	GO:0004015//adenosylmethionine-8-amino-7-oxononanoate transaminase activity;GO:0004141//dethiobiotin synthase activity;GO:0005524//ATP binding;GO:0000287//magnesium ion binding;GO:0030170//pyridoxal phosphate binding	GO:0005739//mitochondrion	ko00780//Biotin metabolism;ko01100//Metabolic pathways
Unigene24745_All	506	199	102	16.3864	5.4574	-1.5862	Down	8.46e-21	3.94e-19	506	102	214	5.4574	15.2471	1.48225	Up	4.07e-05	6.09e-05	gi|157042761|gb|ABV02032.1|	160.2	1e-38	sucrose responsive element binding factor 2 [Nicotiana langsdorffii x Nicotiana sanderae]	gi|288552750|gb|GQ117982.1|	85.7	4e-14	Chionanthus retusus clone StvCHR_859 microsatellite sequence	sp|Q9FDW1|MYB44_ARATH	104	2e-23	Transcription factor MYB44 OS=Arabidopsis thaliana GN=MYB44 PE=2 SV=1	--	--	--	--	--	K09422	3e-39	159	vvi:100233128	myb proto-oncogene protein, plant	-	-	-	--
CL9976.Contig4_All	810	67	41	3.4464	1.3704	-1.3305	Down	2.07e-06	2.91e-05	810	41	86	1.3704	3.8277	1.48188	Up	0.00978136	0.011955	gi|225451866|ref|XP_002282329.1|	267.7	1e-70	PREDICTED: sodium-coupled neutral amino acid transporter 4 [Vitis vinifera]	gi|359488365|ref|XM_002282293.2|	125	7e-26	PREDICTED: Vitis vinifera sodium-coupled neutral amino acid transporter 4-like (LOC100258371), mRNA	--	--	--	--	SPBC1685.07c	53.9	3e-07	COG0814	Amino acid permeases	K14207	1e-71	267	vvi:100258371	solute carrier family 38 (sodium-coupled neutral amino acid transporter), member 2	GO:0006865//amino acid transport	GO:0015171//amino acid transmembrane transporter activity	GO:0005886//plasma membrane;GO:0005774//vacuolar membrane;GO:0016021//integral to membrane	--
Unigene10436_All	759	505	349	27.7224	12.4485	-1.1551	Down	2.77e-31	1.94e-29	759	349	731	12.4485	34.7215	1.47986	Up	3.34e-14	8.33e-14	gi|388784848|gb|AFK78108.1|	176.8	2e-43	snakin-2-like protein [Nicotiana tabacum]	gi|225320062|dbj|AK324432.1|	145	7e-32	Solanum lycopersicum cDNA, clone: LEFL1077DC01, HTC in leaf	sp|Q9LFR3|GASAE_ARATH	108	4e-24	Gibberellin-regulated protein 14 OS=Arabidopsis thaliana GN=GASA14 PE=1 SV=1	--	--	--	--	--	--	--	--	--	--	-	-	-	--
CL880.Contig3_All	1934	79	53	1.702	0.7419	-1.1979	Down	2.11e-06	2.96e-05	1934	53	111	0.7419	2.0691	1.47971	Up	0.00334638	0.00429365	gi|255540603|ref|XP_002511366.1|	331.6	2e-89	ring finger protein, putative [Ricinus communis] >gi|223550481|gb|EEF51968.1| ring finger protein, putative [Ricinus communis]	gi|225445989|ref|XM_002267308.1|	107	4e-20	PREDICTED: Vitis vinifera RING-H2 finger protein ATL43-like (LOC100259882), mRNA	sp|Q5EAE9|ATL43_ARATH	304	1e-82	RING-H2 finger protein ATL43 OS=Arabidopsis thaliana GN=ATL43 PE=2 SV=2	ECU07g0330	58.5	4e-08	COG5540	RING-finger-containing ubiquitin ligase	K05283	3e-16	85.5	aly:ARALYDRAFT_354960	phosphatidylinositol glycan, class W [EC:2.3.-.-]	-	GO:0046872//metal ion binding	-	ko00563//Glycosylphosphatidylinositol(GPI)-anchor biosynthesis;ko01100//Metabolic pathways
Unigene4444_All	298	156	86	21.8117	7.813	-1.4812	Down	3.67e-15	1.26e-13	298	86	180	7.813	21.7761	1.4788	Up	0.000181153	0.000260606	--	--	--	--	--	--	--	--	--	--	--	--	--	--	--	--	--	--	--	--	--	--	-	-	-	--
CL5307.Contig5_All	1828	92	58	2.097	0.859	-1.2876	Down	5.96e-08	1.05e-06	1828	58	121	0.859	2.3863	1.47405	Up	0.00233692	0.00303295	gi|5931643|emb|CAB56570.1|	352.8	9e-96	squamosa promoter binding protein-homologue 5 [Antirrhinum majus]	gi|5931642|emb|AJ011623.1|	214	2e-52	Antirrhinum majus mRNA for squamosa promoter binding protein-homologue 5, partial	sp|Q700W2|SPL9_ARATH	126	4e-29	Squamosa promoter-binding-like protein 9 OS=Arabidopsis thaliana GN=SPL9 PE=2 SV=2	--	--	--	--	--	--	--	--	--	--	-	-	-	--
CL7710.Contig1_All	861	123	71	5.9523	2.2325	-1.4148	Down	1.54e-11	4.03e-10	861	71	148	2.2325	6.197	1.47291	Up	0.000762996	0.00104593	gi|341940410|sp|A7PHN8.2|CSPL4_VITVI	210.3	2e-53	RecName: Full=CASP-like protein VIT_17s0000g00560	--	--	--	--	sp|A7PHN8|CSPL4_VITVI	210	9e-55	CASP-like protein VIT_17s0000g00560 OS=Vitis vinifera GN=VIT_17s0000g00560 PE=2 SV=2	--	--	--	--	--	--	--	--	--	--	-	-	-	--
CL7231.Contig4_All	2760	212	134	3.2004	1.3144	-1.2838	Down	2.28e-16	8.43e-15	2760	134	278	1.3144	3.6313	1.46608	Up	4.51e-06	7.23e-06	gi|356500545|ref|XP_003519092.1|	188	0	PREDICTED: ABC transporter G family member 22-like [Glycine max]	gi|225439330|ref|XR_077598.1|	801	0	PREDICTED: Vitis vinifera ABC transporter G family member 22-like (LOC100240995), miscRNA	sp|Q93YS4|AB22G_ARATH	948	0	ABC transporter G family member 22 OS=Arabidopsis thaliana GN=ABCG22 PE=1 SV=1	YCR011c_2	191	6e-48	COG1131	ABC-type multidrug transport system, ATPase component	K05681	3e-90	331	cme:CMS467C	ATP-binding cassette, subfamily G (WHITE), member 2	GO:0009414//response to water deprivation;GO:0006200//ATP catabolic process;GO:0010148//transpiration	GO:0015412//molybdate transmembrane-transporting ATPase activity;GO:0005524//ATP binding	GO:0005739//mitochondrion;GO:0005886//plasma membrane	ko03040//Spliceosome;ko02010//ABC transporters
CL5227.Contig4_All	1672	190	129	4.7348	2.0888	-1.1806	Down	3.71e-13	1.11e-11	1672	129	267	2.0888	5.757	1.46264	Up	7.66e-06	1.22e-05	gi|209967471|gb|ACJ02360.1|	150.2	8e-35	hypothetical protein [Populus euphratica]	gi|224087556|ref|XM_002308153.1|	63.9	5e-07	Populus trichocarpa predicted protein, mRNA	--	--	--	--	--	--	--	--	--	--	--	--	--	--	GO:0009651//response to salt stress	-	-	--
CL11744.Contig4_All	670	100	74	6.2188	2.9901	-1.0564	Down	1.47e-06	2.11e-05	670	74	153	2.9901	8.2327	1.46117	Up	0.000747626	0.00102642	gi|224092278|ref|XP_002309540.1|	90.5	2e-17	predicted protein [Populus trichocarpa] >gi|222855516|gb|EEE93063.1| predicted protein [Populus trichocarpa]	--	--	--	--	--	--	--	--	--	--	--	--	--	--	--	--	--	--	-	-	-	--
Unigene20919_All	1011	74	46	3.0497	1.2318	-1.3079	Down	8.59e-07	1.28e-05	1011	46	95	1.2318	3.3876	1.4595	Up	0.0082639	0.0101554	gi|4321399|gb|AAD15744.1|	499.6	2e-140	omega-3 fatty acid desaturase [Perilla frutescens]	gi|4321398|gb|AF047039.1|AF047039	541	1e-151	Perilla frutescens omega-3 fatty acid desaturase (FAD3) mRNA, complete cds	sp|P48620|FAD3C_SESIN	436	8e-123	Omega-3 fatty acid desaturase, chloroplastic OS=Sesamum indicum GN=FAD7 PE=2 SV=1	sll1441	285	9e-77	COG3239	Fatty acid desaturase	K10257	9e-126	447	vvi:100247097	omega-3 fatty acid desaturase (delta-15 desaturase) [EC:1.14.19.-]	GO:0006629//lipid metabolic process;GO:0055114//oxidation-reduction process	GO:0016717//oxidoreductase activity, acting on paired donors, with oxidation of a pair of donors resulting in the reduction of molecular oxygen to two molecules of water	-	ko01040//Biosynthesis of unsaturated fatty acids
Unigene21977_All	599	51	33	3.5475	1.4915	-1.25	Down	8.03e-05	0.000828	599	33	68	1.4915	4.0927	1.45629	Up	0.0266686	0.0305267	--	--	--	--	--	--	--	--	--	--	--	--	--	--	--	--	--	--	--	--	--	--	-	-	-	--
CL118.Contig10_All	1914	60	36	1.3061	0.5092	-1.359	Down	4.96e-06	6.58e-05	1914	36	74	0.5092	1.3938	1.45272	Up	0.0212302	0.0246774	gi|296088173|emb|CBI35665.3|	125.9	2e-27	unnamed protein product [Vitis vinifera]	gi|225318570|dbj|AK329545.1|	226	6e-56	Solanum lycopersicum cDNA, clone: LEFL3146M24, HTC in root	--	--	--	--	--	--	--	--	--	--	--	--	--	--	GO:0015995//chlorophyll biosynthetic process	-	GO:0005634//nucleus	--
Unigene5996_All	2142	188	130	3.657	1.6431	-1.1542	Down	1.28e-12	3.67e-11	2142	130	267	1.6431	4.4938	1.45152	Up	1.04e-05	1.63e-05	gi|225438343|ref|XP_002272907.1|	913.7	0	PREDICTED: fatty acid amide hydrolase [Vitis vinifera] >gi|296082617|emb|CBI21622.3| unnamed protein product [Vitis vinifera]	gi|225438342|ref|XM_002272871.1|	343	4e-91	PREDICTED: Vitis vinifera fatty acid amide hydrolase-like (LOC100254266), mRNA	sp|Q7XJJ7|FAAH_ARATH	493	2e-139	Fatty acid amide hydrolase OS=Arabidopsis thaliana GN=FAAH PE=1 SV=1	all1053	201	4e-51	COG0154	Asp-tRNAAsn/Glu-tRNAGln amidotransferase A subunit and related amidases	K02433	2e-47	189	smo:SELMODRAFT_269599	aspartyl-tRNA(Asn)/glutamyl-tRNA (Gln) amidotransferase subunit A [EC:6.3.5.6 6.3.5.7]	-	GO:0016884//carbon-nitrogen ligase activity, with glutamine as amido-N-donor;GO:0016740//transferase activity	-	ko00970//Aminoacyl-tRNA biosynthesis;ko01100//Metabolic pathways
CL4186.Contig1_All	1656	301	149	7.5733	2.4359	-1.6365	Down	5.37e-32	3.86e-30	1656	149	306	2.4359	6.6617	1.45144	Up	2.33e-06	3.84e-06	gi|359478542|ref|XP_003632130.1|	73.9	7e-12	PREDICTED: mitoferrin-like [Vitis vinifera] >gi|297745824|emb|CBI15880.3| unnamed protein product [Vitis vinifera]	gi|359478541|ref|XM_003632082.1|	230	3e-57	PREDICTED: Vitis vinifera mitoferrin-like (LOC100853238), mRNA	sp|Q9FHX2|MFL1_ARATH	127	2e-29	Protein MITOFERRINLIKE 1, chloroplastic OS=Arabidopsis thaliana GN=MFL1 PE=2 SV=1	--	--	--	--	--	K15113	5e-146	516	vvi:100251809	solute carrier family 25 (mitochondrial iron transporter), member 28/37	GO:0055085//transmembrane transport;GO:0006839//mitochondrial transport;GO:0015824//proline transport	GO:0005215//transporter activity	GO:0005743//mitochondrial inner membrane;GO:0016021//integral to membrane	--
CL10933.Contig3_All	3012	149	40	2.0612	0.3595	-2.5194	Down	2.01e-28	1.28e-26	3012	40	82	0.3595	0.9815	1.449	Up	0.0157058	0.0186649	gi|255563438|ref|XP_002522721.1|	23.9	2e-34	cytochrome P450, putative [Ricinus communis] >gi|223537959|gb|EEF39572.1| cytochrome P450, putative [Ricinus communis]	gi|225314229|dbj|AK320975.1|	67.9	5e-08	Solanum lycopersicum cDNA, clone: LEFL1015CB06, HTC in leaf	sp|A6YIH8|C7D55_HYOMU	253	3e-71	Premnaspirodiene oxygenase OS=Hyoscyamus muticus GN=CYP71D55 PE=1 SV=1	VNG0422G	56.2	3e-07	COG2124	Cytochrome P450	K13267	1e-68	243	gmx:100814284	cytochrome P450, family 71, subfamily D, polypeptide 9 (flavonoid 6-hydroxylase) [EC:1.14.13.-]	-	GO:0046872//metal ion binding;GO:0016709//oxidoreductase activity, acting on paired donors, with incorporation or reduction of molecular oxygen, NADH or NADPH as one donor, and incorporation of one atom of oxygen	-	ko01110//Biosynthesis of secondary metabolites;ko00943//Isoflavonoid biosynthesis
CL3076.Contig2_All	1086	62	44	2.3787	1.0969	-1.1167	Down	7.16e-05	0.000748	1086	44	90	1.0969	2.9877	1.4456	Up	0.01165	0.0140861	gi|225444838|ref|XP_002279095.1|	329.7	4e-89	PREDICTED: cleavage and polyadenylation specificity factor subunit 5-like [Vitis vinifera]	gi|363807125|ref|NM_001255666.1|	79.8	5e-12	Glycine max cleavage and polyadenylation specificity factor subunit 5-like (LOC100791216), mRNA	--	--	--	--	--	--	--	--	--	K14397	3e-59	227	rcu:RCOM_1496400	cleavage and polyadenylation specificity factor subunit 5	GO:0006378//mRNA polyadenylation;GO:0010260//organ senescence	GO:0003729//mRNA binding;GO:0016787//hydrolase activity	GO:0005849//mRNA cleavage factor complex	ko03015//mRNA surveillance pathway
CL9744.Contig2_All	439	69	45	6.5489	2.7751	-1.2387	Down	5.29e-06	6.99e-05	439	45	92	2.7751	7.5552	1.44493	Up	0.0108156	0.0131125	gi|32479346|gb|AAP83840.1|	59.7	1e-08	glycine-rich protein TomR2 [Solanum lycopersicum]	--	--	--	--	sp|P10496|GRP2_PHAVU	92.8	7e-20	Glycine-rich cell wall structural protein 1.8 OS=Phaseolus vulgaris PE=2 SV=1	XF0818	77.4	8e-15	COG2730	Endoglucanase	K01115	2e-15	79.3	vcn:VOLCADRAFT_99471	phospholipase D [EC:3.1.4.4]	-	-	-	ko01100//Metabolic pathways;ko00564//Glycerophospholipid metabolism;ko00565//Ether lipid metabolism;ko04144//Endocytosis
CL7711.Contig1_All	982	132	96	5.6007	2.6466	-1.0815	Down	1.71e-08	3.24e-07	982	96	196	2.6466	7.1956	1.44297	Up	0.000191113	0.000273626	gi|359483871|ref|XP_002276286.2|	414.5	1e-114	PREDICTED: katanin p60 ATPase-containing subunit A-like 2 [Vitis vinifera]	gi|359483870|ref|XM_002276250.2|	392	1e-106	PREDICTED: Vitis vinifera katanin p60 ATPase-containing subunit A-like 2 (LOC100253260), mRNA	sp|Q9SEX2|KTNA1_ARATH	196	2e-50	Katanin p60 ATPase-containing subunit OS=Arabidopsis thaliana GN=AAA1 PE=1 SV=1	SPAC2G11.06	181	2e-45	COG0464	ATPases of the AAA+ class	K07767	5e-50	196	aly:ARALYDRAFT_895959	microtubule-severing ATPase [EC:3.6.4.3]	-	GO:0008568//microtubule-severing ATPase activity;GO:0005524//ATP binding	-	--
CL9368.Contig1_All	1185	1023	639	35.9699	14.5988	-1.3009	Down	3.97e-74	6.73e-72	1185	639	1303	14.5988	39.6414	1.44116	Up	5.7e-22	1.86e-21	gi|225452580|ref|XP_002280833.1|	413.3	3e-114	PREDICTED: metalloendoproteinase 1 [Vitis vinifera] >gi|147807820|emb|CAN73129.1| hypothetical protein VITISV_030257 [Vitis vinifera]	gi|359488749|ref|XM_002280797.2|	77.8	2e-11	PREDICTED: Vitis vinifera metalloendoproteinase 1-like (LOC100257620), mRNA	sp|P29136|MEP1_SOYBN	236	2e-62	Metalloendoproteinase 1 OS=Glycine max PE=1 SV=2	--	--	--	--	--	K07761	1e-63	241	ath:AT1G59970	gelatinase A [EC:3.4.24.24]	GO:0008152//metabolic process	GO:0046872//metal ion binding;GO:0008237//metallopeptidase activity	-	--
Unigene13298_All	729	1856	683	106.08	25.3645	-2.0643	Down	7.73e-260	7.25e-257	729	683	1391	25.3645	68.7896	1.43938	Up	3.04e-23	1.03e-22	gi|13507262|gb|AAK28533.1|AF329829_1	108.6	8e-23	lipid transfer protein precursor [Corylus avellana]	--	--	--	--	sp|Q43748|NLTP_BETVU	104	6e-23	Non-specific lipid-transfer protein OS=Beta vulgaris GN=IWF1' PE=3 SV=1	--	--	--	--	--	--	--	--	--	--	-	-	-	--
Unigene4798_All	1089	129	88	4.9356	2.1877	-1.1738	Down	2.53e-09	5.28e-08	1089	88	179	2.1877	5.9258	1.4376	Up	0.000403548	0.000562597	gi|224120802|ref|XP_002330955.1|	346.3	4e-94	predicted protein [Populus trichocarpa] >gi|222873149|gb|EEF10280.1| predicted protein [Populus trichocarpa]	--	--	--	--	sp|Q9M1V2|SOT5_ARATH	246	1e-65	Cytosolic sulfotransferase 5 OS=Arabidopsis thaliana GN=SOT5 PE=1 SV=1	--	--	--	--	--	K11821	2e-60	231	aly:ARALYDRAFT_895283	desulfoglucosinolate sulfotransferase A/B/C [EC:2.8.2.-]	GO:0050896//response to stimulus;GO:0009812//flavonoid metabolic process	GO:0008146//sulfotransferase activity	-	ko00966//Glucosinolate biosynthesis;ko00380//Tryptophan metabolism;ko01110//Biosynthesis of secondary metabolites
CL3451.Contig5_All	1050	52	33	2.0635	0.8509	-1.278	Down	5.07e-05	0.00055	1050	33	67	0.8509	2.3004	1.43482	Up	0.0325616	0.0369441	gi|124484371|dbj|BAF46296.1|	371.7	9e-102	cytochrome P450 [Ipomoea nil]	gi|224134576|ref|XM_002321821.1|	95.6	8e-17	Populus trichocarpa cytochrome P450 (CYP96A16v1), mRNA	sp|Q9FMY1|C86B1_ARATH	248	5e-66	Cytochrome P450 86B1 OS=Arabidopsis thaliana GN=CYP86B1 PE=2 SV=1	BH0579	115	2e-25	COG2124	Cytochrome P450	K15402	5e-71	266	mtr:MTR_4g075110	cytochrome P450, family 86, subfamily B, polypeptide 1 (fatty acid omega-hydroxylase) [EC:1.14.-.-]	-	GO:0016491//oxidoreductase activity;GO:0005488//binding	-	ko00945//Stilbenoid, diarylheptanoid and gingerol biosynthesis;ko00903//Limonene and pinene degradation;ko01110//Biosynthesis of secondary metabolites;ko00073//Cutin, suberine and wax biosynthesis;ko01100//Metabolic pathways
CL8951.Contig2_All	1539	137	74	3.7091	1.3017	-1.5107	Down	7.33e-14	2.32e-12	1539	74	150	1.3017	3.5138	1.43264	Up	0.00131264	0.0017619	gi|10432446|emb|CAC10358.1|	565.5	7e-160	protein phosphatase 2C [Nicotiana tabacum] >gi|22553023|emb|CAC84141.2| protein phosphatase 2C [Nicotiana tabacum]	gi|22553022|emb|AJ309007.2|	155	2e-34	Nicotiana tabacum mRNA for protein phosphatase 2C (pp2C gene)	sp|P49598|P2C37_ARATH	444	6e-125	Protein phosphatase 2C 37 OS=Arabidopsis thaliana GN=PP2CA PE=1 SV=1	YDL006w	123	8e-28	COG0631	Serine/threonine protein phosphatase	K14497	4e-141	499	vvi:100247958	protein phosphatase 2C [EC:3.1.3.16]	GO:0009628//response to abiotic stimulus;GO:0009738//abscisic acid mediated signaling pathway;GO:0006950//response to stress	GO:0004721//phosphoprotein phosphatase activity	-	ko04075//Plant hormone signal transduction
CL8331.Contig1_All	2934	128	80	1.8177	0.7382	-1.3	Down	1.19e-10	2.85e-09	2934	80	162	0.7382	1.9906	1.43112	Up	0.00085532	0.00116894	gi|255538598|ref|XP_002510364.1|	243.8	1e-62	hypothetical protein RCOM_1593930 [Ricinus communis] >gi|223551065|gb|EEF52551.1| hypothetical protein RCOM_1593930 [Ricinus communis]	gi|155368359|emb|CU459062.7|	85.7	2e-13	S.lycopersicum DNA sequence from clone LE_HBa-75G11 on chromosome 4, complete sequence	--	--	--	--	--	--	--	--	--	--	--	--	--	--	GO:0019219;GO:0016458//gene silencing;GO:0090304;GO:2000112;GO:0016569//covalent chromatin modification	-	-	--
CL3386.Contig3_All	259	81	41	13.0307	4.2857	-1.6043	Down	1.79e-09	3.79e-08	259	41	83	4.2857	11.5532	1.43069	Up	0.0176992	0.0208416	gi|388499944|gb|AFK38038.1|	152.5	1e-36	unknown [Medicago truncatula]	gi|47105275|gb|BT013860.1|	117	5e-24	Lycopersicon esculentum clone 132840F, mRNA sequence	--	--	--	--	--	--	--	--	--	--	--	--	--	--	-	-	-	--
CL2683.Contig17_All	2556	75	41	1.2226	0.4343	-1.4932	Down	4.08e-08	7.37e-07	2556	41	83	0.4343	1.1707	1.43061	Up	0.0176992	0.0208145	gi|224133440|ref|XP_002321568.1|	69.3	3e-10	predicted protein [Populus trichocarpa] >gi|222868564|gb|EEF05695.1| predicted protein [Populus trichocarpa]	--	--	--	--	--	--	--	--	--	--	--	--	--	K02183	7e-08	58.2	pop:POPTR_825902	calmodulin	-	-	GO:0009536//plastid	ko04070//Phosphatidylinositol signaling system;ko04626//Plant-pathogen interaction
Unigene14697_All	1703	71	46	1.7371	0.7313	-1.2481	Down	3.38e-06	4.6e-05	1703	46	93	0.7313	1.9688	1.42878	Up	0.0121674	0.0146921	--	--	--	--	--	--	--	--	--	--	--	--	--	--	--	--	--	--	--	--	--	--	-	-	-	--
CL1391.Contig2_All	2264	1007	716	18.5325	8.5619	-1.1141	Down	2.91e-57	3.81e-55	2264	716	1446	8.5619	23.0258	1.42725	Up	2.27e-23	7.79e-23	gi|255582633|ref|XP_002532097.1|	875.5	0	phosphoethanolamine n-methyltransferase, putative [Ricinus communis] >gi|223528231|gb|EEF30287.1| phosphoethanolamine n-methyltransferase, putative [Ricinus communis]	gi|225313678|dbj|AK320624.1|	777	0	Solanum lycopersicum cDNA, clone: LEFL1011BG12, HTC in leaf	sp|Q9M571|PEAMT_SPIOL	848	0	Phosphoethanolamine N-methyltransferase OS=Spinacia oleracea GN=PEAMT PE=1 SV=1	mll3672	97.8	7e-20	COG0500	SAM-dependent methyltransferases	K05929	0	875	rcu:RCOM_0161380	phosphoethanolamine N-methyltransferase [EC:2.1.1.103]	GO:0006499//N-terminal protein myristoylation;GO:0043085//positive regulation of catalytic activity;GO:0019252//starch biosynthetic process;GO:0000023//maltose metabolic process;GO:0009698//phenylpropanoid metabolic process;GO:0042425//choline biosynthetic process;GO:0010183//pollen tube guidance;GO:0006598//polyamine catabolic process;GO:0042398//cellular modified amino acid biosynthetic process…	GO:0000234//phosphoethanolamine N-methyltransferase activity;GO:0004379//glycylpeptide N-tetradecanoyltransferase activity;GO:0052667//phosphomethylethanolamine N-methyltransferase activity	GO:0005829//cytosol	ko00564//Glycerophospholipid metabolism
CL1570.Contig6_All	1067	159	109	6.2089	2.7656	-1.1667	Down	4.6e-11	1.15e-09	1067	109	220	2.7656	7.4333	1.42641	Up	0.00011051	0.000161555	gi|12229785|sp|O04937.1|DHEA_NICPL	433.7	2e-120	RecName: Full=Glutamate dehydrogenase A; Short=GDH A >gi|2196878|emb|CAA69600.1| NADH glutamate dehydrogenase [Nicotiana plumbaginifolia] >gi|8648954|emb|CAB94836.1| NADH glutamate dehydrogenase [Nicotiana plumbaginifolia]	gi|2218025|emb|Y08292.1|	509	1e-141	N.plumbaginifolia mRNA for NADH glutamate dehydrogenase	sp|O04937|DHEA_NICPL	433	7e-122	Glutamate dehydrogenase A OS=Nicotiana plumbaginifolia GN=GDHA PE=2 SV=1	TM1015	218	1e-56	COG0334	Glutamate dehydrogenase/leucine dehydrogenase	K00261	2e-119	427	pop:POPTR_828764	glutamate dehydrogenase (NAD(P)+) [EC:1.4.1.3]	GO:0006598//polyamine catabolic process;GO:0055114//oxidation-reduction process;GO:0009651//response to salt stress;GO:0009698//phenylpropanoid metabolic process;GO:0042398//cellular modified amino acid biosynthetic process;GO:0006944//cellular membrane fusion;GO:0048193//Golgi vesicle transport;GO:0046482//para-aminobenzoic acid metabolic process;GO:0046686//response to cadmium ion	GO:0005507//copper ion binding;GO:0008270//zinc ion binding;GO:0050897//cobalt ion binding;GO:0004353//glutamate dehydrogenase [NAD(P)+] activity;GO:0005524//ATP binding;GO:0004352//glutamate dehydrogenase (NAD+) activity	GO:0005739//mitochondrion;GO:0005774//vacuolar membrane;GO:0005794//Golgi apparatus;GO:0005886//plasma membrane	ko00910//Nitrogen metabolism;ko00330//Arginine and proline metabolism;ko01100//Metabolic pathways;ko00250//Alanine, aspartate and glutamate metabolism
Unigene12788_All	350	94	58	11.1903	4.4864	-1.3186	Down	2.38e-08	4.43e-07	350	58	117	4.4864	12.0515	1.42558	Up	0.00502098	0.00632531	--	--	--	--	gi|403043976|ref|NM_001255808.2|	69.9	2e-09	Glycine max elongation factor 1-gamma-like (LOC100810452), mRNA	--	--	--	--	--	--	--	--	--	--	--	--	--	--	-	-	-	--
CL8050.Contig1_All	322	96	71	12.4222	5.9695	-1.0572	Down	2.34e-06	3.27e-05	322	71	143	5.9695	16.0104	1.42333	Up	0.00195685	0.002573	gi|224285036|gb|ACN40247.1|	157.9	3e-38	unknown [Picea sitchensis]	gi|359472885|ref|XM_002284043.2|	65.9	2e-08	PREDICTED: Vitis vinifera probable ribose-5-phosphate isomerase-like (LOC100247460), mRNA	sp|Q9ZU38|RPIA_ARATH	145	7e-36	Probable ribose-5-phosphate isomerase OS=Arabidopsis thaliana GN=At2g01290 PE=2 SV=1	SA2127	94.7	4e-20	COG0120	Ribose 5-phosphate isomerase	K01807	4e-39	157	pop:POPTR_640727	ribose 5-phosphate isomerase A [EC:5.3.1.6]	GO:0030244//cellulose biosynthetic process;GO:0009052//pentose-phosphate shunt, non-oxidative branch;GO:0046109//uridine biosynthetic process;GO:0080167//response to karrikin	GO:0004751//ribose-5-phosphate isomerase activity	GO:0009536//plastid	ko00030//Pentose phosphate pathway;ko01110//Biosynthesis of secondary metabolites;ko01100//Metabolic pathways;ko00710//Carbon fixation in photosynthetic organisms
CL1910.Contig3_All	3356	450	339	5.5869	2.7347	-1.0307	Down	1.55e-23	8.08e-22	3356	339	680	2.7347	7.3048	1.41746	Up	1.66e-11	3.67e-11	gi|359480330|ref|XP_002268450.2|	389.8	1e-106	PREDICTED: receptor-like serine/threonine-protein kinase ALE2-like [Vitis vinifera] >gi|297744251|emb|CBI37221.3| unnamed protein product [Vitis vinifera]	gi|359480329|ref|XM_002268414.2|	424	1e-115	PREDICTED: Vitis vinifera receptor-like serine/threonine-protein kinase ALE2-like (LOC100265222), mRNA	sp|Q8RWW0|ALE2_ARATH	604	9e-173	Receptor-like serine/threonine-protein kinase ALE2 OS=Arabidopsis thaliana GN=ALE2 PE=1 SV=1	YAR019c	79.3	4e-14	COG0515	Serine/threonine protein kinase	K04733	7e-79	294	smo:SELMODRAFT_33807	interleukin-1 receptor-associated kinase 4 [EC:2.7.11.1]	GO:0046777//protein autophosphorylation;GO:0042335//cuticle development;GO:0009965//leaf morphogenesis;GO:0042545//cell wall modification;GO:0010068//protoderm histogenesis;GO:0048645//organ formation;GO:0009664//plant-type cell wall organization	GO:0004674//protein serine/threonine kinase activity;GO:0005524//ATP binding;GO:0004715//non-membrane spanning protein tyrosine kinase activity	GO:0005886//plasma membrane	--
Unigene14564_All	791	63	27	3.3185	0.9241	-1.8444	Down	4.53e-09	9.15e-08	791	27	54	0.9241	2.4612	1.41324	Up	0.063535	0.0693808	gi|356534246|ref|XP_003535668.1|	231.9	7e-60	PREDICTED: cysteine-rich receptor-like protein kinase 29-like [Glycine max]	--	--	--	--	sp|Q9M0X5|CRK25_ARATH	194	6e-50	Cysteine-rich receptor-like protein kinase 25 OS=Arabidopsis thaliana GN=CRK25 PE=2 SV=1	--	--	--	--	--	--	--	--	--	--	GO:0016310//phosphorylation	GO:0004672//protein kinase activity	-	--
CL2438.Contig2_All	1376	81	59	2.4527	1.1608	-1.0793	Down	1.02e-05	0.000128	1376	59	118	1.1608	3.0916	1.41323	Up	0.005615	0.00704413	gi|225426708|ref|XP_002275452.1|	468.8	8e-131	PREDICTED: subtilisin-like protease SDD1-like [Vitis vinifera]	gi|225426707|ref|XM_002275416.1|	93.7	4e-16	PREDICTED: Vitis vinifera subtilisin-like protease SDD1-like (LOC100247957), mRNA	sp|O64495|SDD1_ARATH	328	4e-90	Subtilisin-like protease SDD1 OS=Arabidopsis thaliana GN=SDD1 PE=2 SV=1	BH0831	88.2	3e-17	COG1404	Subtilisin-like serine proteases	--	--	--	--	--	GO:0008152//metabolic process	GO:0016491//oxidoreductase activity;GO:0008236//serine-type peptidase activity	-	--
CL3386.Contig7_All	203	47	27	9.6468	3.6008	-1.4217	Down	2.86e-05	0.000326	203	27	54	3.6008	9.5901	1.41323	Up	0.063535	0.0692969	gi|255543054|ref|XP_002512590.1|	125.2	2e-28	pectin acetylesterase, putative [Ricinus communis] >gi|223548551|gb|EEF50042.1| pectin acetylesterase, putative [Ricinus communis]	gi|109509141|gb|DQ645940.1|	85.7	1e-14	Eucalyptus globulus subsp. globulus pectin acetylesterase (PAE1) mRNA, partial cds	--	--	--	--	--	--	--	--	--	--	--	--	--	--	-	-	-	--
CL4354.Contig1_All	202	109	77	22.4831	10.3198	-1.1234	Down	1.24e-07	2.1e-06	202	77	154	10.3198	27.4848	1.41322	Up	0.00152504	0.00202888	gi|125597641|gb|EAZ37421.1|	117.1	7e-26	hypothetical protein OsJ_21756 [Oryza sativa Japonica Group]	gi|175363750|gb|EU580435.1|	67.9	3e-09	Nicotiana tabacum elongation factor 1 gamma-like protein mRNA, complete cds; mitochondrial	sp|Q5Z627|EF1G3_ORYSJ	117	2e-27	Elongation factor 1-gamma 3 OS=Oryza sativa subsp. japonica GN=Os06g0571400 PE=2 SV=1	--	--	--	--	--	K03233	5e-27	117	osa:4341354	elongation factor 1-gamma	GO:0006414//translational elongation	GO:0003746//translation elongation factor activity	GO:0005853//eukaryotic translation elongation factor 1 complex	--
CL129.Contig1_All	1638	255	135	6.4865	2.2313	-1.5396	Down	3.96e-25	2.23e-23	1638	135	270	2.2313	5.9426	1.41321	Up	2.57e-05	3.92e-05	gi|224100331|ref|XP_002311834.1|	374.4	2e-102	predicted protein [Populus trichocarpa] >gi|222851654|gb|EEE89201.1| predicted protein [Populus trichocarpa]	gi|225313620|dbj|AK320566.1|	127	4e-26	Solanum lycopersicum cDNA, clone: LEFL1010DB12, HTC in leaf	sp|P13917|7SB1_SOYBN	184	2e-46	Basic 7S globulin OS=Glycine max GN=BG PE=1 SV=2	--	--	--	--	--	--	--	--	--	--	-	-	-	--
CL4493.Contig3_All	985	72	41	3.0456	1.1269	-1.4344	Down	1.84e-07	3.03e-06	985	41	82	1.1269	3.0012	1.41318	Up	0.0214256	0.0248724	gi|192764525|gb|ACF05806.1|	423.3	2e-117	PAE [Litchi chinensis]	gi|192764524|gb|EU717680.1|	240	2e-60	Litchi chinensis PAE mRNA, complete cds	--	--	--	--	--	--	--	--	--	--	--	--	--	--	-	GO:0004091//carboxylesterase activity	GO:0005576//extracellular region;GO:0016023//cytoplasmic membrane-bounded vesicle	--
Unigene25895_All	857	82	54	3.9867	1.7059	-1.2247	Down	8.75e-07	1.31e-05	857	54	108	1.7059	4.5432	1.41318	Up	0.00810878	0.00997833	gi|12744892|gb|AAK06838.1|AF328860_1	111.7	1e-23	glyoxalase I [Avicennia marina]	gi|12744891|gb|AF328860.1|AF328860	212	4e-52	Avicennia marina glyoxalase I mRNA, complete cds	sp|Q8H0V3|LGUL_ARATH	102	3e-22	Lactoylglutathione lyase OS=Arabidopsis thaliana GN=At1g08110 PE=2 SV=1	XF1399	66.2	7e-11	COG0346	Lactoylglutathione lyase and related lyases	K01759	4e-23	106	rcu:RCOM_0473450	lactoylglutathione lyase [EC:4.4.1.5]	GO:0006094//gluconeogenesis;GO:0046686//response to cadmium ion;GO:0006096//glycolysis;GO:0009651//response to salt stress	GO:0046872//metal ion binding;GO:0004462//lactoylglutathione lyase activity;GO:0005516//calmodulin binding	GO:0009507//chloroplast;GO:0005829//cytosol	ko00620//Pyruvate metabolism
CL6170.Contig1_All	3451	86	66	1.0383	0.5178	-1.0038	Down	1.86e-05	0.000221	3451	66	132	0.5178	1.379	1.41316	Up	0.00337136	0.00431343	gi|359489182|ref|XP_002265239.2|	524.2	0	PREDICTED: DNA2-like helicase-like [Vitis vinifera]	gi|359489181|ref|XM_002265203.2|	218	3e-53	PREDICTED: Vitis vinifera DNA2-like helicase-like (LOC100247844), mRNA	sp|Q9FJR0|RENT1_ARATH	123	8e-28	Regulator of nonsense transcripts 1 homolog OS=Arabidopsis thaliana GN=UPF1 PE=1 SV=2	SPBC16D10.04c	259	3e-132	COG1112	Superfamily I DNA and RNA helicases and helicase subunits	K10742	0	897	pop:POPTR_247435	DNA replication ATP-dependent helicase Dna2 [EC:3.6.4.12]	GO:0006260//DNA replication;GO:0009793//embryo development ending in seed dormancy	GO:0004003//ATP-dependent DNA helicase activity;GO:0097159//organic cyclic compound binding;GO:1901363	GO:0005634//nucleus	ko03030//DNA replication
Unigene20594_All	1196	73	32	2.5432	0.7244	-1.8118	Down	4.53e-10	1.03e-08	1196	32	64	0.7244	1.9292	1.41314	Up	0.0428076	0.0477286	gi|75326590|sp|Q76CU2.1|PDR1_TOBAC	72	1e-11	RecName: Full=Pleiotropic drug resistance protein 1; AltName: Full=NtPDR1 >gi|41052472|dbj|BAD07483.1| PDR-type ABC transporter 1 [Nicotiana tabacum]	gi|359482641|ref|XM_002284984.2|	107	3e-20	PREDICTED: Vitis vinifera pleiotropic drug resistance protein 1-like (LOC100261720), mRNA	sp|Q76CU2|PDR1_TOBAC	553	5e-158	Pleiotropic drug resistance protein 1 OS=Nicotiana tabacum GN=PDR1 PE=2 SV=1	YIL013c_2	87	6e-17	COG0842	ABC-type multidrug transport system, permease component	K05681	8e-08	56.6	cme:CMS467C	ATP-binding cassette, subfamily G (WHITE), member 2	-	GO:0042626//ATPase activity, coupled to transmembrane movement of substances;GO:0000166//nucleotide binding	-	ko02010//ABC transporters
CL257.Contig35_All	3453	53	34	0.6395	0.2666	-1.2623	Down	5.09e-05	0.000551	3453	34	68	0.2666	0.71	1.41314	Up	0.036638	0.041361	gi|297740564|emb|CBI30746.3|	1378.6	0	unnamed protein product [Vitis vinifera]	gi|359483551|ref|XM_002264144.2|	456	1e-125	PREDICTED: Vitis vinifera probable LRR receptor-like serine/threonine-protein kinase At1g07650-like (LOC100251456), mRNA	sp|C0LGE0|Y1765_ARATH	972	0	Probable LRR receptor-like serine/threonine-protein kinase At1g07650 OS=Arabidopsis thaliana GN=At1g07650 PE=1 SV=1	BH2504_1	97.1	2e-19	COG0515	Serine/threonine protein kinase	K13416	2e-69	262	ath:AT4G33430	brassinosteroid insensitive 1-associated receptor kinase 1 [EC:2.7.10.1 2.7.11.1]	GO:0006468//protein phosphorylation;GO:0050794//regulation of cellular process	GO:0004674//protein serine/threonine kinase activity;GO:0016491//oxidoreductase activity;GO:0000166//nucleotide binding	-	ko04626//Plant-pathogen interaction;ko04075//Plant hormone signal transduction
CL536.Contig10_All	2050	77	31	1.565	0.4094	-1.9346	Down	2.06e-11	5.3e-10	2050	31	62	0.4094	1.0903	1.41314	Up	0.0462928	0.0514872	gi|296084540|emb|CBI25561.3|	282.7	3e-176	unnamed protein product [Vitis vinifera]	gi|225446202|ref|XM_002263137.1|	167	5e-38	PREDICTED: Vitis vinifera heparanase-like protein 3-like (LOC100255842), mRNA	sp|Q9FZP1|HPSE3_ARATH	318	4e-153	Heparanase-like protein 3 OS=Arabidopsis thaliana GN=At5g34940 PE=2 SV=2	--	--	--	--	--	K07964	9e-149	323	gmx:100792087	heparanase 1 [EC:3.2.1.166]	-	GO:0004566//beta-glucuronidase activity	GO:0005576//extracellular region;GO:0016023//cytoplasmic membrane-bounded vesicle;GO:0009505//plant-type cell wall	ko00531//Glycosaminoglycan degradation;ko01100//Metabolic pathways
Unigene7525_All	1103	3266	1835	123.374	45.0395	-1.4538	Down	8.7e-276	8.96e-273	1103	1835	3661	45.0395	119.66	1.40967	Up	5.48e-54	4.54e-53	gi|145350074|ref|XP_001419448.1|	81.3	2e-14	predicted protein [Ostreococcus lucimarinus CCE9901] >gi|144579679|gb|ABO97741.1| predicted protein [Ostreococcus lucimarinus CCE9901]	--	--	--	--	sp|Q9FPQ6|GP1_CHLRE	91.3	9e-19	Vegetative cell wall protein gp1 OS=Chlamydomonas reinhardtii GN=GP1 PE=2 SV=1	Rv3876	65.1	2e-10	COG0455	ATPases involved in chromosome partitioning	K01115	1e-17	89.4	vcn:VOLCADRAFT_99471	phospholipase D [EC:3.1.4.4]	-	-	-	ko01100//Metabolic pathways;ko00564//Glycerophospholipid metabolism;ko00565//Ether lipid metabolism;ko04144//Endocytosis
CL8332.Contig3_All	3589	185	137	2.1477	1.0334	-1.0554	Down	6.12e-11	1.52e-09	3589	137	273	1.0334	2.7423	1.40799	Up	2.66e-05	4.06e-05	gi|357457345|ref|XP_003598953.1|	147.9	1e-33	PHD-finger family protein expressed [Medicago truncatula] >gi|355488001|gb|AES69204.1| PHD-finger family protein expressed [Medicago truncatula]	--	--	--	--	--	--	--	--	--	--	--	--	--	K13172	3e-11	69.7	ppp:PHYPADRAFT_92690	serine/arginine repetitive matrix protein 2	-	-	-	--
CL6025.Contig3_All	2037	17417	12645	356.258	168.059	-1.084	Down	0	0	2037	12645	25197	168.059	445.945	1.4079	Up	0	0	gi|400977293|pdb|4A3Y|A	25.4	5e-148	Chain A, Crystal Structure Of Raucaffricine Glucosidase From Ajmaline Biosynthesis Pathway >gi|400977294|pdb|4A3Y|B Chain B, Crystal Structure Of Raucaffricine Glucosidase From Ajmaline Biosynthesis Pathway >gi|6103585|gb|AAF03675.1|AF149311_1 raucaffricine-O-beta-D-glucosidase [Rauvolfia serpentina]	gi|356541166|ref|XM_003539004.1|	69.9	9e-09	PREDICTED: Glycine max beta-glucosidase 24-like (LOC100777247), mRNA	sp|Q8GU20|SG1_RAUSE	485	3e-137	Strictosidine-O-beta-D-glucosidase OS=Rauvolfia serpentina GN=SGR1 PE=1 SV=1	BH1923	283	1e-75	COG2723	Beta-glucosidase/6-phospho-beta-glucosidase/beta-galactosidase	K01188	2e-131	468	rcu:RCOM_1769070	beta-glucosidase [EC:3.2.1.21]	GO:0009620//response to fungus;GO:0006970//response to osmotic stress;GO:0009821//alkaloid biosynthetic process;GO:0033554//cellular response to stress;GO:0006952//defense response	GO:0050247;GO:0050422;GO:0050506;GO:0005488//binding	GO:0043231//intracellular membrane-bounded organelle;GO:0044444//cytoplasmic part	ko00460//Cyanoamino acid metabolism;ko00940//Phenylpropanoid biosynthesis;ko00500//Starch and sucrose metabolism;ko01110//Biosynthesis of secondary metabolites;ko01100//Metabolic pathways
Unigene23660_All	1197	128	82	4.4555	1.8546	-1.2645	Down	2.95e-10	6.85e-09	1197	82	163	1.8546	4.9093	1.40441	Up	0.00127489	0.00171635	gi|255561675|ref|XP_002521847.1|	176	9e-43	Armadillo repeat-containing protein, putative [Ricinus communis] >gi|223538885|gb|EEF40483.1| Armadillo repeat-containing protein, putative [Ricinus communis]	--	--	--	--	--	--	--	--	--	--	--	--	--	K15707	9e-44	176	rcu:RCOM_0774230	RING finger protein 170	GO:0009725//response to hormone stimulus;GO:0010200//response to chitin;GO:0007165//signal transduction;GO:0006950//response to stress	-	GO:0005774//vacuolar membrane;GO:0005783//endoplasmic reticulum;GO:0005886//plasma membrane	--
CL5227.Contig5_All	1259	170	106	5.6261	2.2794	-1.3035	Down	1.02e-13	3.2e-12	1259	106	210	2.2794	6.0134	1.39953	Up	0.000276898	0.000391476	gi|255586976|ref|XP_002534085.1|	152.9	9e-36	conserved hypothetical protein [Ricinus communis] >gi|223525878|gb|EEF28301.1| conserved hypothetical protein [Ricinus communis]	gi|160956729|emb|CU226296.1|	63.9	4e-07	Populus EST from severe drought-stressed leaves	--	--	--	--	--	--	--	--	--	--	--	--	--	--	GO:0009651//response to salt stress	-	-	--
Unigene3214_All	1541	62	44	1.6764	0.773	-1.1168	Down	7.16e-05	0.000748	1541	44	87	0.773	2.0354	1.39677	Up	0.0205822	0.023986	--	--	--	--	gi|340007640|gb|JN098455.1|	95.6	1e-16	Mimulus guttatus mitochondrion, complete genome	--	--	--	--	--	--	--	--	--	--	--	--	--	--	-	-	-	--
Unigene29725_All	611	56	36	3.8188	1.5951	-1.2595	Down	3.23e-05	0.000364	611	36	71	1.5951	4.1893	1.39306	Up	0.0379586	0.0427449	gi|356518842|ref|XP_003528086.1|	67.4	1e-10	PREDICTED: uncharacterized protein At4g14100-like [Glycine max]	gi|225318961|dbj|AK323919.1|	65.9	4e-08	Solanum lycopersicum cDNA, clone: LEFL1067CC02, HTC in leaf	sp|Q67YC9|Y4141_ARATH	51.6	3e-07	Uncharacterized protein At4g14100 OS=Arabidopsis thaliana GN=At4g14100 PE=2 SV=1	--	--	--	--	--	--	--	--	--	--	-	-	-	--
Unigene27658_All	3224	1436	959	18.5584	8.053	-1.2045	Down	1.49e-91	3.39e-89	3224	959	1888	8.053	21.112	1.39047	Up	3.32e-27	1.33e-26	gi|225427718|ref|XP_002274534.1|	1415.6	0	PREDICTED: DNA replication licensing factor MCM4 [Vitis vinifera]	gi|225427717|ref|XM_002274498.1|	1310	0	PREDICTED: Vitis vinifera minichromosome maintenance complex component 4 (MCM4), mRNA	sp|Q9SX03|MCM33_MAIZE	347	2e-95	DNA replication licensing factor MCM3 homolog 3 OS=Zea mays GN=ROA3 PE=2 SV=1	YPR019w	685	0	COG1241	Predicted ATPase involved in replication control, Cdc46/Mcm family	K02212	0	1415	vvi:100262415	minichromosome maintenance protein 4 (cell division control protein 54)	GO:0007000//nucleolus organization;GO:0006275//regulation of DNA replication;GO:0000911//cytokinesis by cell plate formation;GO:0051567//histone H3-K9 methylation;GO:0006268//DNA unwinding involved in replication;GO:0008283//cell proliferation;GO:0006342//chromatin silencing;GO:0006306//DNA methylation;GO:0051726//regulation of cell cycle;GO:0051322//anaphase;GO:0009165//nucleotide biosynthetic p…	GO:0008094//DNA-dependent ATPase activity;GO:0003677//DNA binding;GO:0005524//ATP binding	GO:0005829//cytosol;GO:0005634//nucleus	ko03030//DNA replication
CL9602.Contig5_All	1360	47	26	1.4399	0.5176	-1.4761	Down	1.66e-05	0.0002	1360	26	51	0.5176	1.3519	1.38508	Up	0.0837786	0.0899623	gi|359485644|ref|XP_002276007.2|	144.1	4e-33	PREDICTED: triacylglycerol lipase 2 [Vitis vinifera]	gi|148538049|dbj|AK246815.1|	119	7e-24	Solanum lycopersicum cDNA, clone: FC25AF05, HTC in fruit	--	--	--	--	--	--	--	--	--	--	--	--	--	--	GO:0006629//lipid metabolic process	GO:0004806//triglyceride lipase activity;GO:0050253//retinyl-palmitate esterase activity	GO:0005739//mitochondrion	--
Unigene23782_All	523	43	21	3.4257	1.0871	-1.6559	Down	7.33e-06	9.44e-05	523	21	41	1.0871	2.8262	1.37838	Up	0.12664	0.132517	--	--	--	--	--	--	--	--	--	--	--	--	--	--	--	--	--	--	--	--	--	--	-	-	-	--
CL12082.Contig2_All	1668	412	279	10.2916	4.5284	-1.1844	Down	7.83e-27	4.67e-25	1668	279	544	4.5284	11.7578	1.37654	Up	1.4e-08	2.61e-08	gi|225457697|ref|XP_002273918.1|	804.7	0	PREDICTED: uncharacterized protein LOC100247851 [Vitis vinifera]	gi|225457696|ref|XM_002273882.1|	226	5e-56	PREDICTED: Vitis vinifera uncharacterized LOC100247851 (LOC100247851), mRNA	sp|Q6ZCX3|FH6_ORYSJ	59.3	6e-09	Formin-like protein 6 OS=Oryza sativa subsp. japonica GN=FH6 PE=2 SV=2	--	--	--	--	--	K01115	4e-08	58.2	vcn:VOLCADRAFT_99471	phospholipase D [EC:3.1.4.4]	GO:0042546//cell wall biogenesis	-	-	ko00240//Pyrimidine metabolism;ko00230//Purine metabolism;ko03020//RNA polymerase;ko01100//Metabolic pathways;ko00564//Glycerophospholipid metabolism;ko00565//Ether lipid metabolism;ko04144//Endocytosis
CL10014.Contig2_All	1411	120	73	3.5435	1.4006	-1.3391	Down	1.74e-10	4.12e-09	1411	73	142	1.4006	3.6281	1.37317	Up	0.00412302	0.00522326	gi|255545204|ref|XP_002513663.1|	139	1e-31	conserved hypothetical protein [Ricinus communis] >gi|223547571|gb|EEF49066.1| conserved hypothetical protein [Ricinus communis]	--	--	--	--	--	--	--	--	--	--	--	--	--	--	--	--	--	--	-	-	-	--
Unigene16166_All	843	343	207	16.9531	6.6478	-1.3506	Down	1.74e-27	1.06e-25	843	207	402	6.6478	17.1918	1.37077	Up	1.36e-06	2.26e-06	gi|351629605|gb|AEQ54766.1|	137.5	2e-31	cysteine proteinase inhibitor CPI-1 [Coffea canephora]	gi|27728728|gb|AY176584.1|	81.8	1e-12	Malus x domestica cystatin mRNA, complete cds	sp|Q8L5T9|CYT2_ARATH	116	2e-26	Cysteine proteinase inhibitor 2 OS=Arabidopsis thaliana GN=CYS2 PE=2 SV=2	--	--	--	--	--	--	--	--	--	--	GO:0009062//fatty acid catabolic process;GO:0010162//seed dormancy process	GO:0030414//peptidase inhibitor activity	-	--
CL11777.Contig3_All	735	69	46	3.9115	1.6944	-1.2069	Down	8.21e-06	0.000105	735	46	89	1.6944	4.3654	1.36534	Up	0.0254278	0.0291434	gi|255584273|ref|XP_002532873.1|	138.3	1e-31	conserved hypothetical protein [Ricinus communis] >gi|223527358|gb|EEF29502.1| conserved hypothetical protein [Ricinus communis]	gi|123714431|emb|AM438874.1|	65.9	5e-08	Vitis vinifera, whole genome shotgun sequence, contig VV78X057517.7, clone ENTAV 115	sp|Q9LFT5|EPFL1_ARATH	113	1e-25	EPIDERMAL PATTERNING FACTOR-like protein 1 OS=Arabidopsis thaliana GN=EPFL1 PE=2 SV=1	--	--	--	--	--	--	--	--	--	--	-	-	-	--
Unigene223_All	1555	84	61	2.2508	1.062	-1.0837	Down	6.56e-06	8.51e-05	1555	61	118	1.062	2.7357	1.36513	Up	0.00989928	0.0120501	--	--	--	--	--	--	--	--	--	--	--	--	--	--	--	--	--	--	--	--	--	--	-	-	-	--
CL9209.Contig2_All	710	121	78	7.1008	2.9742	-1.2555	Down	1.12e-09	2.42e-08	710	78	150	2.9742	7.6165	1.35663	Up	0.00403958	0.00513197	gi|307136224|gb|ADN34061.1|	179.9	2e-44	multicopper oxidase [Cucumis melo subsp. melo]	gi|356563034|ref|XM_003549723.1|	109	4e-21	PREDICTED: Glycine max L-ascorbate oxidase homolog (LOC100819758), mRNA	sp|P29162|ASOL_TOBAC	98.6	3e-21	L-ascorbate oxidase homolog OS=Nicotiana tabacum PE=2 SV=1	--	--	--	--	--	K00423	5e-21	99.4	aly:ARALYDRAFT_892557	L-ascorbate oxidase [EC:1.10.3.3]	GO:0009825//multidimensional cell growth;GO:0055114//oxidation-reduction process;GO:0048767//root hair elongation;GO:0000271//polysaccharide biosynthetic process;GO:0009932//cell tip growth;GO:0010075//regulation of meristem growth;GO:0071555//cell wall organization;GO:0043481//anthocyanin accumulation in tissues in response to UV light;GO:0010817//regulation of hormone levels;GO:0048653//anther …	GO:0005507//copper ion binding;GO:0008447//L-ascorbate oxidase activity	GO:0009506//plasmodesma;GO:0009505//plant-type cell wall;GO:0016020//membrane;GO:0048046//apoplast	ko00053//Ascorbate and aldarate metabolism;ko01100//Metabolic pathways
Unigene11895_All	882	46	26	2.1731	0.7981	-1.4451	Down	2.77e-05	0.000317	882	26	50	0.7981	2.0437	1.35654	Up	0.101443	0.107397	gi|60545052|gb|AAQ10680.2|	265	9e-70	cold inducible histidine kinase 1 [Catharanthus roseus]	gi|60545051|gb|AF534893.2|	147	2e-32	Catharanthus roseus cold inducible histidine kinase 1 (iK1) mRNA, complete cds	sp|Q9SXL4|AHK1_ARATH	215	2e-56	Histidine kinase 1 OS=Arabidopsis thaliana GN=AHK1 PE=1 SV=2	SPAC1834.08_4	82	1e-15	COG0784	FOG: CheY-like receiver	K14489	7e-15	79.3	mtr:MTR_3g085130	arabidopsis histidine kinase 2/3/4 (cytokinin receptor) [EC:2.7.13.3]	GO:0000160//two-component signal transduction system (phosphorelay);GO:0035556//intracellular signal transduction;GO:0010431//seed maturation;GO:0009414//response to water deprivation;GO:0018106//peptidyl-histidine phosphorylation;GO:0006355//regulation of transcription, DNA-dependent;GO:0023014//signal transduction by phosphorylation;GO:0006970//response to osmotic stress	GO:0009927//histidine phosphotransfer kinase activity;GO:0000156//two-component response regulator activity;GO:0005034//osmosensor activity;GO:0005524//ATP binding;GO:0005515//protein binding;GO:0000155//two-component sensor activity	GO:0005622//intracellular;GO:0016020//membrane	ko04075//Plant hormone signal transduction
CL3704.Contig1_All	529	130	86	10.2393	4.4013	-1.2181	Down	7.1e-10	1.57e-08	529	86	165	4.4013	11.2448	1.35326	Up	0.00268848	0.0034643	gi|147855038|emb|CAN82378.1|	213	1e-54	hypothetical protein VITISV_036229 [Vitis vinifera]	--	--	--	--	--	--	--	--	DR1537	50.4	2e-06	COG2267	Lysophospholipase	--	--	--	--	--	GO:0051567//histone H3-K9 methylation;GO:0006342//chromatin silencing	GO:0003824//catalytic activity	GO:0005739//mitochondrion;GO:0005886//plasma membrane	--
CL7443.Contig1_All	740	365	180	20.5515	6.5853	-1.6419	Down	1.28e-38	1.11e-36	740	180	345	6.5853	16.8078	1.35181	Up	1.4e-05	2.18e-05	gi|225468755|ref|XP_002274634.1|	216.1	3e-55	PREDICTED: uncharacterized protein LOC100255767 [Vitis vinifera]	gi|225468754|ref|XM_002274598.1|	127	2e-26	PREDICTED: Vitis vinifera uncharacterized LOC100255767 (LOC100255767), mRNA	--	--	--	--	--	--	--	--	--	--	--	--	--	--	-	-	-	--
CL463.Contig9_All	1053	55	36	2.1763	0.9256	-1.2334	Down	5.08e-05	0.000551	1053	36	69	0.9256	2.3623	1.35173	Up	0.0548536	0.060339	gi|359473056|ref|XP_002277599.2|	206.5	5e-52	PREDICTED: cytochrome c6, chloroplastic isoform 1 [Vitis vinifera]	gi|359473055|ref|XM_002277563.2|	192	5e-46	PREDICTED: Vitis vinifera cytochrome c6, chloroplastic-like, transcript variant 1 (LOC100250897), mRNA	sp|Q93VA3|CYC6_ARATH	191	8e-49	Cytochrome c6, chloroplastic OS=Arabidopsis thaliana GN=petJ PE=1 SV=1	sll1796	57	5e-08	COG2010	Cytochrome c, mono- and diheme variants	K08906	5e-53	206	vvi:100250897	cytochrome c6	-	GO:0020037//heme binding;GO:0005506//iron ion binding;GO:0009055//electron carrier activity	GO:0009507//chloroplast	ko00195//Photosynthesis
CL7889.Contig12_All	3037	110	83	1.5091	0.7399	-1.0283	Down	7.88e-07	1.19e-05	3037	83	159	0.7399	1.8875	1.35107	Up	0.00333318	0.00428891	gi|147853033|emb|CAN81258.1|	368.6	3e-100	hypothetical protein VITISV_000965 [Vitis vinifera]	gi|225318238|dbj|AK323395.1|	252	2e-63	Solanum lycopersicum cDNA, clone: LEFL1055DC04, HTC in leaf	sp|O22315|SRSF1_ARATH	303	5e-82	Pre-mRNA-splicing factor SF2 OS=Arabidopsis thaliana GN=SF2 PE=1 SV=1	SPAC16.02c	91.7	7e-18	COG0724	RNA-binding proteins (RRM domain)	K12890	3e-100	365	vvi:100255499	splicing factor, arginine/serine-rich 1/9	-	GO:0003676//nucleic acid binding;GO:0000166//nucleotide binding	GO:0016604//nuclear body;GO:0005739//mitochondrion	ko03040//Spliceosome
CL8126.Contig2_All	1588	54	33	1.4169	0.5626	-1.3326	Down	1.99e-05	0.000235	1588	33	63	0.5626	1.4303	1.34614	Up	0.06946	0.075304	gi|225424124|ref|XP_002280167.1|	629	5e-179	PREDICTED: origin recognition complex subunit 4-like [Vitis vinifera]	gi|356574255|ref|XM_003555218.1|	228	1e-56	PREDICTED: Glycine max origin recognition complex subunit 4-like (LOC100799734), mRNA	--	--	--	--	SPBC14C8.07c	52.4	2e-06	COG1474	Cdc6-related protein, AAA superfamily ATPase	K02606	5e-180	629	vvi:100249124	origin recognition complex subunit 4	GO:0006346//methylation-dependent chromatin silencing;GO:0031048//chromatin silencing by small RNA;GO:0051567//histone H3-K9 methylation;GO:0045132//meiotic chromosome segregation;GO:0008283//cell proliferation;GO:0009560//embryo sac egg cell differentiation;GO:0006306//DNA methylation;GO:0006396//RNA processing;GO:0009909//regulation of flower development;GO:0007062//sister chromatid cohesion;GO…	GO:0042802//identical protein binding;GO:0003677//DNA binding;GO:0005524//ATP binding	GO:0009536//plastid;GO:0000808//origin recognition complex;GO:0005634//nucleus	--
CL157.Contig24_All	1371	199	105	6.0478	2.0734	-1.5444	Down	4.77e-20	2.14e-18	1371	105	200	2.0734	5.2592	1.34284	Up	0.00114157	0.00153915	gi|359482654|ref|XP_003632802.1|	82	2e-14	PREDICTED: pleiotropic drug resistance protein 1-like [Vitis vinifera]	gi|356555824|ref|XM_003546182.1|	232	7e-58	PREDICTED: Glycine max pleiotropic drug resistance protein 1-like (LOC100793825), mRNA	sp|Q76CU2|PDR1_TOBAC	663	0	Pleiotropic drug resistance protein 1 OS=Nicotiana tabacum GN=PDR1 PE=2 SV=1	YDR011w_3	87.4	5e-17	COG1131	ABC-type multidrug transport system, ATPase component	K05681	2e-21	102	cme:CMS467C	ATP-binding cassette, subfamily G (WHITE), member 2	GO:0006200//ATP catabolic process	GO:0016887//ATPase activity;GO:0005524//ATP binding	GO:0016020//membrane	ko03040//Spliceosome;ko02010//ABC transporters;ko00950//Isoquinoline alkaloid biosynthesis;ko00350//Tyrosine metabolism;ko01110//Biosynthesis of secondary metabolites;ko01100//Metabolic pathways
CL13051.Contig2_All	2145	95	61	1.8453	0.7699	-1.2611	Down	6.03e-08	1.06e-06	2145	61	116	0.7699	1.9496	1.34044	Up	0.0139329	0.0166677	gi|374411904|gb|AEZ48936.1|	351.7	2e-95	clp protease proteolytic subunit, partial [Potarophytum riparium]	gi|378747301|gb|JN637766.2|	1612	0	Sesamum indicum chloroplast, complete genome	sp|P12210|CLPP_TOBAC	337	1e-92	ATP-dependent Clp protease proteolytic subunit OS=Nicotiana tabacum GN=clpP PE=2 SV=1	sll1096	214	4e-55	COG0048	Ribosomal protein S12	K01358	1e-86	319	gmx:3989322	ATP-dependent Clp protease, protease subunit [EC:3.4.21.92]	GO:0006508//proteolysis	GO:0004252//serine-type endopeptidase activity;GO:0005524//ATP binding	GO:0009507//chloroplast	--
CL2876.Contig3_All	2151	160	81	3.0993	1.0195	-1.6041	Down	2.75e-17	1.06e-15	2151	81	154	1.0195	2.5811	1.34012	Up	0.00454026	0.00573573	gi|225450232|ref|XP_002266606.1|	835.1	0	PREDICTED: DUF246 domain-containing protein At1g04910 [Vitis vinifera] >gi|297736200|emb|CBI24838.3| unnamed protein product [Vitis vinifera]	gi|225450231|ref|XM_002266570.1|	615	1e-173	PREDICTED: Vitis vinifera DUF246 domain-containing protein At1g04910-like (LOC100264773), mRNA	sp|Q8W486|Y1491_ARATH	228	1e-59	DUF246 domain-containing protein At1g04910 OS=Arabidopsis thaliana GN=At1g04910 PE=1 SV=1	--	--	--	--	--	--	--	--	--	--	GO:0048765//root hair cell differentiation	GO:0016757//transferase activity, transferring glycosyl groups	GO:0005794//Golgi apparatus;GO:0009507//chloroplast	--
CL309.Contig22_All	5182	90	68	0.7236	0.3553	-1.0262	Down	8.15e-06	0.000104	5182	68	129	0.3553	0.8975	1.33687	Up	0.0098591	0.0120174	gi|4768916|gb|AAD29679.1|AF133209_1	303.1	2e-80	CLC-Nt2 protein [Nicotiana tabacum]	gi|359488502|ref|XM_002273558.2|	769	0	PREDICTED: Vitis vinifera chloride channel ClC4 (LOC100260066), mRNA	sp|P92942|CLCB_ARATH	981	0	Chloride channel protein CLC-b OS=Arabidopsis thaliana GN=CLC-B PE=1 SV=1	YJR040w_1	116	5e-25	COG0038	Chloride channel protein EriC	K05016	0	694	sbi:SORBI_04g022890	chloride channel 7	GO:0055085//transmembrane transport;GO:0015706//nitrate transport;GO:0016049//cell growth;GO:0030243//cellulose metabolic process;GO:0010106//cellular response to iron ion starvation;GO:0006826//iron ion transport;GO:0006821//chloride transport;GO:0010167//response to nitrate;GO:0030003//cellular cation homeostasis;GO:0070838//divalent metal ion transport;GO:0009832//plant-type cell wall biogenes…	GO:0005247//voltage-gated chloride channel activity;GO:0009671//nitrate:hydrogen symporter activity	GO:0016021//integral to membrane;GO:0009705//plant-type vacuole membrane;GO:0005634//nucleus	--
Unigene506_All	1054	47	29	1.858	0.7449	-1.3186	Down	7.87e-05	0.000814	1054	29	55	0.7449	1.8812	1.33653	Up	0.0956562	0.101628	--	--	--	--	gi|170763631|gb|AC215415.2|	61.9	1e-06	Solanum lycopersicum chromosome 2 clone C02HBa0190P16, complete sequence	--	--	--	--	--	--	--	--	--	--	--	--	--	--	-	-	-	--
CL7517.Contig1_All	479	150	57	13.0478	3.2216	-2.018	Down	5.78e-22	2.84e-20	479	57	108	3.2216	8.1285	1.33521	Up	0.018727	0.0219374	gi|225458776|ref|XP_002285141.1|	156.4	1e-37	PREDICTED: uncharacterized protein LOC100257455 [Vitis vinifera] >gi|302142231|emb|CBI19434.3| unnamed protein product [Vitis vinifera]	gi|225429326|ref|XM_002271694.1|	149	3e-33	PREDICTED: Vitis vinifera snakin-1-like (LOC100245601), mRNA	sp|Q948Z4|SNAK1_SOLTU	156	6e-39	Snakin-1 OS=Solanum tuberosum GN=SN1 PE=1 SV=1	--	--	--	--	--	--	--	--	--	--	GO:0032940//secretion by cell;GO:0008283//cell proliferation	-	GO:0016023//cytoplasmic membrane-bounded vesicle	--
CL8117.Contig2_All	566	1262	931	92.9019	44.5314	-1.0609	Down	6.51e-66	9.78e-64	566	931	1754	44.5314	111.721	1.32701	Up	4.11e-21	1.31e-20	gi|225435794|ref|XP_002285746.1|	138.3	6e-32	PREDICTED: ruBisCO large subunit-binding protein subunit beta, chloroplastic [Vitis vinifera] >gi|297746501|emb|CBI16557.3| unnamed protein product [Vitis vinifera]	gi|349727121|emb|FQ382930.1|	184	6e-44	Vitis vinifera clone SS0ABG38YH06	sp|P21240|CPNB1_ARATH	134	3e-32	Chaperonin 60 subunit beta 1, chloroplastic OS=Arabidopsis thaliana GN=CPN60B1 PE=1 SV=3	NMB1972	64.3	1e-10	COG0459	Chaperonin GroEL (HSP60 family)	K04077	5e-25	112	osa:4327993	chaperonin GroEL	GO:0042026//protein refolding;GO:0008219//cell death;GO:0051085//chaperone mediated protein folding requiring cofactor;GO:0009409//response to cold;GO:0016117//carotenoid biosynthetic process;GO:0009627//systemic acquired resistance;GO:0009658//chloroplast organization;GO:0048481//ovule development	GO:0005524//ATP binding;GO:0051082//unfolded protein binding	GO:0005739//mitochondrion;GO:0005730//nucleolus;GO:0009941//chloroplast envelope;GO:0009570//chloroplast stroma;GO:0022626//cytosolic ribosome;GO:0005794//Golgi apparatus;GO:0005886//plasma membrane;GO:0010319//stromule;GO:0048046//apoplast	ko03018//RNA degradation
Unigene15986_All	2820	1589	1131	23.4778	10.8579	-1.1126	Down	4.4e-89	9.65e-87	2820	1131	2129	10.8579	27.2176	1.32579	Up	3.43e-25	1.26e-24	gi|225463458|ref|XP_002276065.1|	1128.6	0	PREDICTED: DNA replication licensing factor MCM3 homolog 1-like [Vitis vinifera]	gi|225463457|ref|XM_002276029.1|	652	0	PREDICTED: Vitis vinifera DNA replication licensing factor MCM3 homolog 1-like (LOC100253704), mRNA	sp|Q9SX04|MCM32_MAIZE	1045	0	DNA replication licensing factor MCM3 homolog 2 OS=Zea mays GN=ROA2 PE=2 SV=1	SPCC1682.02c	632	0	COG1241	Predicted ATPase involved in replication control, Cdc46/Mcm family	K02541	0	1128	vvi:100253704	minichromosome maintenance protein 3	GO:0006275//regulation of DNA replication;GO:0016458//gene silencing;GO:0000911//cytokinesis by cell plate formation;GO:0051567//histone H3-K9 methylation;GO:0006268//DNA unwinding involved in replication;GO:0008283//cell proliferation;GO:0006306//DNA methylation;GO:0051726//regulation of cell cycle;GO:0051322//anaphase;GO:0009909//regulation of flower development;GO:0006270//DNA replication init…	GO:0008094//DNA-dependent ATPase activity;GO:0004386//helicase activity;GO:0003677//DNA binding;GO:0005524//ATP binding	GO:0005634//nucleus	ko03030//DNA replication
CL6093.Contig2_All	5357	291	195	2.2634	0.9855	-1.1996	Down	8.5e-20	3.77e-18	5357	195	365	0.9855	2.4564	1.31762	Up	2.39e-05	3.66e-05	gi|359422261|ref|YP_004935666.1|	624.8	4e-177	psaA gene product (chloroplast) [Sesamum indicum] >gi|347448295|gb|AEO92706.1| photosystem I P700 chlorophyll a apoprotein A1 (chloroplast) [Sesamum indicum]	gi|378747301|gb|JN637766.2|	10100	0	Sesamum indicum chloroplast, complete genome	sp|A0A335|PSAA_COFAR	1549	0	Photosystem I P700 chlorophyll a apoprotein A1 OS=Coffea arabica GN=psaA PE=3 SV=1	slr0628	112	5e-24	COG0199	Ribosomal protein S14	K02689	0	1543	vvi:4025091	photosystem I P700 chlorophyll a apoprotein A1	GO:0018298//protein-chromophore linkage;GO:0015979//photosynthesis;GO:0022900//electron transport chain	GO:0016491//oxidoreductase activity;GO:0009055//electron carrier activity;GO:0000287//magnesium ion binding;GO:0016168//chlorophyll binding;GO:0051539//4 iron, 4 sulfur cluster binding	GO:0016021//integral to membrane;GO:0009522//photosystem I;GO:0009535//chloroplast thylakoid membrane	ko00195//Photosynthesis;ko01100//Metabolic pathways
Unigene8807_All	1150	72	54	2.6087	1.2712	-1.0371	Down	5.68e-05	0.000608	1150	54	101	1.2712	3.1663	1.31661	Up	0.0276616	0.0315433	--	--	--	--	--	--	--	--	--	--	--	--	--	--	--	--	--	--	--	--	--	--	-	-	-	--
CL804.Contig3_All	2006	1025	607	21.29	8.192	-1.3779	Down	4.27e-81	8.37e-79	2006	607	1135	8.192	20.398	1.31614	Up	9.64e-14	2.35e-13	gi|386870493|gb|AFJ42577.1|	1079.3	0	polyphenol oxidase [Sesamum indicum]	gi|386870492|gb|JQ658360.1|	1409	0	Sesamum indicum polyphenol oxidase (PPO) mRNA, complete cds	sp|Q9MB14|PPO2_IPOBA	535	4e-152	Polyphenol oxidase II, chloroplastic OS=Ipomoea batatas GN=co-2 PE=2 SV=2	--	--	--	--	--	K00422	8e-139	492	vvi:100256583	polyphenol oxidase [EC:1.10.3.1]	-	-	-	ko00950//Isoquinoline alkaloid biosynthesis;ko00350//Tyrosine metabolism;ko01110//Biosynthesis of secondary metabolites;ko01100//Metabolic pathways
CL911.Contig13_All	2657	102	69	1.5995	0.7031	-1.1858	Down	9.07e-08	1.56e-06	2657	69	129	0.7031	1.7503	1.3158	Up	0.0127196	0.0152974	gi|240256063|ref|NP_194259.4|	131.7	0	DNA photolyase [Arabidopsis thaliana] >gi|332659635|gb|AEE85035.1| DNA photolyase [Arabidopsis thaliana]	gi|359490261|ref|XM_002265166.2|	218	2e-53	PREDICTED: Vitis vinifera uncharacterized LOC100259267 (LOC100259267), mRNA	sp|Q8LB72|PHR2_ARATH	60.1	6e-09	Blue-light photoreceptor PHR2 OS=Arabidopsis thaliana GN=PHR2 PE=2 SV=2	all2056	159	2e-38	COG0596	Predicted hydrolases or acyltransferases (alpha/beta hydrolase superfamily)	K01669	9e-08	50.1	zma:100280309	deoxyribodipyrimidine photo-lyase [EC:4.1.99.3]	GO:0006281//DNA repair	GO:0003913//DNA photolyase activity	GO:0005739//mitochondrion	--
CL6062.Contig1_All	2220	192	142	3.6035	1.7317	-1.0572	Down	2.51e-11	6.42e-10	2220	142	265	1.7317	4.3034	1.31329	Up	0.000357224	0.000498786	gi|224142786|ref|XP_002324731.1|	620.9	2e-176	predicted protein [Populus trichocarpa] >gi|222866165|gb|EEF03296.1| predicted protein [Populus trichocarpa]	gi|359476236|ref|XM_002278472.2|	174	2e-40	PREDICTED: Vitis vinifera uncharacterized LOC100250890 (LOC100250890), mRNA	--	--	--	--	--	--	--	--	--	--	--	--	--	--	GO:0031348//negative regulation of defense response;GO:0009595//detection of biotic stimulus;GO:0010119//regulation of stomatal movement;GO:0009867//jasmonic acid mediated signaling pathway;GO:0009697//salicylic acid biosynthetic process;GO:0009862//systemic acquired resistance, salicylic acid mediated signaling pathway;GO:0006944//cellular membrane fusion;GO:0010363//regulation of plant-type hyp…	GO:0005516//calmodulin binding	GO:0005737//cytoplasm;GO:0005634//nucleus	--
Unigene12055_All	1642	211	63	5.3542	1.0387	-2.3659	Down	8.67e-37	7.24e-35	1642	63	117	1.0387	2.5688	1.30632	Up	0.0197082	0.0229972	gi|350539649|ref|NP_001234233.1|	159.1	1e-37	HD-ZIP protein [Solanum lycopersicum] >gi|992598|emb|CAA62608.1| HD-ZIP protein [Solanum lycopersicum]	gi|215746447|gb|AC233521.1|	161	3e-36	Solanum tuberosum chromosome 1 clone RH165C24, complete sequence	sp|Q05466|HAT4_ARATH	142	4e-34	Homeobox-leucine zipper protein HAT4 OS=Arabidopsis thaliana GN=HAT4 PE=1 SV=1	--	--	--	--	--	K09338	1e-33	142	ath:AT4G16780	homeobox-leucine zipper protein	GO:0048364//root development;GO:0009735//response to cytokinin stimulus;GO:0010016//shoot morphogenesis;GO:0009733//response to auxin stimulus;GO:0009826//unidimensional cell growth;GO:0009641//shade avoidance;GO:0010218//response to far red light;GO:0045892//negative regulation of transcription, DNA-dependent;GO:0008283//cell proliferation;GO:0010017//red or far-red light signaling pathway	GO:0043565//sequence-specific DNA binding;GO:0003700//sequence-specific DNA binding transcription factor activity;GO:0042803//protein homodimerization activity	GO:0005634//nucleus	--
Unigene11772_All	2345	276	199	4.904	2.2974	-1.094	Down	1.91e-16	7.1e-15	2345	199	369	2.2974	5.6729	1.30408	Up	3.32e-05	5.01e-05	gi|225456660|ref|XP_002267093.1|	141	7e-32	PREDICTED: uncharacterized protein LOC100260399 isoform 1 [Vitis vinifera]	gi|359491742|ref|XM_002267057.2|	145	2e-31	PREDICTED: Vitis vinifera uncharacterized LOC100260399, transcript variant 1 (LOC100260399), mRNA	--	--	--	--	--	--	--	--	--	--	--	--	--	--	GO:0007623//circadian rhythm	-	GO:0016021//integral to membrane;GO:0009706//chloroplast inner membrane	--
CL125.Contig37_All	4628	140	68	1.2604	0.3978	-1.6638	Down	4.44e-16	1.61e-14	4628	68	126	0.3978	0.9815	1.30294	Up	0.0160565	0.0190314	--	--	--	--	--	--	--	--	--	--	--	--	--	--	--	--	--	--	--	--	--	--	-	-	-	--
CL9846.Contig3_All	1217	116	40	3.9715	0.8898	-2.1581	Down	8.39e-19	3.55e-17	1217	40	74	0.8898	2.1921	1.30076	Up	0.0677028	0.0734873	gi|45387415|gb|AAS60198.1|	562.4	4e-159	hexokinase 6 [Nicotiana tabacum]	gi|225436572|ref|XM_002274723.1|	402	1e-109	PREDICTED: Vitis vinifera hexokinase-3-like (LOC100263580), mRNA	sp|Q9LPS1|HXK3_ARATH	493	7e-140	Hexokinase-3 OS=Arabidopsis thaliana GN=At1g50460 PE=1 SV=1	SPAC24H6.04	207	2e-53	COG5026	Hexokinase	K00844	5e-158	555	vvi:100263580	hexokinase [EC:2.7.1.1]	GO:0009651//response to salt stress;GO:0009409//response to cold;GO:0080147//root hair cell development;GO:0006096//glycolysis;GO:0016310//phosphorylation	GO:0005524//ATP binding;GO:0005515//protein binding;GO:0004340//glucokinase activity;GO:0008865//fructokinase activity	GO:0009536//plastid;GO:0031307//integral to mitochondrial outer membrane	ko00052//Galactose metabolism;ko00500//Starch and sucrose metabolism;ko01110//Biosynthesis of secondary metabolites;ko00051//Fructose and mannose metabolism;ko00520//Amino sugar and nucleotide sugar metabolism;ko00010//Glycolysis / Gluconeogenesis;ko01100//Metabolic pathways
CL8794.Contig1_All	1003	61	40	2.534	1.0797	-1.2308	Down	2.05e-05	0.000241	1003	40	74	1.0797	2.6598	1.30069	Up	0.0677028	0.0735758	gi|147805136|emb|CAN73347.1|	42	8e-69	hypothetical protein VITISV_037919 [Vitis vinifera]	--	--	--	--	sp|Q9LY43|PP283_ARATH	184	7e-54	Pentatricopeptide repeat-containing protein At3g56030 OS=Arabidopsis thaliana GN=At3g56030 PE=2 SV=2	--	--	--	--	--	K15336	2e-07	54.7	vvi:100259391	tRNA (cytosine38-C5)-methyltransferase [EC:2.1.1.204]	-	-	GO:0005739//mitochondrion	--
CL6664.Contig2_All	754	708	437	39.124	15.6907	-1.3181	Down	6.47e-53	7.67e-51	754	437	808	15.6907	38.6334	1.29994	Up	1.02e-09	2.01e-09	gi|225438916|ref|XP_002284001.1|	217.6	1e-55	PREDICTED: lysine-rich arabinogalactan protein 17 [Vitis vinifera]	gi|147768639|emb|AM436135.2|	75.8	6e-11	Vitis vinifera contig VV78X074674.2, whole genome shotgun sequence	sp|Q9FPR2|AGP18_ARATH	147	8e-36	Lysine-rich arabinogalactan protein 18 OS=Arabidopsis thaliana GN=AGP18 PE=2 SV=1	Rv3876	93.2	4e-19	COG0455	ATPases involved in chromosome partitioning	K01115	4e-25	113	vcn:VOLCADRAFT_99471	phospholipase D [EC:3.1.4.4]	-	-	-	ko01100//Metabolic pathways;ko00564//Glycerophospholipid metabolism;ko00565//Ether lipid metabolism;ko04144//Endocytosis
CL7582.Contig2_All	2535	348	152	5.7198	1.6233	-1.817	Down	1.94e-42	1.83e-40	2535	152	281	1.6233	3.9962	1.2997	Up	0.000329466	0.000462175	gi|255555803|ref|XP_002518937.1|	918.7	0	Cucumisin precursor, putative [Ricinus communis] >gi|223541924|gb|EEF43470.1| Cucumisin precursor, putative [Ricinus communis]	gi|359490744|ref|XM_003634104.1|	113	9e-22	PREDICTED: Vitis vinifera subtilisin-like protease-like (LOC100853857), mRNA	sp|O65351|SUBL_ARATH	483	3e-136	Subtilisin-like protease OS=Arabidopsis thaliana GN=ARA12 PE=1 SV=1	BS_vpr	139	2e-32	COG1404	Subtilisin-like serine proteases	--	--	--	--	--	GO:0009595//detection of biotic stimulus;GO:0006508//proteolysis;GO:0019375//galactolipid biosynthetic process;GO:0042631//cellular response to water deprivation;GO:0009581//detection of external stimulus;GO:0016036//cellular response to phosphate starvation	GO:0004252//serine-type endopeptidase activity	GO:0009505//plant-type cell wall;GO:0009507//chloroplast;GO:0048046//apoplast	--
CL12710.Contig5_All	1674	127	79	3.161	1.2776	-1.3069	Down	1.18e-10	2.83e-09	1674	79	146	1.2776	3.1443	1.2993	Up	0.00995338	0.0120997	gi|255569962|ref|XP_002525944.1|	557.8	1e-157	conserved hypothetical protein [Ricinus communis] >gi|223534773|gb|EEF36464.1| conserved hypothetical protein [Ricinus communis]	gi|359488325|ref|XM_002278262.2|	396	1e-107	PREDICTED: Vitis vinifera DUF246 domain-containing protein At1g04910-like (LOC100251581), mRNA	sp|Q8W486|Y1491_ARATH	216	4e-56	DUF246 domain-containing protein At1g04910 OS=Arabidopsis thaliana GN=At1g04910 PE=1 SV=1	--	--	--	--	--	--	--	--	--	--	GO:0009651//response to salt stress;GO:0010075//regulation of meristem growth;GO:0006816//calcium ion transport;GO:0007030//Golgi organization;GO:0019761//glucosinolate biosynthetic process	GO:0016757//transferase activity, transferring glycosyl groups	GO:0005794//Golgi apparatus	--
CL5367.Contig1_All	1768	139	90	3.2758	1.3781	-1.2492	Down	7.89e-11	1.93e-09	1768	90	166	1.3781	3.3849	1.29643	Up	0.00620398	0.00773996	--	--	--	--	--	--	--	--	--	--	--	--	--	--	--	--	--	--	--	--	--	--	-	-	-	--
Unigene26255_All	1288	65	32	2.1027	0.6726	-1.6444	Down	4.09e-08	7.37e-07	1288	32	59	0.6726	1.6514	1.29587	Up	0.107092	0.112584	gi|359483494|ref|XP_002273045.2|	452.2	7e-126	PREDICTED: GDSL esterase/lipase At5g45960 [Vitis vinifera]	gi|255563029|ref|XM_002522473.1|	109	7e-21	Ricinus communis zinc finger protein, putative, mRNA	sp|Q9FJ40|GDL86_ARATH	427	8e-120	GDSL esterase/lipase At5g45960 OS=Arabidopsis thaliana GN=At5g45960 PE=2 SV=1	all3634	71.6	3e-12	COG3240	Phospholipase/lecithinase/hemolysin	K00514	7e-21	100	rcu:RCOM_1428040	zeta-carotene desaturase [EC:1.3.5.6]	-	GO:0016298//lipase activity;GO:0004091//carboxylesterase activity	GO:0005576//extracellular region	ko01110//Biosynthesis of secondary metabolites;ko00511//Other glycan degradation;ko01100//Metabolic pathways;ko00906//Carotenoid biosynthesis
Unigene3300_All	1126	112	64	4.1444	1.5388	-1.4294	Down	8.81e-11	2.15e-09	1126	64	118	1.5388	3.778	1.29582	Up	0.0214888	0.0249137	gi|392938145|gb|AFM94012.1|	104.8	2e-21	E2F target protein 1 [Beta vulgaris]	gi|359486469|ref|XM_002274401.2|	97.6	2e-17	PREDICTED: Vitis vinifera mini-chromosome maintenance complex-binding protein-like (LOC100246773), mRNA	sp|Q501D5|MCMBP_ARATH	98.2	8e-21	Mini-chromosome maintenance complex-binding protein OS=Arabidopsis thaliana GN=ETG1 PE=1 SV=1	--	--	--	--	--	--	--	--	--	--	GO:0031047//gene silencing by RNA;GO:0006275//regulation of DNA replication;GO:0051567//histone H3-K9 methylation;GO:0000724//double-strand break repair via homologous recombination;GO:0008283//cell proliferation;GO:0010090//trichome morphogenesis;GO:0006306//DNA methylation;GO:0016444//somatic cell DNA recombination;GO:0042023//DNA endoreduplication;GO:0051726//regulation of cell cycle;GO:000955…	GO:0005515//protein binding	GO:0009941//chloroplast envelope;GO:0043601//nuclear replisome;GO:0042555//MCM complex	--
CL880.Contig1_All	1383	72	40	2.1692	0.783	-1.4701	Down	1.08e-07	1.84e-06	1383	40	73	0.783	1.9029	1.28112	Up	0.079939	0.0859416	gi|255540603|ref|XP_002511366.1|	266.5	6e-70	ring finger protein, putative [Ricinus communis] >gi|223550481|gb|EEF51968.1| ring finger protein, putative [Ricinus communis]	gi|225445989|ref|XM_002267308.1|	115	1e-22	PREDICTED: Vitis vinifera RING-H2 finger protein ATL43-like (LOC100259882), mRNA	sp|Q5EAE9|ATL43_ARATH	240	1e-63	RING-H2 finger protein ATL43 OS=Arabidopsis thaliana GN=ATL43 PE=2 SV=2	ECU07g0330	58.5	3e-08	COG5540	RING-finger-containing ubiquitin ligase	K05283	1e-15	82.8	aly:ARALYDRAFT_354960	phosphatidylinositol glycan, class W [EC:2.3.-.-]	-	GO:0046872//metal ion binding	-	ko00563//Glycosylphosphatidylinositol(GPI)-anchor biosynthesis;ko01100//Metabolic pathways
Unigene9539_All	480	675	239	58.5928	13.48	-2.1199	Down	3.9e-99	9.7e-97	480	239	436	13.48	32.7468	1.28053	Up	1.51e-05	2.34e-05	gi|359481878|ref|XP_003632684.1|	69.3	2e-11	PREDICTED: uncharacterized protein LOC100854383 [Vitis vinifera]	--	--	--	--	--	--	--	--	--	--	--	--	--	--	--	--	--	--	-	-	-	--
CL8571.Contig3_All	1990	581	442	12.1648	6.0132	-1.0165	Down	2.91e-29	1.9e-27	1990	442	806	6.0132	14.6018	1.27994	Up	4.02e-09	7.72e-09	gi|225458956|ref|XP_002285542.1|	695.3	0	PREDICTED: uncharacterized protein LOC100245533 isoform 1 [Vitis vinifera]	gi|225312976|dbj|AK320318.1|	153	8e-34	Solanum lycopersicum cDNA, clone: LEFL1007DC09, HTC in leaf	--	--	--	--	--	--	--	--	--	--	--	--	--	--	-	-	GO:0005634//nucleus	--
Unigene17548_All	1449	47	28	1.3515	0.5231	-1.3694	Down	4.79e-05	0.000523	1449	28	51	0.5231	1.2689	1.27842	Up	0.147964	0.154293	--	--	--	--	--	--	--	--	--	--	--	--	--	--	--	--	--	--	--	--	--	--	-	-	-	--
CL3550.Contig2_All	1620	115	88	2.9578	1.4706	-1.0081	Down	6.83e-07	1.04e-05	1620	88	160	1.4706	3.5606	1.27572	Up	0.00967982	0.0118469	gi|20146093|dbj|BAB88935.1|	682.6	0	glucosyltransferase [Nicotiana tabacum]	gi|225317729|dbj|AK323086.1|	125	1e-25	Solanum lycopersicum cDNA, clone: LEFL1049AD04, HTC in leaf	sp|O23406|U75D1_ARATH	446	2e-125	UDP-glycosyltransferase 75D1 OS=Arabidopsis thaliana GN=UGT75D1 PE=2 SV=2	BS_ydhE	53.1	1e-06	COG1819	Glycosyl transferases, related to UDP-glucuronosyltransferase	K12338	9e-122	435	aly:ARALYDRAFT_915488	anthocyanin 5-O-glucosyltransferase [EC:2.4.1.-]	GO:0008152//metabolic process	GO:0035251//UDP-glucosyltransferase activity	-	ko00942//Anthocyanin biosynthesis
CL7582.Contig1_All	2632	220	110	3.4827	1.1315	-1.622	Down	1.54e-23	8.04e-22	2632	110	200	1.1315	2.7395	1.27568	Up	0.00377598	0.00480386	gi|357141756|ref|XP_003572336.1|	235.7	1e-166	PREDICTED: subtilisin-like protease SDD1-like [Brachypodium distachyon]	gi|359490744|ref|XM_003634104.1|	113	9e-22	PREDICTED: Vitis vinifera subtilisin-like protease-like (LOC100853857), mRNA	sp|O65351|SUBL_ARATH	290	2e-78	Subtilisin-like protease OS=Arabidopsis thaliana GN=ARA12 PE=1 SV=1	BS_vpr	79	4e-14	COG1404	Subtilisin-like serine proteases	--	--	--	--	--	GO:0009595//detection of biotic stimulus;GO:0009581//detection of external stimulus;GO:0006508//proteolysis	GO:0004252//serine-type endopeptidase activity	GO:0009505//plant-type cell wall;GO:0048046//apoplast	--
Unigene18002_All	1059	66	48	2.5967	1.2271	-1.0814	Down	6.6e-05	0.000695	1059	48	87	1.2271	2.9617	1.27117	Up	0.059972	0.065649	gi|400131576|emb|CCH50976.1|	30	1e-07	T4.15 [Malus x robusta]	--	--	--	--	--	--	--	--	--	--	--	--	--	--	--	--	--	--	-	-	-	--
CL157.Contig23_All	810	57	37	2.9321	1.2367	-1.2454	Down	3.23e-05	0.000364	810	37	67	1.2367	2.982	1.26978	Up	0.100918	0.106966	gi|297743356|emb|CBI36223.3|	78.6	1e-13	unnamed protein product [Vitis vinifera]	gi|359482641|ref|XM_002284984.2|	396	1e-107	PREDICTED: Vitis vinifera pleiotropic drug resistance protein 1-like (LOC100261720), mRNA	sp|Q76CU2|PDR1_TOBAC	353	6e-98	Pleiotropic drug resistance protein 1 OS=Nicotiana tabacum GN=PDR1 PE=2 SV=1	YDR406w_3	152	8e-37	COG1131	ABC-type multidrug transport system, ATPase component	K05681	1e-25	114	cme:CMS467C	ATP-binding cassette, subfamily G (WHITE), member 2	-	-	-	ko03040//Spliceosome;ko02010//ABC transporters
CL724.Contig1_All	1024	108	47	4.3945	1.2426	-1.8223	Down	2.59e-14	8.47e-13	1024	47	85	1.2426	2.9926	1.26804	Up	0.0646652	0.0703595	gi|225446121|ref|XP_002270416.1|	288.5	1e-76	PREDICTED: probable xyloglucan endotransglucosylase/hydrolase protein 23 [Vitis vinifera]	gi|359485087|ref|XM_002270380.2|	163	4e-37	PREDICTED: Vitis vinifera probable xyloglucan endotransglucosylase/hydrolase protein 23-like (LOC100252949), mRNA	sp|Q8LG58|XTH16_ARATH	257	9e-69	Probable xyloglucan endotransglucosylase/hydrolase protein 16 OS=Arabidopsis thaliana GN=XTH16 PE=2 SV=2	BS_bglS	57	5e-08	COG2273	Beta-glucanase/Beta-glucan synthetase	K08235	1e-77	288	vvi:100252949	xyloglucan:xyloglucosyl transferase [EC:2.4.1.207]	GO:0006073//cellular glucan metabolic process	GO:0004553//hydrolase activity, hydrolyzing O-glycosyl compounds;GO:0016762//xyloglucan:xyloglucosyl transferase activity	GO:0048046//apoplast;GO:0005618//cell wall	ko04075//Plant hormone signal transduction
CL2544.Contig24_All	3416	46	26	0.5611	0.2061	-1.4449	Down	2.77e-05	0.000317	3416	26	47	0.2061	0.496	1.267	Up	0.174439	0.180647	gi|280967727|gb|ACZ98533.1|	65.1	8e-09	putative ABC transporter [Malus x domestica]	gi|225430078|ref|XM_002281806.1|	365	2e-97	PREDICTED: Vitis vinifera ABC transporter G family member 32-like (LOC100255917), mRNA	sp|Q8GU87|PDR6_ORYSJ	1051	0	Pleiotropic drug resistance protein 6 OS=Oryza sativa subsp. japonica GN=PDR6 PE=2 SV=3	YDR406w_3	213	1e-54	COG1131	ABC-type multidrug transport system, ATPase component	K12843	2e-40	149	vvi:100248403	U4/U6 small nuclear ribonucleoprotein PRP3	GO:0042335//cuticle development;GO:0006855//drug transmembrane transport;GO:0006200//ATP catabolic process	GO:0015439//heme-transporting ATPase activity;GO:0005524//ATP binding	GO:0005886//plasma membrane	ko03040//Spliceosome
CL5044.Contig4_All	1406	107	82	3.1709	1.5789	-1.006	Down	1.73e-06	2.47e-05	1406	82	148	1.5789	3.7949	1.26514	Up	0.0147819	0.01766	gi|255582706|ref|XP_002532131.1|	377.9	2e-103	conserved hypothetical protein [Ricinus communis] >gi|223528190|gb|EEF30251.1| conserved hypothetical protein [Ricinus communis]	gi|359482455|ref|XM_002271802.2|	172	6e-40	PREDICTED: Vitis vinifera CCAAT/enhancer-binding protein zeta-like (LOC100249732), mRNA	sp|Q0INC5|RH28_ORYSJ	53.5	3e-07	DEAD-box ATP-dependent RNA helicase 28 OS=Oryza sativa subsp. japonica GN=Os12g0481100 PE=2 SV=2	SPAC4F10.09c	94.4	4e-19	COG5593	Nucleic-acid-binding protein possibly involved in ribosomal biogenesis	K14832	2e-104	377	rcu:RCOM_1099830	ribosome biogenesis protein MAK21	GO:0010197//polar nucleus fusion	-	GO:0005730//nucleolus	--
Unigene12960_All	400	117	86	12.1873	5.8207	-1.0661	Down	1.54e-07	2.56e-06	400	86	155	5.8207	13.97	1.26307	Up	0.0129272	0.0155057	gi|53748435|emb|CAH59411.1|	246.9	6e-65	hypothetical protein [Plantago major]	gi|53748434|emb|AJ843981.1|	238	3e-60	Plantago major partial mRNA for hypothetical protein	--	--	--	--	--	--	--	--	--	--	--	--	--	--	-	-	-	--
CL12219.Contig2_All	1157	1408	980	50.705	22.9312	-1.1448	Down	7.46e-83	1.5e-80	1157	980	1764	22.9312	54.9653	1.26121	Up	4.12e-17	1.14e-16	gi|118481085|gb|ABK92496.1|	526.6	2e-148	unknown [Populus trichocarpa] >gi|118481952|gb|ABK92908.1| unknown [Populus trichocarpa] >gi|118481968|gb|ABK92915.1| unknown [Populus trichocarpa] >gi|118485439|gb|ABK94576.1| unknown [Populus trichocarpa]	gi|401466647|gb|JX134620.1|	422	1e-115	Neolamarckia cadamba xyloglucan endotransglycosylase/hydrolase 2 (XTH2) mRNA, complete cds	sp|Q8LDW9|XTH9_ARATH	449	1e-126	Xyloglucan endotransglucosylase/hydrolase protein 9 OS=Arabidopsis thaliana GN=XTH9 PE=2 SV=2	CAC2807	70.5	5e-12	COG2273	Beta-glucanase/Beta-glucan synthetase	K08235	3e-149	526	pop:POPTR_915608	xyloglucan:xyloglucosyl transferase [EC:2.4.1.207]	GO:0006073//cellular glucan metabolic process	GO:0004553//hydrolase activity, hydrolyzing O-glycosyl compounds;GO:0016762//xyloglucan:xyloglucosyl transferase activity	GO:0048046//apoplast;GO:0005618//cell wall	--
CL1470.Contig1_All	896	1905	1420	88.5868	42.9056	-1.0459	Down	2.8e-96	6.73e-94	896	1420	2555	42.9056	102.803	1.26065	Up	4.9e-24	1.73e-23	gi|3402282|emb|CAA04449.1|	99.4	7e-20	proline-rich protein [Solanum tuberosum]	gi|3402281|emb|AJ000997.1|	75.8	7e-11	Solanum tuberosum mRNA for guard cell proline-rich protein	sp|Q9T0I5|PRP4_ARATH	222	3e-58	Proline-rich protein 4 OS=Arabidopsis thaliana GN=PRP4 PE=2 SV=1	PA5531	60.8	3e-09	COG0810	Periplasmic protein TonB, links inner and outer membranes	K15174	5e-10	63.2	gmx:100797526	RNA polymerase II-associated factor 1	GO:0009987//cellular process	-	-	ko01100//Metabolic pathways;ko00564//Glycerophospholipid metabolism;ko00565//Ether lipid metabolism;ko04144//Endocytosis
CL359.Contig4_All	1053	207	154	8.1908	3.9594	-1.0487	Down	5.9e-12	1.59e-10	1053	154	277	3.9594	9.4836	1.26015	Up	0.000917196	0.00124971	gi|224065445|ref|XP_002301821.1|	237.7	2e-61	predicted protein [Populus trichocarpa] >gi|222843547|gb|EEE81094.1| predicted protein [Populus trichocarpa]	gi|225320810|dbj|AK325021.1|	176	3e-41	Solanum lycopersicum cDNA, clone: LEFL1090BB10, HTC in leaf	sp|O78424|YCF19_GUITH	72.8	3e-13	Uncharacterized protein ycf19 OS=Guillardia theta GN=ycf19 PE=3 SV=1	asl2061	82.4	1e-15	COG0762	Predicted integral membrane protein	K02221	1e-16	85.9	zma:100284403	YggT family protein	GO:0006814//sodium ion transport;GO:0090143//nucleoid organization;GO:0009220//pyrimidine ribonucleotide biosynthetic process;GO:0010020//chloroplast fission	GO:0008508//bile acid:sodium symporter activity	GO:0009941//chloroplast envelope;GO:0042651//thylakoid membrane	--
Unigene2965_All	1228	91	58	3.0876	1.2787	-1.2718	Down	9.39e-08	1.61e-06	1228	58	104	1.2787	3.0532	1.25564	Up	0.0454638	0.0506276	gi|359494173|ref|XP_002263274.2|	104	3e-47	PREDICTED: secologanin synthase-like [Vitis vinifera]	gi|343530656|gb|HQ172777.1|	210	2e-51	Avicennia germinans isolate Ag_Da690 psbJ-petA intergenic spacer, partial sequence; chloroplast	sp|Q05047|C72A1_CATRO	99	3e-41	Secologanin synthase OS=Catharanthus roseus GN=CYP72A1 PE=2 SV=1	--	--	--	--	--	K15639	5e-29	84.7	aly:ARALYDRAFT_901457	cytochrome P450, family 734, subfamily A, polypeptide 1 (PHYB activation tagged suppressor 1) [EC:1.14.-.-]	-	-	-	ko00905//Brassinosteroid biosynthesis
CL3579.Contig1_All	1678	641	485	15.9165	7.825	-1.0244	Down	1.67e-32	1.22e-30	1678	485	869	7.825	18.6703	1.25458	Up	5.76e-09	1.1e-08	gi|359486157|ref|XP_002263053.2|	171.4	3e-41	PREDICTED: 60S ribosomal protein L3 [Vitis vinifera] >gi|297739519|emb|CBI29701.3| unnamed protein product [Vitis vinifera]	gi|359486156|ref|XM_002263017.2|	777	0	PREDICTED: Vitis vinifera 60S ribosomal protein L3-like (LOC100267716), mRNA	sp|P22738|RL32_ARATH	578	2e-165	60S ribosomal protein L3-2 OS=Arabidopsis thaliana GN=ARP2 PE=2 SV=4	SPAPB8E5.06c	440	4e-123	COG0087	Ribosomal protein L3	K02925	5e-169	592	rcu:RCOM_0759150	large subunit ribosomal protein L3e	GO:0006412//translation;GO:0009165//nucleotide biosynthetic process;GO:0052546//cell wall pectin metabolic process;GO:0052541//plant-type cell wall cellulose metabolic process	GO:0003735//structural constituent of ribosome	GO:0005618//cell wall;GO:0005730//nucleolus;GO:0005773//vacuole;GO:0022625//cytosolic large ribosomal subunit;GO:0005886//plasma membrane	ko03010//Ribosome
Unigene23338_All	1493	77	32	2.1489	0.5803	-1.8887	Down	4.33e-11	1.09e-09	1493	32	57	0.5803	1.3764	1.24603	Up	0.149727	0.155951	gi|225428113|ref|XP_002280708.1|	489.2	6e-137	PREDICTED: hippocampus abundant transcript 1 protein [Vitis vinifera] >gi|297744560|emb|CBI37822.3| unnamed protein product [Vitis vinifera]	gi|147804797|emb|AM429794.2|	60	7e-06	Vitis vinifera contig VV78X145016.6, whole genome shotgun sequence	--	--	--	--	L125116	68.9	2e-11	COG0477	Permeases of the major facilitator superfamily	--	--	--	--	--	GO:0006810//transport	-	GO:0016020//membrane	--
CL792.Contig8_All	2225	83	59	1.5543	0.7179	-1.1144	Down	4.54e-06	6.07e-05	2225	59	105	0.7179	1.7013	1.24478	Up	0.0491296	0.0545079	gi|224080411|ref|XP_002306131.1|	104.4	7e-21	predicted protein [Populus trichocarpa] >gi|222849095|gb|EEE86642.1| predicted protein [Populus trichocarpa]	gi|359474919|ref|XM_002274578.2|	182	1e-42	PREDICTED: Vitis vinifera uncharacterized LOC100247047 (LOC100247047), mRNA	--	--	--	--	--	--	--	--	--	--	--	--	--	--	GO:0016117//carotenoid biosynthetic process;GO:0019288//isopentenyl diphosphate biosynthetic process, mevalonate-independent pathway	-	GO:0009941//chloroplast envelope;GO:0009570//chloroplast stroma;GO:0005634//nucleus	--
Unigene24784_All	1665	1562	743	39.0885	12.0811	-1.694	Down	1.32e-166	6.77e-164	1665	743	1320	12.0811	28.5814	1.24232	Up	2.41e-12	5.54e-12	gi|255562140|ref|XP_002522078.1|	489.6	5e-137	conserved hypothetical protein [Ricinus communis] >gi|223538677|gb|EEF40278.1| conserved hypothetical protein [Ricinus communis]	gi|290755772|gb|AC240204.1|	113	6e-22	Solanum lycopersicum strain Heinz 1706 chromosome 1 clone hba-33m2 map 1, complete sequence	--	--	--	--	--	--	--	--	--	--	--	--	--	--	-	-	GO:0005886//plasma membrane;GO:0009536//plastid	--
CL1443.Contig1_All	2326	68	44	1.2181	0.5121	-1.2501	Down	5.3e-06	7e-05	2326	44	78	0.5121	1.2089	1.2392	Up	0.094829	0.100868	gi|297733908|emb|CBI15155.3|	650.2	0	unnamed protein product [Vitis vinifera]	gi|359491296|ref|XM_002281346.2|	139	1e-29	PREDICTED: Vitis vinifera zinc finger Ran-binding domain-containing protein 3-like (LOC100267344), mRNA	sp|Q7G8Y3|ISW2_ORYSJ	80.5	4e-15	Probable chromatin-remodeling complex ATPase chain OS=Oryza sativa subsp. japonica GN=Os01g0367900 PE=2 SV=2	ECU06g0820	97.4	9e-20	COG0553	Superfamily II DNA/RNA helicases, SNF2 family	K14440	2e-27	122	smo:SELMODRAFT_171818	SWI/SNF-related matrix-associated actin-dependent regulator of chromatin subfamily A-like protein 1 [EC:3.6.4.12]	GO:0043247//telomere maintenance in response to DNA damage;GO:0010332//response to gamma radiation;GO:0006310//DNA recombination;GO:0007126//meiosis;GO:0032204//regulation of telomere maintenance	GO:0003676//nucleic acid binding;GO:0004386//helicase activity	-	--
CL291.Contig7_All	1764	85	57	2.0077	0.8748	-1.1985	Down	8.61e-07	1.29e-05	1764	57	101	0.8748	2.0642	1.23856	Up	0.0568406	0.0624485	gi|118487801|gb|ABK95724.1|	789.6	0	unknown [Populus trichocarpa]	gi|359484786|ref|XM_003633114.1|	555	1e-155	PREDICTED: Vitis vinifera lysosomal Pro-X carboxypeptidase-like (LOC100853380), mRNA	sp|Q1PF50|EDA2_ARATH	112	9e-25	Probable serine protease EDA2 OS=Arabidopsis thaliana GN=EDA2 PE=2 SV=2	--	--	--	--	--	K01285	0	789	vvi:100853380	lysosomal Pro-X carboxypeptidase [EC:3.4.16.2]	GO:0019761//glucosinolate biosynthetic process;GO:0006508//proteolysis	GO:0004185//serine-type carboxypeptidase activity	GO:0016023//cytoplasmic membrane-bounded vesicle;GO:0005764//lysosome;GO:0009507//chloroplast	--
CL9557.Contig3_All	988	71	51	2.9942	1.3975	-1.0993	Down	2.74e-05	0.000314	988	51	90	1.3975	3.284	1.23261	Up	0.0760858	0.0819945	--	--	--	--	gi|123654715|emb|AM461723.1|	67.9	2e-08	Vitis vinifera contig VV78X167206.13, whole genome shotgun sequence	--	--	--	--	--	--	--	--	--	--	--	--	--	--	-	-	-	--
Unigene10198_All	1348	419	301	12.9511	6.0452	-1.0992	Down	2.53e-24	1.37e-22	1348	301	531	6.0452	14.2013	1.23216	Up	1.37e-05	2.13e-05	gi|225427942|ref|XP_002276017.1|	478.8	8e-134	PREDICTED: uncharacterized protein LOC100257238 [Vitis vinifera] >gi|297744650|emb|CBI37912.3| unnamed protein product [Vitis vinifera]	gi|225427941|ref|XM_002275981.1|	127	3e-26	PREDICTED: Vitis vinifera uncharacterized LOC100257238 (LOC100257238), mRNA	sp|Q9T0K5|LRX3_ARATH	53.9	2e-07	Leucine-rich repeat extensin-like protein 3 OS=Arabidopsis thaliana GN=LRX3 PE=1 SV=1	--	--	--	--	--	--	--	--	--	--	-	-	-	--
Unigene6217_All	937	563	76	25.0352	2.1959	-3.5111	Down	3.66e-145	1.56e-142	937	76	134	2.1959	5.1557	1.23136	Up	0.0301834	0.0343755	gi|396318181|gb|AFN85535.1|	366.3	3e-100	PRp27-like protein [Olea europaea subsp. europaea]	gi|5360262|dbj|AB024600.1|	115	8e-23	Nicotiana tabacum mRNA for NtPRp27, complete cds	--	--	--	--	--	--	--	--	--	--	--	--	--	--	-	-	-	--
CL2357.Contig1_All	3789	55	29	0.6048	0.2072	-1.5454	Down	1.43e-06	2.06e-05	3789	29	51	0.2072	0.4853	1.22785	Up	0.190558	0.19599	gi|255567441|ref|XP_002524700.1|	912.5	0	conserved hypothetical protein [Ricinus communis] >gi|223536061|gb|EEF37719.1| conserved hypothetical protein [Ricinus communis]	gi|359495722|ref|XM_002262674.2|	81.8	5e-12	PREDICTED: Vitis vinifera uncharacterized LOC100266659 (LOC100266659), mRNA	sp|Q6AWX8|GRF11_ORYSJ	56.2	1e-07	Growth-regulating factor 11 OS=Oryza sativa subsp. japonica GN=GRF11 PE=2 SV=1	--	--	--	--	--	K15601	9e-137	486	bdi:100822574	lysine-specific demethylase 3 [EC:1.14.11.-]	-	-	-	--
Unigene23942_All	1065	103	29	4.0297	0.7372	-2.4505	Down	1.62e-19	7.05e-18	1065	29	51	0.7372	1.7264	1.22764	Up	0.190558	0.195766	gi|5931639|emb|CAB56568.1|	171.4	1e-41	squamosa promoter binding protein-homologue 3 [Antirrhinum majus]	gi|5931638|emb|AJ011621.1|	107	2e-20	Antirrhinum majus mRNA for squamosa promoter binding protein-homologue 3	sp|Q8GXL3|SPL8_ARATH	95.5	5e-20	Squamosa promoter-binding-like protein 8 OS=Arabidopsis thaliana GN=SPL8 PE=1 SV=2	--	--	--	--	--	--	--	--	--	--	GO:0009556//microsporogenesis;GO:0009554//megasporogenesis;GO:0048653//anther development	GO:0003677//DNA binding	GO:0005634//nucleus	--
CL4329.Contig4_All	1259	1837	1360	60.7946	29.2447	-1.0558	Down	2.44e-94	5.75e-92	1259	1360	2391	29.2447	68.4663	1.22722	Up	5.68e-20	1.77e-19	gi|224120086|ref|XP_002331133.1|	483.4	2e-135	predicted protein [Populus trichocarpa] >gi|222872861|gb|EEF09992.1| predicted protein [Populus trichocarpa]	gi|225312303|dbj|AK319844.1|	559	1e-156	Solanum lycopersicum cDNA, clone: LEFL1002CH02, HTC in leaf	sp|Q02028|HSP7S_PEA	471	4e-133	Stromal 70 kDa heat shock-related protein, chloroplastic OS=Pisum sativum GN=HSP70 PE=2 SV=1	alr1742	326	5e-89	COG0443	Molecular chaperone	K03283	7e-126	448	osa:4351875	heat shock 70kDa protein 1/8	GO:0055114//oxidation-reduction process;GO:0006457//protein folding;GO:0009409//response to cold;GO:0009408//response to heat;GO:0045036//protein targeting to chloroplast;GO:0046686//response to cadmium ion	GO:0005524//ATP binding;GO:0032440//2-alkenal reductase [NAD(P)] activity;GO:0051082//unfolded protein binding	GO:0005739//mitochondrion;GO:0009941//chloroplast envelope;GO:0009579//thylakoid;GO:0009570//chloroplast stroma;GO:0005634//nucleus;GO:0048046//apoplast	ko03040//Spliceosome;ko04141//Protein processing in endoplasmic reticulum;ko04144//Endocytosis
CL10957.Contig1_All	2731	130	95	1.9834	0.9417	-1.0746	Down	2.6e-08	4.82e-07	2731	95	167	0.9417	2.2045	1.22711	Up	0.0162907	0.0192838	gi|225431691|ref|XP_002264385.1|	562.4	0	PREDICTED: DNA polymerase delta catalytic subunit [Vitis vinifera] >gi|296088521|emb|CBI37512.3| unnamed protein product [Vitis vinifera]	gi|225431690|ref|XM_002264349.1|	1530	0	PREDICTED: Vitis vinifera DNA polymerase delta catalytic subunit-like (LOC100246530), mRNA	sp|Q9LRE6|DPOD1_ORYSJ	656	0	DNA polymerase delta catalytic subunit OS=Oryza sativa subsp. japonica GN=POLD1 PE=2 SV=1	SPBC336.04	457	0	COG0417	DNA polymerase elongation subunit (family B)	K02327	0	671	vvi:100246530	DNA polymerase delta subunit 1 [EC:2.7.7.7]	GO:0006260//DNA replication;GO:0090305//nucleic acid phosphodiester bond hydrolysis	GO:0003887//DNA-directed DNA polymerase activity;GO:0004527//exonuclease activity;GO:0046872//metal ion binding;GO:0003677//DNA binding;GO:0000166//nucleotide binding	GO:0005634//nucleus	ko03430//Mismatch repair;ko03030//DNA replication;ko03440//Homologous recombination;ko03410//Base excision repair;ko00240//Pyrimidine metabolism;ko03420//Nucleotide excision repair;ko00230//Purine metabolism;ko01100//Metabolic pathways
CL1966.Contig2_All	1594	148	111	3.8686	1.8852	-1.0371	Down	8.08e-09	1.58e-07	1594	111	195	1.8852	4.4103	1.22616	Up	0.0095036	0.0116471	gi|225444211|ref|XP_002276337.1|	481.9	1e-134	PREDICTED: patatin group A-3 [Vitis vinifera]	gi|339515754|gb|AC244930.2|	97.6	3e-17	Solanum lycopersicum strain Heinz 1706 chromosome 10 clone sle-17d2 map 10, complete sequence	sp|Q3YJS9|PT3K1_SOLTU	89.7	4e-18	Patatin-3-Kuras 1 OS=Solanum tuberosum GN=pat3-k1 PE=1 SV=1	VC0178	56.6	1e-07	COG3621	Patatin	--	--	--	--	--	GO:0019374//galactolipid metabolic process;GO:0051707//response to other organism;GO:0006644//phospholipid metabolic process	GO:0047617//acyl-CoA hydrolase activity;GO:0004620//phospholipase activity	GO:0005886//plasma membrane	--
Unigene18220_All	291	61	41	8.7341	3.8144	-1.1952	Down	3.17e-05	0.000359	291	41	72	3.8144	8.92	1.22559	Up	0.119102	0.124774	--	--	--	--	--	--	--	--	--	--	--	--	--	--	--	--	--	--	--	--	--	--	-	-	-	--
Unigene12620_All	476	868	638	75.9792	36.2867	-1.0662	Down	2.89e-46	2.99e-44	476	638	1120	36.2867	84.8271	1.22508	Up	4.62e-10	9.29e-10	gi|209967437|gb|ACJ02347.1|	93.6	1e-18	60S ribosomal protein L17 [Vernicia fordii]	gi|359491069|ref|XM_003634166.1|	127	1e-26	PREDICTED: Vitis vinifera 60S ribosomal protein L17-2-like, transcript variant 2 (LOC100242281), mRNA	sp|P51413|RL172_ARATH	85.5	1e-17	60S ribosomal protein L17-2 OS=Arabidopsis thaliana GN=RPL17B PE=2 SV=2	YKL180w	57.8	8e-09	COG0091	Ribosomal protein L22	K02880	2e-19	93.2	vvi:100257483	large subunit ribosomal protein L17e	GO:0006412//translation	GO:0003735//structural constituent of ribosome	GO:0005730//nucleolus;GO:0005773//vacuole;GO:0005886//plasma membrane;GO:0022625//cytosolic large ribosomal subunit;GO:0009507//chloroplast	ko03010//Ribosome
Unigene25817_All	253	177	98	29.1497	10.4867	-1.4749	Down	6.73e-17	2.56e-15	253	98	172	10.4867	24.5093	1.22477	Up	0.0152307	0.0181481	gi|225449036|ref|XP_002273502.1|	161.4	3e-39	PREDICTED: GATA transcription factor 9-like [Vitis vinifera]	gi|294997350|gb|AC182648.2|	163	1e-37	Solanum lycopersicum chromosome 5 clone C05HBa0239D11, complete sequence	sp|Q9SV30|GATA8_ARATH	120	2e-28	GATA transcription factor 8 OS=Arabidopsis thaliana GN=GATA8 PE=2 SV=1	YMR136w	54.7	4e-08	COG5641	GATA Zn-finger-containing transcription factor	--	--	--	--	--	GO:0009845//seed germination;GO:0007623//circadian rhythm;GO:0045893//positive regulation of transcription, DNA-dependent	GO:0008270//zinc ion binding;GO:0043565//sequence-specific DNA binding;GO:0003700//sequence-specific DNA binding transcription factor activity	GO:0005634//nucleus	--
CL6674.Contig2_All	1595	334	185	8.725	3.1401	-1.4743	Down	1.88e-30	1.27e-28	1595	185	324	3.1401	7.3233	1.22168	Up	0.000901802	0.0012306	gi|374671169|gb|AEZ56250.1|	308.1	1e-179	plastid glycerol-3-phosphate dehydrogenase [Jatropha curcas]	gi|225317703|dbj|AK323060.1|	660	0	Solanum lycopersicum cDNA, clone: LEFL1048BH03, HTC in leaf	sp|P52425|GPDA_CUPLA	324	5e-172	Glycerol-3-phosphate dehydrogenase [NAD(+)] OS=Cuphea lanceolata GN=GPDH PE=2 SV=1	SPAC23D3.04c	175	2e-82	COG0240	Glycerol-3-phosphate dehydrogenase	K00006	9e-177	336	vvi:100261224	glycerol-3-phosphate dehydrogenase (NAD+) [EC:1.1.1.8]	GO:0046167//glycerol-3-phosphate biosynthetic process;GO:0005975//carbohydrate metabolic process;GO:0046168//glycerol-3-phosphate catabolic process;GO:0055114//oxidation-reduction process	GO:0051287//NAD binding;GO:0004367//glycerol-3-phosphate dehydrogenase [NAD+] activity;GO:0042803//protein homodimerization activity	GO:0009507//chloroplast;GO:0009331//glycerol-3-phosphate dehydrogenase complex	ko00564//Glycerophospholipid metabolism
Unigene8707_All	1381	61	32	1.8404	0.6273	-1.5528	Down	3.48e-07	5.51e-06	1381	32	56	0.6273	1.4619	1.22062	Up	0.175784	0.181832	gi|357471247|ref|XP_003605908.1|	384.4	2e-105	50S ribosomal protein L2 [Medicago truncatula] >gi|355506963|gb|AES88105.1| 50S ribosomal protein L2 [Medicago truncatula]	gi|378747301|gb|JN637766.2|	2644	0	Sesamum indicum chloroplast, complete genome	sp|P06379|RK2_TOBAC	273	2e-73	50S ribosomal protein L2, chloroplastic OS=Nicotiana tabacum GN=rpl2-A PE=3 SV=1	sll1802	143	6e-34	COG0090	Ribosomal protein L2	K02886	9e-72	269	aly:ARALYDRAFT_675784	large subunit ribosomal protein L2	GO:0006412//translation	GO:0003735//structural constituent of ribosome;GO:0003723//RNA binding;GO:0016740//transferase activity;GO:0000166//nucleotide binding	GO:0015934//large ribosomal subunit;GO:0009507//chloroplast;GO:0005739//mitochondrion	ko03010//Ribosome
CL1523.Contig2_All	2143	98	72	1.9054	0.9096	-1.0668	Down	1.54e-06	2.21e-05	2143	72	126	0.9096	2.1197	1.22056	Up	0.039989	0.0449752	gi|359477219|ref|XP_003631949.1|	261.9	0	PREDICTED: uncharacterized protein LOC100251734 [Vitis vinifera]	gi|359477218|ref|XM_003631901.1|	121	3e-24	PREDICTED: Vitis vinifera uncharacterized LOC100251734 (LOC100251734), mRNA	--	--	--	--	--	--	--	--	--	--	--	--	--	--	GO:0006261//DNA-dependent DNA replication;GO:0009560//embryo sac egg cell differentiation	-	GO:0005634//nucleus	--
CL8742.Contig1_All	2183	198	143	3.7791	1.7734	-1.0915	Down	3.48e-12	9.61e-11	2183	143	250	1.7734	4.1287	1.21917	Up	0.00376576	0.00479762	gi|255571240|ref|XP_002526570.1|	606.3	6e-172	brca1 associated ring domain, putative [Ricinus communis] >gi|223534131|gb|EEF35848.1| brca1 associated ring domain, putative [Ricinus communis]	gi|225321634|dbj|AK325651.1|	168	1e-38	Solanum lycopersicum cDNA, clone: LEFL2005I15, HTC in fruit	sp|Q8RXD4|BRCA1_ARATH	324	1e-88	Protein BREAST CANCER SUSCEPTIBILITY 1 homolog OS=Arabidopsis thaliana GN=BRCA1 PE=2 SV=1	YCR066w	61.2	7e-09	COG5432	RING-finger-containing E3 ubiquitin ligase	K10683	5e-173	606	rcu:RCOM_0543260	BRCA1-associated RING domain protein 1 [EC:6.3.2.19]	GO:0006281//DNA repair;GO:0006260//DNA replication;GO:0060255;GO:0009934//regulation of meristem structural organization;GO:0048366//leaf development	GO:0046872//metal ion binding;GO:0003677//DNA binding	GO:0005622//intracellular	--
CL7478.Contig1_All	1919	225	169	4.8853	2.3842	-1.0349	Down	1.28e-12	3.66e-11	1919	169	295	2.3842	5.542	1.2169	Up	0.00172188	0.00227732	--	--	--	--	gi|396578553|gb|JX014021.1|	73.8	6e-10	Manihot esculenta precursor microRNA miR166c gene, complete sequence	--	--	--	--	--	--	--	--	--	--	--	--	--	--	-	-	-	--
CL1452.Contig3_All	1659	151	110	3.7924	1.7951	-1.079	Down	1.75e-09	3.71e-08	1659	110	192	1.7951	4.1723	1.21678	Up	0.0116362	0.0140884	gi|255561387|ref|XP_002521704.1|	587.8	1e-166	cyclin B, putative [Ricinus communis] >gi|223539095|gb|EEF40691.1| cyclin B, putative [Ricinus communis]	gi|156070777|gb|EF517793.1|	204	2e-49	Petunia integrifolia subsp. inflata BAC 126I14, complete sequence	sp|P46277|CCNB1_MEDSV	543	1e-154	G2/mitotic-specific cyclin-1 OS=Medicago sativa subsp. varia PE=2 SV=1	SPBC582.03	197	3e-50	COG5024	Cyclin	K05868	1e-167	587	rcu:RCOM_0873690	cyclin B	GO:0006346//methylation-dependent chromatin silencing;GO:0016246//RNA interference;GO:0031048//chromatin silencing by small RNA;GO:0006275//regulation of DNA replication;GO:0051567//histone H3-K9 methylation;GO:0008283//cell proliferation;GO:0051301//cell division;GO:0010440//stomatal lineage progression;GO:0000079//regulation of cyclin-dependent protein kinase activity;GO:0006306//DNA methylatio…	GO:0019901//protein kinase binding;GO:0016538//cyclin-dependent protein kinase regulator activity	GO:0005634//nucleus	--
CL2340.Contig6_All	1215	247	188	8.4704	4.189	-1.0158	Down	2.48e-13	7.51e-12	1215	188	328	4.189	9.7324	1.21619	Up	0.000962576	0.0013076	gi|225425368|ref|XP_002270226.1|	347.1	3e-94	PREDICTED: squamosa promoter-binding-like protein 16 [Vitis vinifera] >gi|147820985|emb|CAN63524.1| hypothetical protein VITISV_001644 [Vitis vinifera]	gi|225311229|dbj|AK319368.1|	127	3e-26	Solanum lycopersicum cDNA, clone: LEFL1098AD01, HTC in leaf	sp|Q6YZE8|SPL16_ORYSJ	182	4e-46	Squamosa promoter-binding-like protein 16 OS=Oryza sativa subsp. japonica GN=SPL16 PE=2 SV=1	--	--	--	--	--	--	--	--	--	--	-	-	-	--
CL1759.Contig2_All	1005	293	170	12.1474	4.5795	-1.4074	Down	3.53e-25	1.99e-23	1005	170	296	4.5795	10.6182	1.21328	Up	0.00183673	0.00241859	gi|255646252|gb|ACU23610.1|	437.2	1e-121	unknown [Glycine max]	gi|162139637|emb|CU570871.2|	115	9e-23	S.lycopersicum DNA sequence from clone LE_HBa-44D11 on chromosome 4, complete sequence	sp|Q8LB81|GDL79_ARATH	420	7e-118	GDSL esterase/lipase At5g33370 OS=Arabidopsis thaliana GN=At5g33370 PE=2 SV=1	all3634	57	5e-08	COG3240	Phospholipase/lecithinase/hemolysin	K01206	5e-11	67	ath:AT1G67830	alpha-L-fucosidase [EC:3.2.1.51]	GO:0006629//lipid metabolic process	GO:0004091//carboxylesterase activity	GO:0005576//extracellular region	ko01110//Biosynthesis of secondary metabolites;ko00511//Other glycan degradation;ko01100//Metabolic pathways;ko00906//Carotenoid biosynthesis
CL9718.Contig1_All	1926	189	130	4.0887	1.8273	-1.1619	Down	8.48e-13	2.45e-11	1926	130	226	1.8273	4.2303	1.21105	Up	0.00681436	0.00844307	gi|225436482|ref|XP_002275679.1|	663.3	0	PREDICTED: probable glucuronoxylan glucuronosyltransferase IRX7 [Vitis vinifera] >gi|297734915|emb|CBI17149.3| unnamed protein product [Vitis vinifera]	gi|114325714|gb|DQ899955.1|	153	8e-34	Populus alba x Populus tremula glycosyltransferase GT47C mRNA, complete cds	sp|Q9ZUV3|IRX7_ARATH	606	2e-173	Probable glucuronoxylan glucuronosyltransferase IRX7 OS=Arabidopsis thaliana GN=IRX7 PE=2 SV=1	--	--	--	--	--	--	--	--	--	--	GO:0009834//secondary cell wall biogenesis;GO:0010417//glucuronoxylan biosynthetic process	GO:0015020//glucuronosyltransferase activity	GO:0005794//Golgi apparatus;GO:0005886//plasma membrane	--
CL1452.Contig4_All	1782	92	60	2.1511	0.9115	-1.2388	Down	1.47e-07	2.45e-06	1782	60	104	0.9115	2.104	1.20682	Up	0.070661	0.0765141	gi|255561387|ref|XP_002521704.1|	130.6	7e-160	cyclin B, putative [Ricinus communis] >gi|223539095|gb|EEF40691.1| cyclin B, putative [Ricinus communis]	gi|350537520|ref|NM_001246857.1|	226	6e-56	Solanum lycopersicum cyclin B2 (CycB2), mRNA >gi|5420281|emb|AJ243455.1| Lycopersicon esculentum mRNA for cyclin B2 (CycB2 gene)	sp|P46277|CCNB1_MEDSV	340	4e-149	G2/mitotic-specific cyclin-1 OS=Medicago sativa subsp. varia PE=2 SV=1	SPBC582.03	138	2e-42	COG5024	Cyclin	K05868	7e-161	348	rcu:RCOM_0873690	cyclin B	GO:0000079//regulation of cyclin-dependent protein kinase activity;GO:0051301//cell division	GO:0016538//cyclin-dependent protein kinase regulator activity;GO:0019901//protein kinase binding	GO:0005634//nucleus	--
CL3117.Contig6_All	3350	162	104	2.0149	0.8405	-1.2614	Down	1.5e-12	4.25e-11	3350	104	180	0.8405	1.9371	1.20458	Up	0.0174016	0.020518	gi|147861933|emb|CAN78769.1|	1431.8	0	hypothetical protein VITISV_024248 [Vitis vinifera]	gi|225424706|ref|XM_002264837.1|	613	1e-172	PREDICTED: Vitis vinifera probable alpha,alpha-trehalose-phosphate synthase [UDP-forming] 10-like (LOC100246842), mRNA	sp|O80738|TPS10_ARATH	1319	0	Probable alpha,alpha-trehalose-phosphate synthase [UDP-forming] 10 OS=Arabidopsis thaliana GN=TPS10 PE=2 SV=1	YBR126c	348	3e-95	COG0380	Trehalose-6-phosphate synthase	K16055	0	1422	vvi:100246842	trehalose 6-phosphate synthase/phosphatase [EC:2.4.1.15 3.1.3.12]	GO:0009753//response to jasmonic acid stimulus;GO:0009744//response to sucrose stimulus;GO:0048440//carpel development;GO:0009750//response to fructose stimulus;GO:0048507//meristem development;GO:0016099//monoterpenoid biosynthetic process;GO:0009611//response to wounding;GO:0080027//response to herbivore;GO:0010093//specification of floral organ identity;GO:0005992//trehalose biosynthetic proce…	GO:0003825//alpha,alpha-trehalose-phosphate synthase (UDP-forming) activity;GO:0004805//trehalose-phosphatase activity;GO:0000287//magnesium ion binding;GO:0034768//(E)-beta-ocimene synthase activity;GO:0050551//myrcene synthase activity	GO:0009507//chloroplast;GO:0005634//nucleus	ko00500//Starch and sucrose metabolism
CL6664.Contig1_All	868	819	594	39.3139	18.5268	-1.0854	Down	5.14e-45	5.18e-43	868	594	1026	18.5268	42.6139	1.20171	Up	1.42e-08	2.63e-08	gi|225438916|ref|XP_002284001.1|	247.7	1e-64	PREDICTED: lysine-rich arabinogalactan protein 17 [Vitis vinifera]	gi|123667076|emb|AM455871.1|	63.9	2e-07	Vitis vinifera, whole genome shotgun sequence, contig VV78X168829.30, clone ENTAV 115	sp|Q9FPR2|AGP18_ARATH	167	7e-42	Lysine-rich arabinogalactan protein 18 OS=Arabidopsis thaliana GN=AGP18 PE=2 SV=1	Rv3876	77.4	3e-14	COG0455	ATPases involved in chromosome partitioning	K01115	2e-24	110	vcn:VOLCADRAFT_99471	phospholipase D [EC:3.1.4.4]	-	-	GO:0005886//plasma membrane	ko01100//Metabolic pathways;ko00564//Glycerophospholipid metabolism;ko00565//Ether lipid metabolism;ko04144//Endocytosis
Unigene21854_All	1917	4619	3421	100.394	48.313	-1.0552	Down	6.17e-234	5.14e-231	1917	3421	5896	48.313	110.881	1.19853	Up	1.33e-41	8.28e-41	gi|225456404|ref|XP_002284200.1|	823.9	0	PREDICTED: glutamate-1-semialdehyde 2,1-aminomutase, chloroplastic [Vitis vinifera] >gi|147861754|emb|CAN83169.1| hypothetical protein VITISV_021914 [Vitis vinifera]	gi|359491109|ref|XM_002284164.2|	733	0	PREDICTED: Vitis vinifera glutamate-1-semialdehyde 2,1-aminomutase, chloroplastic-like (LOC100250737), mRNA	sp|P31593|GSA_TOBAC	790	0	Glutamate-1-semialdehyde 2,1-aminomutase, chloroplastic OS=Nicotiana tabacum GN=GSA PE=2 SV=1	alr3265	631	1e-180	COG0001	Glutamate-1-semialdehyde aminotransferase	K01845	0	823	vvi:100250737	glutamate-1-semialdehyde 2,1-aminomutase [EC:5.4.3.8]	GO:0006098//pentose-phosphate shunt;GO:0045036//protein targeting to chloroplast;GO:0006782//protoporphyrinogen IX biosynthetic process;GO:0015995//chlorophyll biosynthetic process;GO:0009965//leaf morphogenesis;GO:0030154//cell differentiation;GO:0009416//response to light stimulus;GO:0019344//cysteine biosynthetic process;GO:0045893//positive regulation of transcription, DNA-dependent;GO:000907…	GO:0042286//glutamate-1-semialdehyde 2,1-aminomutase activity;GO:0030170//pyridoxal phosphate binding;GO:0008483//transaminase activity	GO:0009941//chloroplast envelope;GO:0048046//apoplast;GO:0009570//chloroplast stroma	ko00860//Porphyrin and chlorophyll metabolism;ko01110//Biosynthesis of secondary metabolites;ko01100//Metabolic pathways
CL3137.Contig2_All	1219	125	79	4.2726	1.7545	-1.2841	Down	2.92e-10	6.77e-09	1219	79	136	1.7545	4.0222	1.19692	Up	0.0426068	0.0475635	gi|356501342|ref|XP_003519484.1|	292	1e-77	PREDICTED: uncharacterized protein LOC100789647 [Glycine max]	gi|292774633|dbj|AK337825.1|	61.9	1e-06	Lotus japonicus cDNA, clone: LjFL1-sab-003-CH03, HTC	sp|O48915|NDR1_ARATH	49.3	4e-06	Protein NDR1 OS=Arabidopsis thaliana GN=NDR1 PE=1 SV=1	--	--	--	--	--	--	--	--	--	--	-	-	GO:0009506//plasmodesma;GO:0044464//cell part	--
CL6269.Contig1_All	726	100	68	5.7391	2.5357	-1.1784	Down	1.4e-07	2.35e-06	726	68	117	2.5357	5.81	1.19615	Up	0.0608402	0.0665186	gi|224119228|ref|XP_002331260.1|	254.6	9e-67	predicted protein [Populus trichocarpa] >gi|222873685|gb|EEF10816.1| predicted protein [Populus trichocarpa]	gi|349727152|emb|FQ382961.1|	202	3e-49	Vitis vinifera clone SS0ABG37YH02	sp|Q8W486|Y1491_ARATH	67	1e-11	DUF246 domain-containing protein At1g04910 OS=Arabidopsis thaliana GN=At1g04910 PE=1 SV=1	--	--	--	--	--	--	--	--	--	--	-	-	-	--
Unigene20255_All	1597	251	182	6.5486	3.0853	-1.0858	Down	6.28e-15	2.13e-13	1597	182	312	3.0853	7.0432	1.19082	Up	0.00233648	0.00303675	gi|350539649|ref|NP_001234233.1|	144.4	8e-86	HD-ZIP protein [Solanum lycopersicum] >gi|992598|emb|CAA62608.1| HD-ZIP protein [Solanum lycopersicum]	gi|148538512|dbj|AK247278.1|	272	1e-69	Solanum lycopersicum cDNA, clone: LEFL1081AA02, HTC in leaf	sp|P46602|HAT3_ARATH	174	1e-76	Homeobox-leucine zipper protein HAT3 OS=Arabidopsis thaliana GN=HAT3 PE=2 SV=2	--	--	--	--	--	K09338	4e-76	174	ath:AT3G60390	homeobox-leucine zipper protein	GO:0006355//regulation of transcription, DNA-dependent;GO:0009733//response to auxin stimulus;GO:0048513//organ development;GO:0007165//signal transduction;GO:0009653//anatomical structure morphogenesis;GO:0009641//shade avoidance;GO:0010218//response to far red light	GO:0043565//sequence-specific DNA binding;GO:0003700//sequence-specific DNA binding transcription factor activity	GO:0005634//nucleus	--
Unigene14796_All	996	66	35	2.761	0.9514	-1.5371	Down	1.44e-07	2.4e-06	996	35	60	0.9514	2.1718	1.19077	Up	0.188946	0.194554	--	--	--	--	--	--	--	--	--	--	--	--	--	--	--	--	--	--	--	--	--	--	-	-	-	--
Unigene24668_All	1592	733	443	19.1842	7.5335	-1.3485	Down	1.2e-56	1.55e-54	1592	443	757	7.5335	17.1426	1.18619	Up	2.58e-06	4.24e-06	gi|224131290|ref|XP_002328502.1|	493	5e-138	predicted protein [Populus trichocarpa] >gi|222838217|gb|EEE76582.1| predicted protein [Populus trichocarpa]	gi|359487931|ref|XM_002273050.2|	101	2e-18	PREDICTED: Vitis vinifera hydroxycinnamoyl-Coenzyme A shikimate/quinate hydroxycinnamoyltransferase-like (LOC100264063), mRNA	sp|Q8GSM7|HST_TOBAC	95.1	1e-19	Shikimate O-hydroxycinnamoyltransferase OS=Nicotiana tabacum GN=HST PE=1 SV=1	--	--	--	--	--	K13065	1e-21	103	zma:100279386	shikimate O-hydroxycinnamoyltransferase [EC:2.3.1.133]	-	-	-	ko00940//Phenylpropanoid biosynthesis;ko00945//Stilbenoid, diarylheptanoid and gingerol biosynthesis;ko00941//Flavonoid biosynthesis;ko01110//Biosynthesis of secondary metabolites
CL125.Contig1_All	4169	96	65	0.9594	0.4221	-1.1845	Down	2.21e-07	3.6e-06	4169	65	111	0.4221	0.9599	1.1853	Up	0.0750606	0.0809864	--	--	--	--	--	--	--	--	--	--	--	--	--	--	--	--	--	--	--	--	--	--	-	-	-	--
CL5925.Contig1_All	425	60	37	5.8823	2.3569	-1.3195	Down	8.09e-06	0.000103	425	37	63	2.3569	5.3441	1.18106	Up	0.18784	0.193636	--	--	--	--	gi|147812562|emb|AM473508.2|	58	7e-06	Vitis vinifera contig VV78X198064.13, whole genome shotgun sequence	--	--	--	--	--	--	--	--	--	--	--	--	--	--	-	-	-	--
CL10438.Contig1_All	844	150	94	7.4051	3.0152	-1.2963	Down	3.5e-12	9.65e-11	844	94	160	3.0152	6.8344	1.18056	Up	0.033944	0.0384159	--	--	--	--	gi|359477097|ref|XM_002273850.2|	91.7	1e-15	PREDICTED: Vitis vinifera uncharacterized LOC100244732 (LOC100244732), mRNA	--	--	--	--	--	--	--	--	--	--	--	--	--	--	-	-	-	--
CL5915.Contig1_All	1797	172	114	3.9881	1.7175	-1.2154	Down	1.48e-12	4.2e-11	1797	114	194	1.7175	3.892	1.1802	Up	0.0194631	0.0227406	gi|255586314|ref|XP_002533808.1|	592.4	7e-168	conserved hypothetical protein [Ricinus communis] >gi|223526262|gb|EEF28577.1| conserved hypothetical protein [Ricinus communis]	gi|359478507|ref|XM_002271560.2|	200	3e-48	PREDICTED: Vitis vinifera mitochondrial 28S ribosomal protein S29-like (LOC100262146), mRNA	--	--	--	--	--	--	--	--	--	--	--	--	--	--	GO:0009220//pyrimidine ribonucleotide biosynthetic process;GO:0006164//purine nucleotide biosynthetic process	-	GO:0005739//mitochondrion	--
CL4839.Contig6_All	2015	101	76	2.0885	1.0211	-1.0323	Down	2.06e-06	2.89e-05	2015	76	129	1.0211	2.308	1.17652	Up	0.0597382	0.0654725	gi|357145102|ref|XP_003573525.1|	55.8	6e-21	PREDICTED: obg-like ATPase 1-like [Brachypodium distachyon]	gi|7643795|gb|AF108896.1|AF108896	111	3e-21	Capsicum annuum GTP-binding protein mRNA, complete cds	--	--	--	--	ECU06g1190	50.8	8e-11	COG0012	Predicted GTPase, probable translation factor	K06942	6e-22	69.3	bdi:100828812		GO:0006623//protein targeting to vacuole;GO:0009651//response to salt stress;GO:0006096//glycolysis;GO:0006094//gluconeogenesis;GO:0046686//response to cadmium ion	GO:0005525//GTP binding	GO:0005829//cytosol;GO:0009506//plasmodesma	--
CL10711.Contig4_All	4241	688	466	6.7593	2.9748	-1.1841	Down	1.19e-43	1.16e-41	4241	466	790	2.9748	6.7156	1.17472	Up	2.93e-06	4.76e-06	gi|359484809|ref|XP_003633167.1|	361.7	0	PREDICTED: uncharacterized protein LOC100257033 [Vitis vinifera]	gi|359484808|ref|XM_003633119.1|	230	9e-57	PREDICTED: Vitis vinifera uncharacterized LOC100257033 (LOC100257033), mRNA	--	--	--	--	SPBC12C2.09c	144	1e-33	COG1272	Predicted membrane protein, hemolysin III homolog	K07297	2e-119	429	vvi:100262144	adiponectin receptor	GO:0016556//mRNA modification;GO:0006655//phosphatidylglycerol biosynthetic process;GO:0009744//response to sucrose stimulus;GO:0010103//stomatal complex morphogenesis;GO:0019288//isopentenyl diphosphate biosynthetic process, mevalonate-independent pathway;GO:0009737//response to abscisic acid stimulus	-	GO:0043231//intracellular membrane-bounded organelle	--
Unigene3159_All	2164	152	105	2.9266	1.3136	-1.1557	Down	1.68e-10	3.99e-09	2164	105	178	1.3136	2.9654	1.1747	Up	0.0272648	0.0311302	gi|297743972|emb|CBI36942.3|	977.2	0	unnamed protein product [Vitis vinifera]	gi|225437544|ref|XM_002275894.1|	460	1e-126	PREDICTED: Vitis vinifera DNA mismatch repair protein Msh6-1-like (LOC100255608), mRNA	sp|O04716|MSH6_ARATH	864	0	DNA mismatch repair protein MSH6 OS=Arabidopsis thaliana GN=MSH6 PE=1 SV=2	SPCC285.16c	352	2e-96	COG0249	Mismatch repair ATPase (MutS family)	K08737	0	977	vvi:100255608	DNA mismatch repair protein MSH6	GO:0045910//negative regulation of DNA recombination;GO:0006275//regulation of DNA replication;GO:0007131//reciprocal meiotic recombination;GO:0000710//meiotic mismatch repair;GO:0006290//pyrimidine dimer repair;GO:0048453//sepal formation;GO:0009411//response to UV;GO:0051726//regulation of cell cycle;GO:0048451//petal formation;GO:0006200//ATP catabolic process;GO:0006270//DNA replication initi…	GO:0032138//single base insertion or deletion binding;GO:0008094//DNA-dependent ATPase activity;GO:0005515//protein binding;GO:0003684//damaged DNA binding;GO:0000400//four-way junction DNA binding;GO:0032137//guanine/thymine mispair binding;GO:0005524//ATP binding	GO:0009536//plastid;GO:0000228//nuclear chromosome;GO:0032301//MutSalpha complex	ko03430//Mismatch repair
CL9475.Contig4_All	2010	90	65	1.8656	0.8755	-1.0915	Down	2.69e-06	3.71e-05	2010	65	110	0.8755	1.973	1.17221	Up	0.0858128	0.092037	gi|359481121|ref|XP_002264844.2|	600.9	2e-170	PREDICTED: BTB/POZ domain-containing protein At3g05675-like [Vitis vinifera]	gi|225318505|dbj|AK329480.1|	147	5e-32	Solanum lycopersicum cDNA, clone: LEFL3145C07, HTC in root	sp|Q8RX01|Y3567_ARATH	518	6e-147	BTB/POZ domain-containing protein At3g05675 OS=Arabidopsis thaliana GN=At3g05675 PE=2 SV=1	--	--	--	--	--	--	--	--	--	--	-	-	GO:0005634//nucleus	--
Unigene23342_All	1018	137	65	5.6073	1.7286	-1.6977	Down	3.44e-16	1.26e-14	1018	65	110	1.7286	3.8955	1.1722	Up	0.0858128	0.0919277	gi|359496533|ref|XP_003635259.1|	210.3	3e-53	PREDICTED: protein FD-like [Vitis vinifera]	gi|359496532|ref|XM_003635211.1|	172	4e-40	PREDICTED: Vitis vinifera protein FD-like (LOC100260902), mRNA	sp|Q84JK2|FD_ARATH	182	3e-46	Protein FD OS=Arabidopsis thaliana GN=FD PE=1 SV=1	--	--	--	--	--	K14432	3e-19	94.4	gmx:100101890	ABA responsive element binding factor	GO:0009648//photoperiodism;GO:0009911//positive regulation of flower development;GO:0010200//response to chitin;GO:0045893//positive regulation of transcription, DNA-dependent	GO:0005515//protein binding	GO:0005634//nucleus	ko04075//Plant hormone signal transduction
CL9425.Contig3_All	885	162	115	7.627	3.5179	-1.1164	Down	1.45e-10	3.45e-09	885	115	194	3.5179	7.9028	1.16765	Up	0.0233836	0.0269719	gi|224086687|ref|XP_002307932.1|	234.2	1e-60	predicted protein [Populus trichocarpa] >gi|222853908|gb|EEE91455.1| predicted protein [Populus trichocarpa]	gi|359481458|ref|XM_003632572.1|	101	1e-18	PREDICTED: Vitis vinifera protein ZINC INDUCED FACILITATOR-LIKE 1-like (LOC100255056), mRNA	sp|Q8RWN2|ZIF1_ARATH	186	1e-47	Protein ZINC INDUCED FACILITATOR 1 OS=Arabidopsis thaliana GN=ZIF1 PE=1 SV=2	--	--	--	--	--	--	--	--	--	--	GO:0009624//response to nematode;GO:0055069//zinc ion homeostasis;GO:0010043//response to zinc ion;GO:0055085//transmembrane transport;GO:0080167//response to karrikin	GO:0005215//transporter activity	GO:0009705//plant-type vacuole membrane;GO:0005886//plasma membrane;GO:0016021//integral to membrane	--
CL5551.Contig1_All	1795	126	95	2.9247	1.4328	-1.0295	Down	1.23e-07	2.07e-06	1795	95	160	1.4328	3.2135	1.16531	Up	0.0409192	0.0458498	gi|359497371|ref|XP_003635494.1|	682.6	0	PREDICTED: probable glucan 1,3-beta-glucosidase A-like [Vitis vinifera] >gi|296080899|emb|CBI18831.3| unnamed protein product [Vitis vinifera]	gi|359496555|ref|XR_077453.2|	85.7	1e-13	PREDICTED: Vitis vinifera uncharacterized LOC100241293 (LOC100241293), miscRNA	--	--	--	--	YOR190w	124	5e-28	COG2730	Endoglucanase	--	--	--	--	--	-	GO:0003824//catalytic activity	-	--
CL3117.Contig2_All	3280	182	101	2.312	0.8336	-1.4717	Down	2.81e-17	1.09e-15	3280	101	170	0.8336	1.8685	1.16445	Up	0.035414	0.0400294	gi|147861933|emb|CAN78769.1|	1431.8	0	hypothetical protein VITISV_024248 [Vitis vinifera]	gi|225424706|ref|XM_002264837.1|	613	1e-172	PREDICTED: Vitis vinifera probable alpha,alpha-trehalose-phosphate synthase [UDP-forming] 10-like (LOC100246842), mRNA	sp|O80738|TPS10_ARATH	1319	0	Probable alpha,alpha-trehalose-phosphate synthase [UDP-forming] 10 OS=Arabidopsis thaliana GN=TPS10 PE=2 SV=1	YBR126c	348	3e-95	COG0380	Trehalose-6-phosphate synthase	K16055	0	1422	vvi:100246842	trehalose 6-phosphate synthase/phosphatase [EC:2.4.1.15 3.1.3.12]	GO:0009753//response to jasmonic acid stimulus;GO:0009744//response to sucrose stimulus;GO:0048440//carpel development;GO:0009750//response to fructose stimulus;GO:0048507//meristem development;GO:0016099//monoterpenoid biosynthetic process;GO:0009611//response to wounding;GO:0080027//response to herbivore;GO:0010093//specification of floral organ identity;GO:0005992//trehalose biosynthetic proce…	GO:0003825//alpha,alpha-trehalose-phosphate synthase (UDP-forming) activity;GO:0004805//trehalose-phosphatase activity;GO:0000287//magnesium ion binding;GO:0034768//(E)-beta-ocimene synthase activity;GO:0050551//myrcene synthase activity	GO:0009507//chloroplast;GO:0005634//nucleus	ko00500//Starch and sucrose metabolism
CL427.Contig6_All	3779	64	44	0.7056	0.3152	-1.1626	Down	3.07e-05	0.000349	3779	44	74	0.3152	0.706	1.1634	Up	0.170373	0.176843	gi|224097490|ref|XP_002310957.1|	65.9	5e-09	predicted protein [Populus trichocarpa] >gi|222850777|gb|EEE88324.1| predicted protein [Populus trichocarpa]	gi|359487051|ref|XM_002277715.2|	264	6e-67	PREDICTED: Vitis vinifera protein ZINC INDUCED FACILITATOR-LIKE 1-like (LOC100247150), mRNA	sp|Q3EAQ5|PTR36_ARATH	235	5e-82	Probable peptide/nitrate transporter At3g43790 OS=Arabidopsis thaliana GN=ZIFL2 PE=2 SV=2	DR0472	76.6	3e-13	COG0477	Permeases of the major facilitator superfamily	--	--	--	--	--	GO:0009624//response to nematode;GO:0055069//zinc ion homeostasis;GO:0010043//response to zinc ion;GO:0055085//transmembrane transport;GO:0080167//response to karrikin	-	GO:0009705//plant-type vacuole membrane;GO:0016021//integral to membrane	--
Unigene1751_All	2370	447	340	7.8585	3.8839	-1.0167	Down	6.66e-23	3.39e-21	2370	340	571	3.8839	8.6858	1.16115	Up	0.000120968	0.000176273	gi|255555188|ref|XP_002518631.1|	55.5	4e-06	conserved hypothetical protein [Ricinus communis] >gi|223542230|gb|EEF43773.1| conserved hypothetical protein [Ricinus communis]	--	--	--	--	--	--	--	--	--	--	--	--	--	--	--	--	--	--	GO:0050789//regulation of biological process;GO:0006260//DNA replication	-	GO:0005739//mitochondrion	--
Unigene18949_All	1137	292	218	10.7005	5.1907	-1.0437	Down	3.96e-16	1.44e-14	1137	218	365	5.1907	11.5733	1.1568	Up	0.00239456	0.00309884	gi|225463793|ref|XP_002268157.1|	413.3	3e-114	PREDICTED: uncharacterized protein LOC100250766 [Vitis vinifera] >gi|297742717|emb|CBI35351.3| unnamed protein product [Vitis vinifera]	gi|225318892|dbj|AK323850.1|	178	8e-42	Solanum lycopersicum cDNA, clone: LEFL1066BA09, HTC in leaf	--	--	--	--	--	--	--	--	--	--	--	--	--	--	-	-	GO:0009535//chloroplast thylakoid membrane;GO:0009941//chloroplast envelope	--
CL8349.Contig3_All	2770	414	309	6.2273	3.02	-1.0441	Down	3.2e-22	1.58e-20	2770	309	517	3.02	6.7287	1.15578	Up	0.000308414	0.000434671	gi|225424456|ref|XP_002281644.1|	359.4	0	PREDICTED: uncharacterized protein LOC100252594 [Vitis vinifera]	gi|225424455|ref|XM_002281608.1|	167	7e-38	PREDICTED: Vitis vinifera uncharacterized LOC100252594 (LOC100252594), mRNA	sp|Q9FPQ6|GP1_CHLRE	54.7	3e-07	Vegetative cell wall protein gp1 OS=Chlamydomonas reinhardtii GN=GP1 PE=2 SV=1	--	--	--	--	--	K10767	5e-28	73.6	sbi:SORBI_06g033940	alkylated DNA repair protein alkB homolog 5 [EC:1.14.11.-]	-	-	GO:0005829//cytosol;GO:0043231//intracellular membrane-bounded organelle	--
CL11867.Contig1_All	1592	869	414	22.7436	7.0403	-1.6918	Down	2.2e-93	5.07e-91	1592	414	691	7.0403	15.648	1.15227	Up	3.52e-05	5.29e-05	gi|147805938|emb|CAN67759.1|	54.7	2e-169	hypothetical protein VITISV_002575 [Vitis vinifera]	gi|359479616|ref|XM_002277845.2|	139	9e-30	PREDICTED: Vitis vinifera patatin group A-3-like (LOC100263127), mRNA	sp|P07745|PAT0_SOLTU	112	5e-25	Patatin OS=Solanum tuberosum PE=3 SV=1	all2302	82	3e-15	COG3621	Patatin	--	--	--	--	--	GO:0010075//regulation of meristem growth;GO:0006629//lipid metabolic process	GO:0016787//hydrolase activity;GO:0045735//nutrient reservoir activity	GO:0005576//extracellular region	--
Unigene13121_All	1251	88	66	2.9309	1.4283	-1.037	Down	8.61e-06	0.000109	1251	66	110	1.4283	3.17	1.15018	Up	0.103896	0.109736	gi|356552443|ref|XP_003544577.1|	154.1	4e-36	PREDICTED: uridine kinase-like protein 4-like [Glycine max]	gi|359494246|ref|XM_002263875.2|	339	4e-90	PREDICTED: Vitis vinifera uridine kinase-like protein 4 (LOC100259975), mRNA	sp|O65583|UKL4_ARATH	251	8e-67	Uridine kinase-like protein 4 OS=Arabidopsis thaliana GN=UKL4 PE=1 SV=2	YHR128w	145	1e-34	COG0035	Uracil phosphoribosyltransferase	K00876	2e-67	254	gmx:100798205	uridine kinase [EC:2.7.1.48]	GO:0007010//cytoskeleton organization;GO:0006094//gluconeogenesis;GO:2000904//regulation of starch metabolic process;GO:1901141//regulation of lignin biosynthetic process;GO:0006207//'de novo' pyrimidine nucleobase biosynthetic process;GO:0010498//proteasomal protein catabolic process;GO:0016310//phosphorylation;GO:0044206//UMP salvage;GO:0000041//transition metal ion transport;GO:2001006//regula…	GO:0004845//uracil phosphoribosyltransferase activity;GO:0004849//uridine kinase activity;GO:0016773//phosphotransferase activity, alcohol group as acceptor;GO:0005524//ATP binding	GO:0009507//chloroplast;GO:0005829//cytosol	ko00240//Pyrimidine metabolism;ko01100//Metabolic pathways
CL125.Contig4_All	3105	77	36	1.0333	0.3139	-1.7189	Down	6.92e-10	1.54e-08	3105	36	60	0.3139	0.6966	1.15003	Up	0.234172	0.237596	--	--	--	--	--	--	--	--	--	--	--	--	--	--	--	--	--	--	--	--	--	--	-	-	-	--
CL12633.Contig2_All	756	1574	1187	86.7491	42.5072	-1.0291	Down	8.26e-78	1.5e-75	756	1187	1977	42.5072	94.2775	1.14921	Up	3.61e-12	8.27e-12	gi|330318596|gb|AEC10965.1|	231.9	7e-60	50S ribosomal protein L29 [Camellia sinensis]	gi|330318595|gb|HM003249.1|	256	3e-65	Camellia sinensis clone U10BCDNA 1304 50S ribosomal protein L29 mRNA, complete cds	sp|Q9FJP3|RK29_ARATH	223	9e-59	50S ribosomal protein L29, chloroplastic OS=Arabidopsis thaliana GN=RPL29 PE=1 SV=1	asl4207	51.6	1e-06	COG0255	Ribosomal protein L29	K02904	2e-58	223	ath:AT5G65220	large subunit ribosomal protein L29	GO:0006412//translation;GO:0006354//DNA-dependent transcription, elongation;GO:0042254//ribosome biogenesis;GO:0042793//transcription from plastid promoter;GO:0045893//positive regulation of transcription, DNA-dependent	GO:0003735//structural constituent of ribosome	GO:0005840//ribosome;GO:0009295//nucleoid;GO:0009941//chloroplast envelope;GO:0009570//chloroplast stroma	ko03010//Ribosome
Unigene7228_All	404	109	68	11.2416	4.5568	-1.3028	Down	2.62e-09	5.47e-08	404	68	113	4.5568	10.0837	1.14593	Up	0.10294	0.108854	--	--	--	--	--	--	--	--	--	--	--	--	--	--	--	--	--	--	--	--	--	--	-	-	-	--
CL8619.Contig2_All	867	66	44	3.1718	1.3739	-1.207	Down	1.29e-05	0.000158	867	44	73	1.3739	3.0355	1.14366	Up	0.195386	0.200271	gi|255541970|ref|XP_002512049.1|	131.3	4e-68	conserved hypothetical protein [Ricinus communis] >gi|223549229|gb|EEF50718.1| conserved hypothetical protein [Ricinus communis]	gi|159883710|emb|CU459040.2|	75.8	6e-11	Medicago truncatula chromosome 5 clone mte1-1e23, COMPLETE SEQUENCE	--	--	--	--	--	--	--	--	--	--	--	--	--	--	GO:0006950//response to stress	-	-	--
Unigene21729_All	408	305	211	31.1474	14.0009	-1.1536	Down	1.68e-19	7.3e-18	408	211	350	14.0009	30.9265	1.14332	Up	0.00407526	0.00517002	gi|225451346|ref|XP_002279607.1|	61.2	4e-09	PREDICTED: sec-independent protein translocase protein TatA [Vitis vinifera] >gi|298204852|emb|CBI34159.3| unnamed protein product [Vitis vinifera]	gi|4929304|gb|AF144708.1|AF144708	65.9	3e-08	Pisum sativum Tha4 protein (Tha4) mRNA, complete cds; nuclear gene for chloroplast product	--	--	--	--	--	--	--	--	--	K03116	4e-10	61.2	vvi:100250385	sec-independent protein translocase protein TatA	GO:0015031//protein transport	-	GO:0016020//membrane	ko03060//Protein export
CL536.Contig13_All	1257	56	38	1.8562	0.8184	-1.1815	Down	7.81e-05	0.000809	1257	38	63	0.8184	1.8069	1.14264	Up	0.2316	0.235251	gi|296084540|emb|CBI25561.3|	458.8	7e-128	unnamed protein product [Vitis vinifera]	gi|225446202|ref|XM_002263137.1|	216	4e-53	PREDICTED: Vitis vinifera heparanase-like protein 3-like (LOC100255842), mRNA	sp|Q9FZP1|HPSE3_ARATH	398	4e-111	Heparanase-like protein 3 OS=Arabidopsis thaliana GN=At5g34940 PE=2 SV=2	--	--	--	--	--	K07964	2e-104	377	gmx:100792087	heparanase 1 [EC:3.2.1.166]	-	GO:0004566//beta-glucuronidase activity	GO:0005576//extracellular region;GO:0009505//plant-type cell wall	ko00531//Glycosaminoglycan degradation;ko01100//Metabolic pathways
Unigene333_All	1093	145	108	5.5275	2.6751	-1.047	Down	8.73e-09	1.71e-07	1093	108	179	2.6751	5.9041	1.14212	Up	0.0412834	0.0462005	gi|359483369|ref|XP_003632945.1|	273.9	2e-72	PREDICTED: uncharacterized protein LOC100855186 [Vitis vinifera]	gi|225322153|dbj|AK326169.1|	105	9e-20	Solanum lycopersicum cDNA, clone: LEFL2002DH01, HTC in fruit	--	--	--	--	--	--	--	--	--	--	--	--	--	--	-	-	GO:0009507//chloroplast	--
CL12997.Contig16_All	3513	100	61	1.1861	0.4701	-1.3352	Down	6.11e-09	1.21e-07	3513	61	101	0.4701	1.0365	1.14068	Up	0.128847	0.134514	gi|334187991|ref|NP_001190414.1|	57	2e-06	armadillo/beta-catenin-like repeat-containing protein [Arabidopsis thaliana] >gi|332006371|gb|AED93754.1| armadillo/beta-catenin-like repeat-containing protein [Arabidopsis thaliana]	gi|209977153|gb|AC232935.1|	61.9	4e-06	Solanum lycopersicum chromosome 9 clone C09HBa0067J16, complete sequence	--	--	--	--	--	--	--	--	--	--	--	--	--	--	-	-	-	--
CL3464.Contig2_All	1479	1726	1196	48.6244	21.8925	-1.1512	Down	4.85e-102	1.24e-99	1479	1196	1980	21.8925	48.2637	1.1405	Up	1.04e-11	2.32e-11	gi|224094087|ref|XP_002310073.1|	560.8	1e-158	predicted protein [Populus trichocarpa] >gi|222852976|gb|EEE90523.1| predicted protein [Populus trichocarpa]	gi|349714755|emb|FQ380255.1|	424	1e-115	Vitis vinifera clone SS0ACG9YC12	sp|Q43316|HEM3_ARATH	552	2e-157	Porphobilinogen deaminase, chloroplastic OS=Arabidopsis thaliana GN=HEMC PE=1 SV=1	SMc03231	270	4e-72	COG0181	Porphobilinogen deaminase	K01749	2e-159	560	pop:POPTR_802785	hydroxymethylbilane synthase [EC:2.5.1.61]	GO:0019684//photosynthesis, light reaction;GO:0006098//pentose-phosphate shunt;GO:0009697//salicylic acid biosynthetic process;GO:0006744//ubiquinone biosynthetic process;GO:0019288//isopentenyl diphosphate biosynthetic process, mevalonate-independent pathway;GO:0042742//defense response to bacterium;GO:0015995//chlorophyll biosynthetic process;GO:0018160//peptidyl-pyrromethane cofactor linkage;G…	GO:0004418//hydroxymethylbilane synthase activity	GO:0009941//chloroplast envelope;GO:0048046//apoplast;GO:0009570//chloroplast stroma	ko00860//Porphyrin and chlorophyll metabolism;ko01110//Biosynthesis of secondary metabolites;ko01100//Metabolic pathways
CL5880.Contig2_All	1520	985	754	27.0007	13.4295	-1.0076	Down	1e-47	1.07e-45	1520	754	1248	13.4295	29.6002	1.1402	Up	6.91e-08	1.24e-07	gi|297746397|emb|CBI16453.3|	651.7	0	unnamed protein product [Vitis vinifera]	gi|359478426|ref|XM_002285589.2|	660	0	PREDICTED: Vitis vinifera enoyl-[acyl-carrier-protein] reductase [NADH], chloroplastic-like (LOC100241680), mRNA	sp|P80030|FABI_BRANA	555	3e-158	Enoyl-[acyl-carrier-protein] reductase [NADH], chloroplastic OS=Brassica napus PE=1 SV=2	CPn0406	386	5e-107	COG0623	Enoyl-[acyl-carrier-protein] reductase (NADH)	K00208	0	648	vvi:100241680	enoyl-[acyl-carrier protein] reductase I [EC:1.3.1.9]	GO:0006633//fatty acid biosynthetic process	GO:0016631//enoyl-[acyl-carrier-protein] reductase activity;GO:0005507//copper ion binding;GO:0000166//nucleotide binding	GO:0009941//chloroplast envelope;GO:0009570//chloroplast stroma;GO:0009579//thylakoid	ko00061//Fatty acid biosynthesis;ko01100//Metabolic pathways
CL9681.Contig2_All	1307	70	49	2.2315	1.015	-1.1365	Down	1.87e-05	0.000223	1307	49	81	1.015	2.2343	1.13834	Up	0.177855	0.183763	gi|359476567|ref|XP_002266664.2|	299.7	6e-80	PREDICTED: LOW QUALITY PROTEIN: GATA transcription factor 18-like [Vitis vinifera]	gi|359476566|ref|XM_002266628.2|	135	1e-28	PREDICTED: Vitis vinifera GATA transcription factor 18-like (LOC100247862), mRNA	sp|Q8LC79|GAT18_ARATH	205	4e-53	GATA transcription factor 18 OS=Arabidopsis thaliana GN=GATA18 PE=2 SV=2	ECU02g0260	52.4	2e-06	COG5641	GATA Zn-finger-containing transcription factor	--	--	--	--	--	GO:0006355//regulation of transcription, DNA-dependent;GO:0009909//regulation of flower development;GO:0009790//embryo development	GO:0005488//binding	-	--
CL6737.Contig2_All	2381	308	193	5.3898	2.1945	-1.2963	Down	2.12e-23	1.1e-21	2381	193	319	2.1945	4.8301	1.13816	Up	0.00684608	0.00847073	gi|37572443|dbj|BAC98491.1|	477.2	4e-133	AG-motif binding protein-1 [Nicotiana tabacum]	gi|294997350|gb|AC182648.2|	168	2e-38	Solanum lycopersicum chromosome 5 clone C05HBa0239D11, complete sequence	sp|Q9SV30|GATA8_ARATH	228	9e-60	GATA transcription factor 8 OS=Arabidopsis thaliana GN=GATA8 PE=2 SV=1	YMR136w	55.5	4e-07	COG5641	GATA Zn-finger-containing transcription factor	--	--	--	--	--	GO:0009845//seed germination;GO:0007623//circadian rhythm	GO:0005488//binding	-	--
Unigene19145_All	822	90	40	4.562	1.3174	-1.792	Down	6.41e-12	1.73e-10	822	40	66	1.3174	2.8946	1.13567	Up	0.228896	0.23303	gi|224063681|ref|XP_002301262.1|	360.5	1e-98	predicted protein [Populus trichocarpa] >gi|222842988|gb|EEE80535.1| predicted protein [Populus trichocarpa]	gi|357469998|ref|XM_003605236.1|	200	2e-48	Medicago truncatula Cyclin-U2-1 (MTR_4g028060) mRNA, complete cds	sp|Q9SHD3|CCU21_ARATH	315	2e-86	Cyclin-U2-1 OS=Arabidopsis thaliana GN=CYCU2-1 PE=1 SV=1	--	--	--	--	--	--	--	--	--	--	GO:0010440//stomatal lineage progression;GO:0000079//regulation of cyclin-dependent protein kinase activity	GO:0019901//protein kinase binding;GO:0004693//cyclin-dependent protein kinase activity	GO:0005737//cytoplasm	--
CL3076.Contig3_All	1177	59	40	2.0886	0.9201	-1.1827	Down	4.95e-05	0.000538	1177	40	66	0.9201	2.0216	1.13563	Up	0.228896	0.233293	gi|297738624|emb|CBI27869.3|	103.6	8e-84	unnamed protein product [Vitis vinifera]	gi|363807125|ref|NM_001255666.1|	79.8	6e-12	Glycine max cleavage and polyadenylation specificity factor subunit 5-like (LOC100791216), mRNA	--	--	--	--	--	--	--	--	--	K14397	4e-54	162	rcu:RCOM_1496400	cleavage and polyadenylation specificity factor subunit 5	GO:0010260//organ senescence	-	GO:0005634//nucleus	ko03015//mRNA surveillance pathway
CL2961.Contig9_All	1978	448	219	9.437	2.9974	-1.6546	Down	1.61e-47	1.71e-45	1978	219	360	2.9974	6.5614	1.13029	Up	0.00489442	0.0061745	gi|224092372|ref|XP_002309580.1|	474.9	1e-132	predicted protein [Populus trichocarpa] >gi|118485648|gb|ABK94674.1| unknown [Populus trichocarpa] >gi|222855556|gb|EEE93103.1| predicted protein [Populus trichocarpa]	gi|225313747|dbj|AK320693.1|	139	1e-29	Solanum lycopersicum cDNA, clone: LEFL1012BC03, HTC in leaf	--	--	--	--	--	--	--	--	--	K10144	2e-133	474	pop:POPTR_654056	RING finger and CHY zinc finger domain-containing protein 1 [EC:6.3.2.19]	-	GO:0008270//zinc ion binding	GO:0005634//nucleus	ko04120//Ubiquitin mediated proteolysis
CL6596.Contig4_All	1792	274	137	6.3708	2.0697	-1.6221	Down	6.44e-29	4.17e-27	1792	137	225	2.0697	4.5266	1.12901	Up	0.026977	0.0308406	gi|225445053|ref|XP_002283391.1|	664.1	0	PREDICTED: uncharacterized protein LOC100245695 [Vitis vinifera]	gi|225445052|ref|XM_002283355.1|	230	4e-57	PREDICTED: Vitis vinifera uncharacterized LOC100245695 (LOC100245695), mRNA	--	--	--	--	--	--	--	--	--	--	--	--	--	--	-	-	GO:0005634//nucleus;GO:0009505//plant-type cell wall	--
Unigene14758_All	1075	89	53	3.4496	1.3348	-1.3698	Down	2.2e-08	4.12e-07	1075	53	87	1.3348	2.9177	1.12821	Up	0.173788	0.18018	--	--	--	--	--	--	--	--	--	--	--	--	--	--	--	--	--	--	--	--	--	--	-	-	-	--
CL10382.Contig2_All	1274	64	39	2.0931	0.8288	-1.3365	Down	3.23e-06	4.41e-05	1274	39	64	0.8288	1.8111	1.12777	Up	0.246482	0.249245	gi|225429918|ref|XP_002283745.1|	441.4	1e-122	PREDICTED: GATA transcription factor 9 [Vitis vinifera] >gi|147811360|emb|CAN61228.1| hypothetical protein VITISV_004677 [Vitis vinifera]	gi|356518351|ref|XM_003527795.1|	139	8e-30	PREDICTED: Glycine max GATA transcription factor 12-like (LOC100776588), mRNA	sp|P69781|GAT12_ARATH	295	3e-80	GATA transcription factor 12 OS=Arabidopsis thaliana GN=GATA12 PE=2 SV=1	YMR136w	59.7	1e-08	COG5641	GATA Zn-finger-containing transcription factor	--	--	--	--	--	GO:0006355//regulation of transcription, DNA-dependent	GO:0003677//DNA binding	-	--
CL11918.Contig2_All	907	139	75	6.3854	2.2387	-1.5121	Down	4.63e-14	1.49e-12	907	75	123	2.2387	4.889	1.12688	Up	0.105572	0.111245	gi|255538028|ref|XP_002510079.1|	133.3	4e-30	conserved hypothetical protein [Ricinus communis] >gi|223550780|gb|EEF52266.1| conserved hypothetical protein [Ricinus communis]	gi|359492539|ref|XM_003634379.1|	65.9	6e-08	PREDICTED: Vitis vinifera uncharacterized LOC100854033 (LOC100854033), mRNA	--	--	--	--	--	--	--	--	--	--	--	--	--	--	-	-	-	--
Unigene9201_All	810	131	77	6.7386	2.5736	-1.3887	Down	6.87e-12	1.85e-10	810	77	126	2.5736	5.608	1.1237	Up	0.104379	0.110116	--	--	--	--	gi|147859797|emb|AM469974.2|	77.8	2e-11	Vitis vinifera contig VV78X271653.5, whole genome shotgun sequence	--	--	--	--	--	--	--	--	--	--	--	--	--	--	-	-	-	--
CL5551.Contig5_All	1646	116	85	2.9364	1.398	-1.0707	Down	1.58e-07	2.62e-06	1646	85	139	1.398	3.0444	1.12279	Up	0.088589	0.0947892	gi|359497371|ref|XP_003635494.1|	596.7	3e-169	PREDICTED: probable glucan 1,3-beta-glucosidase A-like [Vitis vinifera] >gi|296080899|emb|CBI18831.3| unnamed protein product [Vitis vinifera]	gi|147795859|emb|AM449049.2|	69.9	8e-09	Vitis vinifera contig VV79X001155.3, whole genome shotgun sequence	--	--	--	--	SPBC1105.05	65.1	3e-10	COG2730	Endoglucanase	--	--	--	--	--	-	-	-	--
CL9846.Contig2_All	1307	166	48	5.2919	0.9943	-2.412	Down	5.88e-30	3.93e-28	1307	48	78	0.9943	2.1515	1.11359	Up	0.217262	0.221937	gi|45387415|gb|AAS60198.1|	559.3	4e-158	hexokinase 6 [Nicotiana tabacum]	gi|225436572|ref|XM_002274723.1|	355	7e-95	PREDICTED: Vitis vinifera hexokinase-3-like (LOC100263580), mRNA	sp|Q9LPS1|HXK3_ARATH	496	1e-140	Hexokinase-3 OS=Arabidopsis thaliana GN=At1g50460 PE=1 SV=1	SPAC24H6.04	207	2e-53	COG5026	Hexokinase	K00844	6e-158	555	vvi:100263580	hexokinase [EC:2.7.1.1]	GO:0009651//response to salt stress;GO:0009409//response to cold;GO:0080147//root hair cell development;GO:0006096//glycolysis;GO:0016310//phosphorylation	GO:0005524//ATP binding;GO:0005515//protein binding;GO:0004340//glucokinase activity;GO:0008865//fructokinase activity	GO:0009536//plastid;GO:0031307//integral to mitochondrial outer membrane	ko00052//Galactose metabolism;ko00500//Starch and sucrose metabolism;ko01110//Biosynthesis of secondary metabolites;ko00051//Fructose and mannose metabolism;ko00520//Amino sugar and nucleotide sugar metabolism;ko00010//Glycolysis / Gluconeogenesis;ko01100//Metabolic pathways
CL3453.Contig3_All	2421	352	234	6.058	2.6167	-1.2111	Down	5.95e-24	3.18e-22	2421	234	380	2.6167	5.6586	1.1127	Up	0.00590226	0.00738397	--	--	--	--	--	--	--	--	--	--	--	--	--	--	--	--	--	--	--	--	--	--	-	-	-	--
Unigene23441_All	2116	234	101	4.6077	1.2922	-1.8342	Down	1.88e-29	1.24e-27	2116	101	164	1.2922	2.7942	1.11261	Up	0.0719308	0.0777957	gi|297743262|emb|CBI36129.3|	1139.4	0	unnamed protein product [Vitis vinifera]	gi|317468125|gb|HQ197361.1|	517	1e-143	Mimulus guttatus isolate A pop-variant IM767 GLABRA2 (GL2) mRNA, partial cds	sp|P46607|HGL2_ARATH	879	0	Homeobox-leucine zipper protein GLABRA 2 OS=Arabidopsis thaliana GN=GL2 PE=2 SV=3	ECU03g1170	54.7	6e-07	COG5576	Homeodomain-containing transcription factor	K09338	0	879	ath:AT1G79840	homeobox-leucine zipper protein	GO:0009957//epidermal cell fate specification;GO:0006355//regulation of transcription, DNA-dependent;GO:0010062//negative regulation of trichoblast fate specification	GO:0043565//sequence-specific DNA binding;GO:0003700//sequence-specific DNA binding transcription factor activity	GO:0005634//nucleus	--
CL10943.Contig2_All	835	403	245	20.1095	7.9435	-1.34	Down	1.24e-31	8.78e-30	835	245	396	7.9435	17.0975	1.10594	Up	0.00584708	0.00732509	gi|255560060|ref|XP_002521048.1|	103.2	4e-21	conserved hypothetical protein [Ricinus communis] >gi|223539751|gb|EEF41332.1| conserved hypothetical protein [Ricinus communis]	gi|359475684|ref|XM_002271187.2|	93.7	3e-16	PREDICTED: Vitis vinifera uncharacterized LOC100266732 (LOC100266732), mRNA	sp|Q8S8M0|CYT1A_ARATH	65.9	3e-11	CYSTM1 family protein A OS=Arabidopsis thaliana GN=At2g41420 PE=2 SV=1	--	--	--	--	--	--	--	--	--	--	-	-	-	--
CL62.Contig7_All	1119	199	153	7.4098	3.7016	-1.0013	Down	8.44e-11	2.06e-09	1119	153	247	3.7016	7.9577	1.1042	Up	0.0306786	0.0348955	gi|255574161|ref|XP_002527996.1|	388.3	1e-106	Cation transport protein chaC, putative [Ricinus communis] >gi|223532622|gb|EEF34408.1| Cation transport protein chaC, putative [Ricinus communis]	gi|359476326|ref|XM_003631771.1|	184	1e-43	PREDICTED: Vitis vinifera cation transport regulator-like protein 2, transcript variant 2 (LOC100261255), mRNA	--	--	--	--	SMc00713	90.5	5e-18	COG3703	Uncharacterized protein involved in cation transport	K07232	1e-49	195	osa:4335982	cation transport protein ChaC	GO:0010288//response to lead ion;GO:0046686//response to cadmium ion	-	GO:0005737//cytoplasm	--
CL8737.Contig3_All	2312	420	282	7.5691	3.3021	-1.1967	Down	9.38e-28	5.79e-26	2312	282	455	3.3021	7.0949	1.1034	Up	0.00335002	0.00429221	gi|225426178|ref|XP_002279187.1|	822.4	0	PREDICTED: uncharacterized protein LOC100267372 [Vitis vinifera]	gi|356528654|ref|XM_003532867.1|	331	2e-87	PREDICTED: Glycine max uncharacterized protein LOC100795943 (LOC100795943), mRNA	--	--	--	--	--	--	--	--	--	--	--	--	--	--	-	GO:0016757//transferase activity, transferring glycosyl groups	GO:0005794//Golgi apparatus	--
CL2961.Contig3_All	2242	370	188	6.8762	2.2702	-1.5988	Down	1.1e-37	9.47e-36	2242	188	303	2.2702	4.8723	1.10178	Up	0.0173507	0.0204847	gi|297808579|ref|XP_002872173.1|	201.1	6e-50	zinc finger family protein [Arabidopsis lyrata subsp. lyrata] >gi|297318010|gb|EFH48432.1| zinc finger family protein [Arabidopsis lyrata subsp. lyrata]	gi|225313747|dbj|AK320693.1|	139	1e-29	Solanum lycopersicum cDNA, clone: LEFL1012BC03, HTC in leaf	--	--	--	--	--	--	--	--	--	K10144	6e-71	267	pop:POPTR_654056	RING finger and CHY zinc finger domain-containing protein 1 [EC:6.3.2.19]	-	GO:0008270//zinc ion binding	GO:0005634//nucleus	ko04120//Ubiquitin mediated proteolysis
CL1607.Contig2_All	1748	127	97	3.0272	1.5023	-1.0108	Down	1.7e-07	2.8e-06	1748	97	156	1.5023	3.2174	1.09872	Up	0.0921416	0.0981248	gi|147858961|emb|CAN80826.1|	841.6	0	hypothetical protein VITISV_015453 [Vitis vinifera]	gi|357460396|ref|XM_003600432.1|	523	1e-145	Medicago truncatula RuvB DNA helicase-like protein (MTR_3g061640) mRNA, complete cds	--	--	--	--	SPBC83.08	633	0	COG1224	DNA helicase TIP49, TBP-interacting protein	K11338	0	809	gmx:100799329	RuvB-like protein 2 [EC:3.6.4.12]	GO:0032508//DNA duplex unwinding;GO:0010498//proteasomal protein catabolic process;GO:0007010//cytoskeleton organization;GO:0006094//gluconeogenesis	GO:0003678//DNA helicase activity;GO:0005524//ATP binding	GO:0005730//nucleolus;GO:0009507//chloroplast	--
CL2088.Contig4_All	893	683	515	31.8677	15.6131	-1.0293	Down	8.67e-35	6.8e-33	893	515	826	15.6131	33.3466	1.09478	Up	0.000114686	0.00016739	gi|297745090|emb|CBI38929.3|	246.1	4e-64	unnamed protein product [Vitis vinifera]	gi|225321129|dbj|AK325340.1|	246	3e-62	Solanum lycopersicum cDNA, clone: LEFL1095BG09, HTC in leaf	sp|Q9XHS0|RS12_HORVU	229	2e-60	40S ribosomal protein S12 OS=Hordeum vulgare GN=RPS12 PE=2 SV=1	SPCC962.04	131	2e-30	COG1358	Ribosomal protein HS6-type (S12/L30/L7a)	K02951	2e-64	244	vvi:100255187	small subunit ribosomal protein S12e	GO:0046686//response to cadmium ion;GO:0006412//translation;GO:0009651//response to salt stress	GO:0003676//nucleic acid binding;GO:0003735//structural constituent of ribosome	GO:0005763//mitochondrial small ribosomal subunit;GO:0022627//cytosolic small ribosomal subunit;GO:0005634//nucleus	ko03010//Ribosome
Unigene18927_All	531	179	131	14.0456	6.679	-1.0724	Down	7.04e-11	1.74e-09	531	131	210	6.679	14.2577	1.09404	Up	0.0534882	0.0590531	gi|3759184|dbj|BAA33810.1|	189.9	1e-47	phi-1 [Nicotiana tabacum]	gi|3759183|dbj|AB018441.1|	87.7	1e-14	Nicotiana tabacum phi-1 mRNA, complete cds	--	--	--	--	--	--	--	--	--	--	--	--	--	--	GO:0009741//response to brassinosteroid stimulus;GO:0016126//sterol biosynthetic process	-	GO:0009505//plant-type cell wall;GO:0005794//Golgi apparatus;GO:0005576//extracellular region;GO:0005829//cytosol	--
CL7258.Contig1_All	1432	343	258	9.9801	4.8776	-1.0329	Down	2.22e-18	9.19e-17	1432	258	413	4.8776	10.3975	1.09199	Up	0.00694034	0.0085756	gi|48093461|gb|AAT40107.1|	664.1	0	UDP-glucuronate decarboxylase 1 [Nicotiana tabacum]	gi|334847979|gb|JN017094.1|	868	0	Camellia oleifera UDP-glucuronate decarboxylase mRNA, complete cds	sp|Q9LH76|RHM3_ARATH	105	6e-23	Probable rhamnose biosynthetic enzyme 3 OS=Arabidopsis thaliana GN=RHM3 PE=1 SV=1	alr0657	439	4e-123	COG0451	Nucleoside-diphosphate-sugar epimerases	K01710	2e-119	427	cme:CME136C	dTDP-glucose 4,6-dehydratase [EC:4.2.1.46]	GO:0042732//D-xylose metabolic process;GO:0009225//nucleotide-sugar metabolic process	GO:0048040//UDP-glucuronate decarboxylase activity;GO:0050662//coenzyme binding;GO:0000166//nucleotide binding	GO:0005886//plasma membrane	ko01110//Biosynthesis of secondary metabolites;ko00520//Amino sugar and nucleotide sugar metabolism;ko01100//Metabolic pathways
Unigene18889_All	1335	3707	2788	115.697	56.5386	-1.033	Down	1.04e-181	6.16e-179	1335	2788	4446	56.5386	120.064	1.08649	Up	2.44e-18	7.1e-18	gi|225452270|ref|XP_002270233.1|	416.4	4e-115	PREDICTED: 31 kDa ribonucleoprotein, chloroplastic-like [Vitis vinifera]	gi|359488685|ref|XM_002270197.2|	355	7e-95	PREDICTED: Vitis vinifera 31 kDa ribonucleoprotein, chloroplastic-like (LOC100266472), mRNA	sp|Q04836|ROC3_ARATH	344	6e-95	31 kDa ribonucleoprotein, chloroplastic OS=Arabidopsis thaliana GN=RBP31 PE=1 SV=1	SPAC140.02	99.4	1e-20	COG0724	RNA-binding proteins (RRM domain)	K11294	2e-38	158	smo:SELMODRAFT_15428	nucleolin	GO:0045036//protein targeting to chloroplast;GO:0016226//iron-sulfur cluster assembly;GO:0009965//leaf morphogenesis;GO:0006396//RNA processing;GO:0030154//cell differentiation;GO:0045893//positive regulation of transcription, DNA-dependent;GO:0009073//aromatic amino acid family biosynthetic process;GO:0009451//RNA modification;GO:0045087//innate immune response	GO:0000166//nucleotide binding;GO:0008266//poly(U) RNA binding	GO:0009941//chloroplast envelope;GO:0009570//chloroplast stroma;GO:0009535//chloroplast thylakoid membrane	ko03040//Spliceosome
CL3799.Contig3_All	2115	146	106	2.8762	1.3568	-1.084	Down	2.83e-09	5.89e-08	2115	106	169	1.3568	2.8807	1.08621	Up	0.0914596	0.0975137	gi|224062247|ref|XP_002300803.1|	784.3	0	predicted protein [Populus trichocarpa] >gi|222842529|gb|EEE80076.1| predicted protein [Populus trichocarpa]	gi|225437220|ref|XM_002275226.1|	349	7e-93	PREDICTED: Vitis vinifera F-box/LRR-repeat protein 17-like (LOC100254550), mRNA	sp|Q8W104|FBL17_ARATH	662	0	F-box/LRR-repeat protein 17 OS=Arabidopsis thaliana GN=FBL17 PE=1 SV=1	--	--	--	--	--	K14515	4e-14	78.6	ppp:PHYPADRAFT_199083	EIN3-binding F-box protein	GO:0048316//seed development;GO:0006261//DNA-dependent DNA replication;GO:0055047//generative cell mitosis;GO:0009555//pollen development;GO:0031146//SCF-dependent proteasomal ubiquitin-dependent protein catabolic process;GO:0009790//embryo development	GO:0004842//ubiquitin-protein ligase activity;GO:0005515//protein binding	GO:0001673//male germ cell nucleus;GO:0019005//SCF ubiquitin ligase complex;GO:0009507//chloroplast	ko04075//Plant hormone signal transduction
Unigene11762_All	3673	332	207	3.7662	1.5257	-1.3036	Down	2.65e-25	1.5e-23	3673	207	330	1.5257	3.239	1.08608	Up	0.0179281	0.0210288	gi|283794953|ref|YP_003359344.1|	951.8	0	ATPase alpha subunit (chloroplast) [Olea europaea] >gi|330850728|ref|YP_004376406.1| ATP synthase CF1 alpha subunit [Olea europaea subsp. europaea] >gi|334701873|ref|YP_004564482.1| ATP synthase CF1 alpha subunit [Olea europaea subsp. maroccana] >gi|281428672|gb|ADA69911.1| ATPase alpha subunit (chloroplast) [Olea europaea] >gi|291059238|gb|ADD72074.1| ATP synthase CF1 alpha subunit [Olea europae…	gi|378747301|gb|JN637766.2|	3977	0	Sesamum indicum chloroplast, complete genome	sp|Q27S65|ATPA_SOLTU	944	0	ATP synthase subunit alpha, chloroplastic OS=Solanum tuberosum GN=atpA PE=3 SV=1	all0005	720	0	COG0056	F0F1-type ATP synthase, alpha subunit	K02111	0	942	rcu:RCOM_ORF00014	F-type H+-transporting ATPase subunit alpha [EC:3.6.3.14]	GO:0006351//transcription, DNA-dependent;GO:0015991//ATP hydrolysis coupled proton transport;GO:0042777//plasma membrane ATP synthesis coupled proton transport	GO:0046961//proton-transporting ATPase activity, rotational mechanism;GO:0003899//DNA-directed RNA polymerase activity;GO:0046933//hydrogen ion transporting ATP synthase activity, rotational mechanism;GO:0032549//ribonucleoside binding;GO:0003677//DNA binding;GO:0005524//ATP binding	GO:0045261//proton-transporting ATP synthase complex, catalytic core F(1);GO:0009535//chloroplast thylakoid membrane;GO:0005886//plasma membrane;GO:0005739//mitochondrion	ko00195//Photosynthesis;ko01100//Metabolic pathways;ko00190//Oxidative phosphorylation
CL7845.Contig2_All	1954	161	108	3.4331	1.4963	-1.1981	Down	1.31e-11	3.43e-10	1954	108	172	1.4963	3.1734	1.08463	Up	0.0901838	0.0962672	gi|297745925|emb|CBI15981.3|	657.9	0	unnamed protein product [Vitis vinifera]	gi|359478561|ref|XM_003632088.1|	200	4e-48	PREDICTED: Vitis vinifera cell division control protein 6 homolog (LOC100245101), mRNA	--	--	--	--	SPBC14C8.07c	161	4e-39	COG1474	Cdc6-related protein, AAA superfamily ATPase	K02213	0	639	vvi:100245101	cell division control protein 6	GO:0006261//DNA-dependent DNA replication;GO:0051726//regulation of cell cycle	GO:0005515//protein binding	GO:0005634//nucleus	--
Unigene4318_All	441	360	277	34.0131	17.0049	-1.0001	Down	2.74e-18	1.13e-16	441	277	440	17.0049	35.9697	1.08083	Up	0.00711624	0.00878091	gi|120672|sp|P26519.1|G3PC_PETCR	50.4	8e-06	RecName: Full=Glyceraldehyde-3-phosphate dehydrogenase, cytosolic >gi|20549|emb|CAA42902.1| glyceraldehyde 3-phosphate dehydrogenase [Petroselinum crispum]	gi|20548|emb|X60344.1|	103	1e-19	P.hortense GADPH mRNA for glycolytic glyceraldehyde-3-phosphate dehydrogenase	sp|P26519|G3PC_PETCR	50.4	4e-07	Glyceraldehyde-3-phosphate dehydrogenase, cytosolic OS=Petroselinum crispum GN=GAPC PE=2 SV=1	--	--	--	--	--	--	--	--	--	--	-	-	-	--
Unigene37893_All	1727	71	46	1.713	0.7211	-1.2483	Down	3.38e-06	4.6e-05	1727	46	73	0.7211	1.5239	1.0795	Up	0.28292	0.28418	gi|356512738|ref|XP_003525073.1|	513.5	4e-144	PREDICTED: uncharacterized protein LOC100805080 [Glycine max]	gi|359480713|ref|XM_002280259.2|	145	2e-31	PREDICTED: Vitis vinifera uncharacterized LOC100247396 (LOC100247396), mRNA	--	--	--	--	--	--	--	--	--	--	--	--	--	--	-	-	GO:0005730//nucleolus	--
CL1767.Contig4_All	1351	64	41	1.9738	0.8216	-1.2645	Down	8.31e-06	0.000106	1351	41	65	0.8216	1.7345	1.07801	Up	0.314404	0.314404	gi|33339703|gb|AAQ14331.1|AF283506_1	64.7	2e-74	MYC1 [Catharanthus roseus]	gi|195593054|gb|AF283506.2|	260	3e-66	Catharanthus roseus MYC1 (myc1) mRNA, complete cds	sp|Q0JXE7|BPE_ARATH	183	2e-46	Transcription factor BPE OS=Arabidopsis thaliana GN=BPE PE=2 SV=1	--	--	--	--	--	K12126	2e-13	75.1	ath:AT1G09530	phytochrome-interacting factor 3	GO:0048446//petal morphogenesis;GO:0006631//fatty acid metabolic process;GO:0016043//cellular component organization	-	-	ko04712//Circadian rhythm - plant
Unigene1121_All	1431	165	108	4.8043	2.0432	-1.2335	Down	2.33e-12	6.52e-11	1431	108	171	2.0432	4.308	1.07619	Up	0.100102	0.106226	gi|255560914|ref|XP_002521470.1|	256.9	5e-67	RNA binding protein, putative [Ricinus communis] >gi|223539369|gb|EEF40960.1| RNA binding protein, putative [Ricinus communis]	gi|345100300|gb|JN558616.1|	222	7e-55	Sesamum indicum clone Mse18 microsatellite sequence	sp|P10496|GRP2_PHAVU	112	4e-25	Glycine-rich cell wall structural protein 1.8 OS=Phaseolus vulgaris PE=2 SV=1	XF0818	85.9	2e-16	COG2730	Endoglucanase	K14314	5e-68	256	rcu:RCOM_1064510	nuclear pore complex protein Nup210	-	GO:0003676//nucleic acid binding	GO:0005829//cytosol	ko03040//Spliceosome;ko03013//RNA transport
CL5400.Contig1_All	2239	297	203	5.5269	2.4546	-1.171	Down	1.84e-19	7.98e-18	2239	203	321	2.4546	5.1686	1.07429	Up	0.0245734	0.0283081	gi|255548461|ref|XP_002515287.1|	95.1	4e-18	DNA replication licensing factor MCM7, putative [Ricinus communis] >gi|223545767|gb|EEF47271.1| DNA replication licensing factor MCM7, putative [Ricinus communis]	gi|359480157|ref|XM_002276293.2|	1053	0	PREDICTED: Vitis vinifera protein PROLIFERA-like (LOC100267599), mRNA	sp|P43299|PROL_ARATH	1012	0	Protein PROLIFERA OS=Arabidopsis thaliana GN=PRL PE=1 SV=2	SPBC25D12.03c	631	2e-180	COG1241	Predicted ATPase involved in replication control, Cdc46/Mcm family	K02210	0	1075	rcu:RCOM_1347200	minichromosome maintenance protein 7 (cell division control protein 47)	GO:0051567//histone H3-K9 methylation;GO:0006268//DNA unwinding involved in replication;GO:0008283//cell proliferation;GO:0006342//chromatin silencing;GO:0010182//sugar mediated signaling pathway;GO:0006306//DNA methylation;GO:0006270//DNA replication initiation	GO:0008094//DNA-dependent ATPase activity;GO:0005515//protein binding;GO:0003677//DNA binding;GO:0005524//ATP binding	GO:0005829//cytosol;GO:0005634//nucleus	ko03030//DNA replication
CL427.Contig25_All	3263	77	50	0.9832	0.4148	-1.2451	Down	1.38e-06	1.99e-05	3263	50	79	0.4148	0.8728	1.07324	Up	0.273222	0.275359	gi|255567998|ref|XP_002524976.1|	64.7	1e-08	Multidrug resistance protein mdtG, putative [Ricinus communis] >gi|223535720|gb|EEF37383.1| Multidrug resistance protein mdtG, putative [Ricinus communis]	gi|359487051|ref|XM_002277715.2|	214	4e-52	PREDICTED: Vitis vinifera protein ZINC INDUCED FACILITATOR-LIKE 1-like (LOC100247150), mRNA	sp|Q94BZ1|ZIFL1_ARATH	248	2e-65	Protein ZINC INDUCED FACILITATOR-LIKE 1 OS=Arabidopsis thaliana GN=ZIFL1 PE=2 SV=1	STM0382	56.6	3e-07	COG0477	Permeases of the major facilitator superfamily	--	--	--	--	--	GO:0009624//response to nematode;GO:0055069//zinc ion homeostasis;GO:0010043//response to zinc ion;GO:0055085//transmembrane transport;GO:0080167//response to karrikin	GO:0005351//sugar:hydrogen symporter activity	GO:0009705//plant-type vacuole membrane;GO:0005886//plasma membrane;GO:0016021//integral to membrane	--
CL7586.Contig1_All	434	167	107	16.0328	6.6746	-1.2643	Down	6.21e-13	1.82e-11	434	107	169	6.6746	14.0385	1.07264	Up	0.106182	0.111757	--	--	--	--	--	--	--	--	--	--	--	--	--	--	--	--	--	--	--	--	--	--	-	-	-	--
CL2261.Contig2_All	716	1319	1006	76.7562	38.038	-1.0128	Down	7.85e-64	1.14e-61	716	1006	1581	38.038	79.6053	1.06542	Up	1.17e-06	1.95e-06	gi|13430174|gb|AAK25754.1|AF334834_1	185.7	5e-46	putative chaperon P13.9 [Castanea sativa]	gi|160956128|emb|CU225798.1|	141	1e-30	Populus EST from leave	--	--	--	--	--	--	--	--	--	--	--	--	--	--	GO:0006098//pentose-phosphate shunt;GO:0009773//photosynthetic electron transport in photosystem I;GO:0006364//rRNA processing;GO:0019288//isopentenyl diphosphate biosynthetic process, mevalonate-independent pathway;GO:0009657//plastid organization;GO:0010207//photosystem II assembly	GO:0031072//heat shock protein binding;GO:0051082//unfolded protein binding	GO:0009507//chloroplast	--
CL404.Contig9_All	1341	105	77	3.2624	1.5545	-1.0695	Down	6.22e-07	9.53e-06	1341	77	121	1.5545	3.253	1.06532	Up	0.183771	0.189659	--	--	--	--	gi|147781830|emb|AM452998.2|	73.8	4e-10	Vitis vinifera contig VV78X196819.18, whole genome shotgun sequence	--	--	--	--	--	--	--	--	--	--	--	--	--	--	-	-	-	--
CL12474.Contig3_All	1377	94	63	2.8443	1.2386	-1.1994	Down	2.25e-07	3.66e-06	1377	63	99	1.2386	2.5919	1.0653	Up	0.2305	0.234398	gi|225453254|ref|XP_002265990.1|	585.9	4e-166	PREDICTED: uncharacterized protein LOC100256535 [Vitis vinifera] >gi|297734677|emb|CBI16728.3| unnamed protein product [Vitis vinifera]	gi|225453253|ref|XM_002265954.1|	133	5e-28	PREDICTED: Vitis vinifera uncharacterized LOC100256535 (LOC100256535), mRNA	--	--	--	--	--	--	--	--	--	--	--	--	--	--	GO:0006810//transport;GO:0033036	-	GO:0005739//mitochondrion;GO:0009941//chloroplast envelope;GO:0005774//vacuolar membrane;GO:0005634//nucleus;GO:0005886//plasma membrane	--
Unigene3022_All	1461	252	185	7.1867	3.4281	-1.0679	Down	1.28e-14	4.27e-13	1461	185	290	3.4281	7.156	1.06174	Up	0.0406026	0.0455517	gi|110559491|gb|ABG76000.1|	712.6	0	GRP-like protein 2 [Gossypium hirsutum]	gi|349731139|emb|FQ389347.1|	779	0	Vitis vinifera clone SS0AEB20YC02	sp|Q6Z4G3|RGP3_ORYSJ	681	0	UDP-arabinopyranose mutase 3 OS=Oryza sativa subsp. japonica GN=UAM3 PE=1 SV=1	--	--	--	--	--	K13379	0	701	rcu:RCOM_1468610	reversibly glycosylated polypeptide / UDP-arabinopyranose mutase [EC:2.4.1.- 5.4.99.30]	GO:0030244//cellulose biosynthetic process;GO:0007047//cellular cell wall organization	GO:0008466//glycogenin glucosyltransferase activity	GO:0030054//cell junction;GO:0005618//cell wall	--
CL4347.Contig2_All	359	138	67	16.0165	5.0526	-1.6645	Down	7.05e-16	2.53e-14	359	67	105	5.0526	10.5443	1.06137	Up	0.222694	0.227228	gi|350537475|ref|NP_001234039.1|	50.4	8e-06	expressed predominantly in leaves [Solanum lycopersicum]	gi|147781916|emb|AM452845.2|	63.9	1e-07	Vitis vinifera contig VV78X136250.14, whole genome shotgun sequence	--	--	--	--	--	--	--	--	--	--	--	--	--	--	-	-	-	--
CL6021.Contig1_All	2010	80	53	1.6583	0.7139	-1.2159	Down	1.36e-06	1.98e-05	2010	53	83	0.7139	1.4887	1.06026	Up	0.281848	0.283419	gi|225427147|ref|XP_002277288.1|	526.9	4e-148	PREDICTED: WD repeat-containing protein 74 [Vitis vinifera] >gi|297742065|emb|CBI33852.3| unnamed protein product [Vitis vinifera]	gi|359474545|ref|XM_002277252.2|	353	4e-94	PREDICTED: Vitis vinifera WD repeat-containing protein 74-like (LOC100260812), mRNA	--	--	--	--	--	--	--	--	--	K14841	4e-149	526	vvi:100260812	ribosome biogenesis protein NSA1	-	GO:0000166//nucleotide binding	GO:0080008//Cul4-RING ubiquitin ligase complex;GO:0005737//cytoplasm	--
CL7533.Contig1_All	1061	85	52	3.338	1.3268	-1.331	Down	8.94e-08	1.54e-06	1061	52	81	1.3268	2.7523	1.05269	Up	0.301104	0.301438	gi|255569548|ref|XP_002525740.1|	346.3	4e-94	NAC domain-containing protein, putative [Ricinus communis] >gi|223534954|gb|EEF36639.1| NAC domain-containing protein, putative [Ricinus communis]	gi|292684210|dbj|AK339772.1|	127	2e-26	Lotus japonicus cDNA, clone: LjFL3-032-BG08, HTC	sp|Q9ZVH0|FEZ_ARATH	169	3e-42	Protein FEZ OS=Arabidopsis thaliana GN=FEZ PE=2 SV=1	--	--	--	--	--	--	--	--	--	--	GO:0048281//inflorescence morphogenesis;GO:0045792//negative regulation of cell size;GO:0009965//leaf morphogenesis;GO:0010200//response to chitin;GO:0009814//defense response, incompatible interaction;GO:0000165//MAPK cascade	GO:0003700//sequence-specific DNA binding transcription factor activity	GO:0005634//nucleus	--
CL4115.Contig2_All	826	75	56	3.7832	1.8354	-1.0435	Down	3.63e-05	0.000406	826	56	87	1.8354	3.7972	1.04884	Up	0.289894	0.290861	gi|224094378|ref|XP_002310150.1|	174.5	1e-42	predicted protein [Populus trichocarpa] >gi|222853053|gb|EEE90600.1| predicted protein [Populus trichocarpa]	gi|403044499|ref|NM_001251337.2|	81.8	1e-12	Glycine max uncharacterized LOC100527584 (LOC100527584), mRNA	--	--	--	--	--	--	--	--	--	--	--	--	--	--	-	-	-	--
CL8207.Contig2_All	2027	134	85	2.7544	1.1353	-1.2787	Down	7.79e-11	1.91e-09	2027	85	132	1.1353	2.3477	1.04817	Up	0.190615	0.195602	gi|225455720|ref|XP_002267181.1|	426	0	PREDICTED: DNA polymerase epsilon subunit 2-like [Vitis vinifera]	gi|349730583|emb|FQ383218.1|	603	1e-169	Vitis vinifera clone SS0ABG27YK21	--	--	--	--	--	--	--	--	--	K02325	0	450	vvi:100257823	DNA polymerase epsilon subunit 2 [EC:2.7.7.7]	GO:0006261//DNA-dependent DNA replication	GO:0003887//DNA-directed DNA polymerase activity;GO:0003677//DNA binding	GO:0008622//epsilon DNA polymerase complex;GO:0005739//mitochondrion	ko03030//DNA replication;ko03410//Base excision repair;ko00240//Pyrimidine metabolism;ko03420//Nucleotide excision repair;ko00230//Purine metabolism;ko01100//Metabolic pathways
CL646.Contig1_All	1807	384	116	8.8543	1.7379	-2.349	Down	5.52e-65	8.14e-63	1807	116	180	1.7379	3.5912	1.04712	Up	0.126816	0.132547	gi|224115242|ref|XP_002332196.1|	632.9	4e-180	predicted protein [Populus trichocarpa] >gi|222875303|gb|EEF12434.1| predicted protein [Populus trichocarpa]	gi|225318746|dbj|AK323705.1|	101	2e-18	Solanum lycopersicum cDNA, clone: LEFL1062CG04, HTC in leaf	sp|Q9SVG4|RETOL_ARATH	460	1e-129	Reticuline oxidase-like protein OS=Arabidopsis thaliana GN=At4g20830 PE=1 SV=2	BS_yvdP	156	1e-37	COG0277	FAD/FMN-containing dehydrogenases	K00279	3e-07	55.5	smo:SELMODRAFT_98722	cytokinin dehydrogenase [EC:1.5.99.12]	-	GO:0016614//oxidoreductase activity, acting on CH-OH group of donors	-	ko00100//Steroid biosynthesis;ko01110//Biosynthesis of secondary metabolites;ko00908//Zeatin biosynthesis;ko01100//Metabolic pathways
CL125.Contig23_All	4155	83	62	0.8323	0.404	-1.0427	Down	1.42e-05	0.000172	4155	62	96	0.404	0.833	1.04396	Up	0.273936	0.27577	--	--	--	--	--	--	--	--	--	--	--	--	--	--	--	--	--	--	--	--	--	--	-	-	-	--
CL10174.Contig2_All	776	177	86	9.5037	3.0003	-1.6634	Down	6.51e-20	2.9e-18	776	86	133	3.0003	6.1789	1.04224	Up	0.198722	0.203458	gi|356540030|ref|XP_003538494.1|	204.5	1e-51	PREDICTED: uncharacterized protein LOC100814138 [Glycine max]	gi|357492908|ref|XM_003616695.1|	105	6e-20	Medicago truncatula Transcription factor bHLH93 (MTR_5g083810) mRNA, complete cds	sp|Q9LXA9|BH061_ARATH	75.5	3e-14	Transcription factor bHLH61 OS=Arabidopsis thaliana GN=BHLH61 PE=2 SV=1	--	--	--	--	--	--	--	--	--	--	-	-	GO:0005634//nucleus	--
CL9249.Contig3_All	1764	186	130	4.3934	1.9952	-1.1388	Down	2.92e-12	8.14e-11	1764	130	201	1.9952	4.1079	1.04187	Up	0.113129	0.118654	gi|224143803|ref|XP_002336081.1|	569.3	6e-161	predicted protein [Populus trichocarpa] >gi|222871395|gb|EEF08526.1| predicted protein [Populus trichocarpa]	gi|359482995|ref|XM_002280977.2|	73.8	5e-10	PREDICTED: Vitis vinifera root phototropism protein 3-like (LOC100246371), mRNA	sp|Q9FMF5|RPT3_ARATH	247	2e-65	Root phototropism protein 3 OS=Arabidopsis thaliana GN=RPT3 PE=1 SV=2	--	--	--	--	--	--	--	--	--	--	GO:0019252//starch biosynthetic process;GO:0007165//signal transduction;GO:0000023//maltose metabolic process;GO:0009416//response to light stimulus	GO:0004871//signal transducer activity	GO:0005886//plasma membrane	--
CL10432.Contig2_All	750	119	76	6.611	2.7434	-1.2689	Down	1.11e-09	2.41e-08	750	76	117	2.7434	5.624	1.03563	Up	0.240432	0.2434	gi|359481316|ref|XP_002268100.2|	212.2	5e-54	PREDICTED: transcription factor bHLH61-like [Vitis vinifera] >gi|297735573|emb|CBI18067.3| unnamed protein product [Vitis vinifera]	gi|147820842|emb|AM445357.2|	83.8	2e-13	Vitis vinifera contig VV78X225137.11, whole genome shotgun sequence	sp|Q9LXA9|BH061_ARATH	58.5	4e-09	Transcription factor bHLH61 OS=Arabidopsis thaliana GN=BHLH61 PE=2 SV=1	--	--	--	--	--	--	--	--	--	--	-	-	GO:0005739//mitochondrion	--
CL9151.Contig4_All	1187	198	141	6.9502	3.2159	-1.1118	Down	1.63e-12	4.61e-11	1187	141	217	3.2159	6.5907	1.03521	Up	0.108253	0.113672	gi|225452562|ref|XP_002280547.1|	479.2	5e-134	PREDICTED: peroxidase 31-like [Vitis vinifera]	gi|225452561|ref|XM_002280511.1|	206	4e-50	PREDICTED: Vitis vinifera peroxidase 31-like (LOC100261249), mRNA	sp|Q9LHA7|PER31_ARATH	418	3e-117	Peroxidase 31 OS=Arabidopsis thaliana GN=PER31 PE=2 SV=1	SPBC28F2.12	60.5	6e-09	COG0086	DNA-directed RNA polymerase, beta' subunit/160 kD subunit	K00430	5e-135	479	vvi:100261249	peroxidase [EC:1.11.1.7]	GO:0006979//response to oxidative stress;GO:0016126//sterol biosynthetic process;GO:0055114//oxidation-reduction process	GO:0046872//metal ion binding;GO:0005515//protein binding;GO:0020037//heme binding;GO:0004601//peroxidase activity	GO:0009505//plant-type cell wall;GO:0005576//extracellular region;GO:0005829//cytosol	ko00940//Phenylpropanoid biosynthesis;ko01110//Biosynthesis of secondary metabolites;ko01100//Metabolic pathways;ko00360//Phenylalanine metabolism
Unigene16242_All	669	228	114	14.2001	4.6133	-1.622	Down	2.45e-24	1.34e-22	669	114	175	4.6133	9.4305	1.03154	Up	0.155756	0.162043	gi|225459205|ref|XP_002285739.1|	100.1	2e-20	PREDICTED: uncharacterized protein LOC100266097 [Vitis vinifera] >gi|147769278|emb|CAN61582.1| hypothetical protein VITISV_008035 [Vitis vinifera]	--	--	--	--	sp|Q6Z232|AGP1_ORYSJ	79	2e-15	Arabinogalactan protein 1 OS=Oryza sativa subsp. japonica GN=AGP1 PE=1 SV=1	Rv0312	57	3e-08	COG0443	Molecular chaperone	K01051	2e-12	70.5	gmx:100776781	pectinesterase [EC:3.1.1.11]	-	-	-	ko00500//Starch and sucrose metabolism;ko01100//Metabolic pathways;ko00040//Pentose and glucuronate interconversions
Unigene4815_All	951	289	209	12.6619	5.9498	-1.0896	Down	4.8e-17	1.84e-15	951	209	320	5.9498	12.1309	1.02777	Up	0.0575032	0.0630996	gi|225440230|ref|XP_002283808.1|	375.9	4e-103	PREDICTED: dihydrofolate reductase [Vitis vinifera] >gi|297741724|emb|CBI32856.3| unnamed protein product [Vitis vinifera]	gi|225440229|ref|XM_002283772.1|	385	1e-104	PREDICTED: Vitis vinifera dihydrofolate reductase-like (LOC100261951), mRNA	sp|Q94AC1|STR6_ARATH	63.9	1e-10	Rhodanese-like domain-containing protein 6 OS=Arabidopsis thaliana GN=STR6 PE=2 SV=1	--	--	--	--	--	--	--	--	--	--	-	GO:0005509//calcium ion binding	-	--
CL8084.Contig1_All	425	2037	1133	199.703	72.1729	-1.4683	Down	2.02e-175	1.14e-172	425	1133	1731	72.1729	146.836	1.02467	Up	1.18e-05	1.84e-05	gi|356526993|ref|XP_003532099.1|	98.2	3e-20	PREDICTED: uncharacterized protein LOC100815824 isoform 2 [Glycine max]	gi|356526992|ref|XM_003532051.1|	93.7	1e-16	PREDICTED: Glycine max uncharacterized protein LOC100815824, transcript variant 2 (LOC100815824), mRNA	--	--	--	--	--	--	--	--	--	--	--	--	--	--	GO:0016049//cell growth;GO:0010075//regulation of meristem growth;GO:0042325//regulation of phosphorylation;GO:0000902//cell morphogenesis;GO:0048193//Golgi vesicle transport;GO:0046686//response to cadmium ion	GO:0008601//protein phosphatase type 2A regulator activity	GO:0005829//cytosol;GO:0016023//cytoplasmic membrane-bounded vesicle;GO:0005576//extracellular region;GO:0005634//nucleus;GO:0005886//plasma membrane	--
Unigene25683_All	820	225	97	11.4327	3.2025	-1.8359	Down	2.03e-28	1.29e-26	820	97	148	3.2025	6.5069	1.02277	Up	0.208174	0.212894	gi|359496307|ref|XP_003635205.1|	171.4	1e-41	PREDICTED: homeobox-leucine zipper protein HAT4-like isoform 2 [Vitis vinifera]	gi|1165131|emb|X95193.1|	129	5e-27	P.brachycarpa mRNA for homeobox-leucine zipper protein	sp|P46602|HAT3_ARATH	138	4e-33	Homeobox-leucine zipper protein HAT3 OS=Arabidopsis thaliana GN=HAT3 PE=2 SV=2	--	--	--	--	--	K09338	9e-33	138	aly:ARALYDRAFT_486512	homeobox-leucine zipper protein	GO:0006355//regulation of transcription, DNA-dependent;GO:0048513//organ development;GO:0009653//anatomical structure morphogenesis;GO:0009734//auxin mediated signaling pathway;GO:0009639//response to red or far red light	GO:0043565//sequence-specific DNA binding;GO:0003700//sequence-specific DNA binding transcription factor activity	GO:0005634//nucleus	--
Unigene21943_All	1715	839	463	20.3835	7.3089	-1.4797	Down	3.04e-74	5.18e-72	1715	463	704	7.3089	14.799	1.01777	Up	0.00665048	0.00825135	gi|359473000|ref|XP_002278677.2|	569.7	4e-161	PREDICTED: aspartic proteinase nepenthesin-1-like [Vitis vinifera]	gi|356502485|ref|XR_136345.1|	89.7	8e-15	PREDICTED: Glycine max aspartic proteinase nepenthesin-1-like (LOC100812865), miscRNA	sp|Q766C2|NEP2_NEPGR	200	2e-51	Aspartic proteinase nepenthesin-2 OS=Nepenthes gracilis GN=nep2 PE=1 SV=1	--	--	--	--	--	K00924	6e-29	127	ath:AT5G22850	[EC:2.7.1.-]	GO:0019538//protein metabolic process	GO:0008233//peptidase activity	GO:0005576//extracellular region	ko00500//Starch and sucrose metabolism;ko01100//Metabolic pathways;ko00040//Pentose and glucuronate interconversions;ko04120//Ubiquitin mediated proteolysis
CL11478.Contig1_All	1491	176	123	4.9183	2.2334	-1.1389	Down	1.11e-11	2.93e-10	1491	123	187	2.2334	4.5215	1.01756	Up	0.16499	0.171453	gi|75161472|sp|Q8VYF4.1|GATL7_ARATH	229.9	3e-150	RecName: Full=Probable galacturonosyltransferase-like 7	gi|225318718|dbj|AK323677.1|	143	6e-31	Solanum lycopersicum cDNA, clone: LEFL1062BA03, HTC in leaf	sp|Q8VYF4|GATL7_ARATH	326	1e-151	Probable galacturonosyltransferase-like 7 OS=Arabidopsis thaliana GN=GATL7 PE=2 SV=1	--	--	--	--	--	K13648	7e-16	54.7	gmx:100781749	alpha-1,4-galacturonosyltransferase [EC:2.4.1.43]	GO:0009753//response to jasmonic acid stimulus;GO:0009620//response to fungus;GO:0009611//response to wounding;GO:0009695//jasmonic acid biosynthetic process;GO:0071554;GO:0016051//carbohydrate biosynthetic process;GO:0007275//multicellular organismal development	GO:0047262//polygalacturonate 4-alpha-galacturonosyltransferase activity	GO:0005794//Golgi apparatus	ko00500//Starch and sucrose metabolism;ko01110//Biosynthesis of secondary metabolites;ko00520//Amino sugar and nucleotide sugar metabolism
Unigene10468_All	544	134	79	10.2633	3.9315	-1.3843	Down	4.47e-12	1.22e-10	544	79	120	3.9315	7.9525	1.01633	Up	0.27095	0.273375	gi|225425996|ref|XP_002272604.1|	145.2	4e-34	PREDICTED: uncharacterized protein LOC100258722 [Vitis vinifera] >gi|147843398|emb|CAN82078.1| hypothetical protein VITISV_042760 [Vitis vinifera] >gi|297742319|emb|CBI34468.3| unnamed protein product [Vitis vinifera]	gi|225316662|dbj|AK328626.1|	91.7	7e-16	Solanum lycopersicum cDNA, clone: LEFL3017M15, HTC in root	--	--	--	--	--	--	--	--	--	--	--	--	--	--	GO:0043086//negative regulation of catalytic activity	GO:0042802//identical protein binding;GO:0004252//serine-type endopeptidase activity	-	--
CL125.Contig32_All	4495	177	81	1.6407	0.4879	-1.7497	Down	2.62e-21	1.25e-19	4495	81	123	0.4879	0.9865	1.01573	Up	0.265766	0.268444	--	--	--	--	--	--	--	--	--	--	--	--	--	--	--	--	--	--	--	--	--	--	-	-	-	--
CL3139.Contig2_All	771	137	93	7.4037	3.2656	-1.1809	Down	6.77e-10	1.5e-08	771	93	141	3.2656	6.5931	1.01361	Up	0.23709	0.240287	--	--	--	--	--	--	--	--	--	--	--	--	--	--	--	--	--	--	--	--	--	--	-	-	-	--
CL7497.Contig1_All	1713	301	190	7.3213	3.0028	-1.2858	Down	1.25e-22	6.28e-21	1713	190	288	3.0028	6.0612	1.0133	Up	0.0895422	0.0956956	gi|14278925|dbj|BAB59005.1|	818.9	0	flavonoid 3&apos;-hydroxylase [Perilla frutescens var. crispa]	gi|14278924|dbj|AB045593.1|	765	0	Perilla frutescens var. crispa SHT12 mRNA for flavonoid 3'-hydroxylase, complete cds	sp|Q9SBQ9|F3PH_PETHY	739	0	Flavonoid 3'-monooxygenase OS=Petunia hybrida GN=CYP75B2 PE=2 SV=1	BH0579	134	5e-31	COG2124	Cytochrome P450	K05280	0	761	vvi:100232999	flavonoid 3'-monooxygenase [EC:1.14.13.21]	GO:0009411//response to UV;GO:0055114//oxidation-reduction process	GO:0020037//heme binding;GO:0016705//oxidoreductase activity, acting on paired donors, with incorporation or reduction of molecular oxygen;GO:0004497//monooxygenase activity;GO:0005506//iron ion binding;GO:0009055//electron carrier activity	-	ko00941//Flavonoid biosynthesis;ko01110//Biosynthesis of secondary metabolites;ko00944//Flavone and flavonol biosynthesis;ko01100//Metabolic pathways
CL6737.Contig4_All	2375	421	264	7.3858	3.0094	-1.2953	Down	2.43e-31	1.7e-29	2375	264	398	3.0094	6.0415	1.00543	Up	0.053202	0.0588091	gi|37572443|dbj|BAC98491.1|	466.5	8e-130	AG-motif binding protein-1 [Nicotiana tabacum]	gi|294997350|gb|AC182648.2|	168	2e-38	Solanum lycopersicum chromosome 5 clone C05HBa0239D11, complete sequence	sp|Q9SV30|GATA8_ARATH	238	9e-63	GATA transcription factor 8 OS=Arabidopsis thaliana GN=GATA8 PE=2 SV=1	YMR136w	57.8	8e-08	COG5641	GATA Zn-finger-containing transcription factor	--	--	--	--	--	GO:0009845//seed germination;GO:0007623//circadian rhythm	GO:0005488//binding	-	--
[truncated: 269 more rows]
