# Supplementary material for: Transcriptome, microRNA, and degradome analyses of the gene expression of Paulownia with phytoplamsa
Source: BMC Genomics. 2015 Nov 4;16:896. doi: 10.1186/s12864-015-2074-3 (PMC4634154; doi:10.1186/s12864-015-2074-3)
Supplement: Additional file 18: Table S18. — GO analysis of the P. tomentosa DEGs. (XLSX 57.7 kb) [file 12864_2015_2074_MOESM18_ESM.xlsx]

## Sheet: Sheet1
Additional file 18:Table S18 GO analysis of the P. tomentosa DEGs
Biological Process
Class	Numbers of DEG	P-value
cell proliferation	18	3.4e-05
DNA-dependent DNA replication initiation	12	0.00018
DNA replication	25	0.0048
N-glycan processing	6	0.02035
amino acid import	11	0.06773
DNA-dependent DNA replication	19	0.07567
phosphate ion transport	6	0.08418
leaf abscission	2	0.12844
anther development	9	0.20609
DNA geometric change	5	0.67355
DNA duplex unwinding	5	0.67355
response to herbivore	3	0.86472
histone H3-K9 methylation	14	1
DNA unwinding involved in replication	4	1
response to lead ion	3	1
syncytium formation	4	1
monoterpenoid metabolic process	3	1
monoterpenoid biosynthetic process	3	1
alcohol metabolic process	16	1
amino acid transport	18	1
ion transport	40	1
phospholipid catabolic process	3	1
polyol metabolic process	4	1
regulation of DNA replication	10	1
ATP catabolic process	15	1
carboxylic acid transport	19	1
DNA replication, synthesis of RNA primer	2	1
cellular phosphate ion homeostasis	2	1
cellular trivalent inorganic anion homeostasis	2	1
ATP metabolic process	18	1
organic acid transport	19	1
inositol catabolic process	2	1
ammonium transmembrane transport	2	1
glycerol-3-phosphate catabolic process	2	1
DNA alkylation	13	1
DNA methylation	13	1
galactolipid metabolic process	8	1
cellular cell wall organization or biogenesis	30	1
DNA modification	13	1
ER to Golgi vesicle-mediated transport	9	1
cellular response to starvation	14	1
inorganic anion transport	12	1
glucuronoxylan biosynthetic process	3	1
floral whorl development	20	1
glycerol-3-phosphate metabolic process	2	1
floral meristem determinacy	2	1
xylem development	6	1
transition metal ion transport	10	1
meristem determinacy	2	1
maintenance of floral meristem identity	2	1
response to starvation	14	1
DNA conformation change	7	1
stamen development	9	1
androecium development	9	1
inositol metabolic process	2	1
de novo' protein folding	2	1
developmental programmed cell death	2	1
alcohol catabolic process	2	1
polyol catabolic process	2	1
de novo' posttranslational protein folding	2	1
chaperone mediated protein folding requiring cofactor	2	1
histone lysine methylation	14	1
specification of organ identity	3	1
specification of floral organ identity	3	1
peptidyl-proline hydroxylation to 4-hydroxy-L-proline	2	1
4-hydroxyproline metabolic process	2	1
peptidyl-proline hydroxylation	2	1
cellular response to phosphate starvation	9	1
plant-type cell wall organization or biogenesis	19	1
galactolipid biosynthetic process	7	1
transpiration	3	1
cellular response to potassium ion starvation	2	1
cell redox homeostasis	7	1
cellular response to nutrient levels	14	1
oligopeptide transport	9	1
glycerol metabolic process	2	1
anion transport	14	1
glycolipid metabolic process	8	1
cellular anion homeostasis	2	1
cellular response to extracellular stimulus	15	1
regulation of DNA metabolic process	11	1
water transport	8	1
fluid transport	8	1
sterol biosynthetic process	9	1
cellular response to external stimulus	15	1
cuticle development	5	1
glycolipid biosynthetic process	7	1
peptide transport	9	1
monovalent inorganic cation transport	13	1
phosphate ion homeostasis	2	1
trivalent inorganic anion homeostasis	2	1
secretion by cell	5	1
secretion	5	1
ammonium transport	4	1
cellular cell wall organization	16	1
response to nutrient levels	14	1
ethanolamine-containing compound metabolic process	3	1
arginine transport	2	1
cellular cell wall macromolecule metabolic process	12	1
response to extracellular stimulus	15	1
steroid biosynthetic process	10	1
suberin biosynthetic process	2	1
chaperone-mediated protein folding	2	1
cellular response to nitrogen starvation	3	1
cellular homeostasis	15	1
response to fructose stimulus	9	1
regulation of cyclin-dependent protein kinase activity	4	1
cellular modified amino acid metabolic process	6	1
peptide biosynthetic process	2	1
cation transport	27	1
cell wall organization or biogenesis	35	1
metal ion transport	21	1
regulation of vesicle-mediated transport	2	1
petal morphogenesis	4	1
sterol metabolic process	9	1
mRNA polyadenylation	2	1
protein targeting to chloroplast	5	1
establishment of protein localization to chloroplast	5	1
protein localization to chloroplast	5	1
organic substance transport	23	1
trehalose biosynthetic process	3	1
polyamine catabolic process	3	1
plant-type cell wall organization	13	1
steroid metabolic process	11	1
homeostatic process	21	1
alditol metabolic process	2	1
external encapsulating structure organization	16	1
trehalose metabolic process	3	1
stomatal lineage progression	3	1
phenylpropanoid metabolic process	11	1
shade avoidance	2	1
regulation of anion channel activity	3	1
ion transmembrane transport	10	1
mRNA 3'-end processing	2	1
root hair cell development	2	1
carbohydrate derivative metabolic process	56	1
organic substance metabolic process	59	1
mannose metabolic process	2	1
cell wall macromolecule metabolic process	13	1
membrane lipid biosynthetic process	8	1
plasma membrane ATP synthesis coupled proton transport	2	1
response to sucrose stimulus	10	1
response to disaccharide stimulus	10	1
response to water deprivation	15	1
purine nucleoside triphosphate metabolic process	18	1
purine ribonucleoside triphosphate metabolic process	18	1
response to karrikin	8	1
ribonucleoside triphosphate metabolic process	18	1
histone methylation	14	1
detection of biotic stimulus	4	1
negative regulation of cell differentiation	4	1
acidic amino acid transport	2	1
regulation of carbohydrate biosynthetic process	2	1
floral organ development	20	1
secondary cell wall biogenesis	3	1
response to hexose stimulus	9	1
response to monosaccharide stimulus	9	1
petal development	4	1
corolla development	4	1
phloem or xylem histogenesis	6	1
regulation of cell cycle	14	1
transmembrane transport	34	1
nucleoside triphosphate metabolic process	18	1
anatomical structure formation involved in morphogenesis	12	1
chemotaxis	2	1
pollen tube guidance	2	1
taxis	2	1
positive chemotaxis	2	1
organ senescence	6	1
purine nucleotide catabolic process	15	1
nucleoside triphosphate catabolic process	15	1
purine nucleoside triphosphate catabolic process	15	1
purine ribonucleotide catabolic process	15	1
nucleotide catabolic process	15	1
ribonucleoside triphosphate catabolic process	15	1
purine ribonucleoside triphosphate catabolic process	15	1
ribonucleotide catabolic process	15	1
response to water	15	1
isoprenoid transport	2	1
terpenoid transport	2	1
abscisic acid transport	2	1
carbohydrate derivative catabolic process	17	1
embryo sac central cell differentiation	3	1
polar nucleus fusion	3	1
peptide metabolic process	3	1
protein methylation	14	1
protein alkylation	14	1
ion homeostasis	12	1
regulation of transmembrane transporter activity	3	1
regulation of transporter activity	3	1
regulation of ion transmembrane transporter activity	3	1
regulation of ion transmembrane transport	3	1
zinc ion homeostasis	3	1
nucleotide transport	4	1
system development	69	1
purine-containing compound catabolic process	15	1
regulation of anion transport	3	1
regulation of transmembrane transport	3	1
regulation of hydrogen peroxide metabolic process	5	1
response to nitrate	6	1
anion homeostasis	2	1
response to external stimulus	29	1
nucleobase-containing compound catabolic process	15	1
regulation of cellular carbohydrate metabolic process	2	1
neutral amino acid transport	4	1
anatomical structure development	105	1
regulation of stomatal movement	5	1
regulation of timing of meristematic phase transition	2	1
regulation of timing of transition from vegetative to reproductive phase	2	1
flavone metabolic process	2	1
flavone biosynthetic process	2	1
flavonol metabolic process	2	1
flavonol biosynthetic process	2	1
ribonucleotide metabolic process	23	1
phosphatidylcholine metabolic process	2	1
detection of external stimulus	4	1
transport	109	1
post-embryonic organ development	23	1
cellular response to nitrogen levels	3	1
systemic acquired resistance, salicylic acid mediated signaling pathway	7	1
pyrimidine nucleoside metabolic process	2	1
chloroplast fission	2	1
pyrimidine ribonucleoside metabolic process	2	1
disaccharide biosynthetic process	3	1
response to auxin stimulus	14	1
response to nematode	8	1
nitrate transport	6	1
membrane lipid metabolic process	9	1
cell wall organization	22	1
response to cytokinin stimulus	5	1
auxin efflux	2	1
very long-chain fatty acid metabolic process	3	1
petal formation	3	1
circadian rhythm	6	1
rhythmic process	6	1
translational elongation	3	1
root development	24	1
iron ion transport	4	1
organ development	67	1
root system development	24	1
fatty acid biosynthetic process	12	1
plastid fission	2	1
locomotion	2	1
chemical homeostasis	13	1
cellular response to iron ion starvation	3	1
somatic cell DNA recombination	3	1
oligosaccharide biosynthetic process	3	1
sulfur compound catabolic process	2	1
cellular response to water deprivation	4	1
carbohydrate metabolic process	72	1
pigmentation	5	1
pigment accumulation	5	1
pigment accumulation in response to UV light	5	1
pigment accumulation in tissues in response to UV light	5	1
pigment accumulation in tissues	5	1
anthocyanin accumulation in tissues in response to UV light	5	1
energy coupled proton transport, against electrochemical gradient	2	1
ATP hydrolysis coupled proton transport	2	1
flavonoid metabolic process	5	1
aging	7	1
purine ribonucleotide metabolic process	18	1
multidimensional cell growth	5	1
purine nucleotide metabolic process	19	1
maintenance of meristem identity	3	1
RNA polyadenylation	2	1
lipid biosynthetic process	41	1
basipetal auxin transport	2	1
regulation of protein serine/threonine kinase activity	4	1
response to jasmonic acid stimulus	15	1
regulation of meristem development	10	1
protein N-linked glycosylation	8	1
cation homeostasis	10	1
amine catabolic process	4	1
cellular biogenic amine catabolic process	4	1
regulation of reactive oxygen species metabolic process	5	1
plant-type cell wall biogenesis	8	1
floral organ morphogenesis	7	1
post-embryonic organ morphogenesis	7	1
chlorophyll biosynthetic process	5	1
cellular developmental process	42	1
sodium ion transmembrane transport	2	1
regulation of development, heterochronic	2	1
cell wall pectin metabolic process	2	1
polyamine metabolic process	3	1
photosystem II repair	2	1
protein repair	2	1
male gamete generation	2	1
establishment of localization	109	1
cellular biogenic amine metabolic process	6	1
developmental process	119	1
ATP biosynthetic process	4	1
organ formation	7	1
microsporogenesis	3	1
stem cell maintenance	3	1
cellular ion homeostasis	8	1
cellular amine metabolic process	6	1
hydrogen transport	3	1
proton transport	3	1
glycoside biosynthetic process	9	1
flower development	22	1
negative regulation of nucleobase-containing compound metabolic process	16	1
carpel development	8	1
regulation of carbohydrate metabolic process	2	1
regulation of transport	8	1
negative regulation of nitrogen compound metabolic process	16	1
DNA metabolic process	31	1
cell wall biogenesis	13	1
energy coupled proton transport, down electrochemical gradient	2	1
ATP synthesis coupled proton transport	2	1
oligosaccharide metabolic process	12	1
lipid metabolic process	58	1
sodium ion transport	3	1
cellular modified amino acid biosynthetic process	3	1
stem cell development	3	1
drug transmembrane transport	4	1
purine nucleoside triphosphate biosynthetic process	4	1
purine ribonucleoside triphosphate biosynthetic process	4	1
ethylene mediated signaling pathway	4	1
drug transport	4	1
wax biosynthetic process	2	1
para-aminobenzoic acid metabolic process	2	1
response to drug	4	1
plant-type spore development	3	1
cell wall polysaccharide biosynthetic process	7	1
ribonucleoside triphosphate biosynthetic process	4	1
stem cell differentiation	3	1
cellular chemical homeostasis	8	1
regulation of secondary metabolite biosynthetic process	4	1
response to brassinosteroid stimulus	5	1
cell wall macromolecule biosynthetic process	7	1
cellular component macromolecule biosynthetic process	7	1
wax metabolic process	2	1
response to zinc ion	3	1
floral organ formation	6	1
gynoecium development	8	1
nucleoside triphosphate biosynthetic process	4	1
pyrimidine-containing compound biosynthetic process	6	1
negative regulation of transcription, DNA-dependent	15	1
negative regulation of RNA metabolic process	15	1
regulation of macromolecule biosynthetic process	55	1
regulation of cellular macromolecule biosynthetic process	55	1
meristem development	18	1
cellular carbohydrate metabolic process	28	1
regulation of cellular response to stress	10	1
leaf morphogenesis	8	1
cellular response to auxin stimulus	5	1
pollen development	10	1
ribonucleotide biosynthetic process	9	1
MAPK cascade	9	1
developmental growth involved in morphogenesis	15	1
cytokinin mediated signaling pathway	2	1
cellular response to cytokinin stimulus	2	1
cell wall polysaccharide metabolic process	8	1
nucleosome assembly	2	1
nucleosome organization	2	1
cell differentiation	33	1
covalent chromatin modification	17	1
nitrogen compound transport	5	1
regulation of cellular biosynthetic process	58	1
root hair elongation	7	1
negative regulation of gene expression	21	1
lipid phosphorylation	2	1
phosphatidylinositol phosphorylation	2	1
response to hormone stimulus	46	1
regulation of response to biotic stimulus	3	1
regulation of biosynthetic process	58	1
response to wounding	11	1
response to carbohydrate stimulus	22	1
cellular nitrogen compound catabolic process	17	1
heterocycle catabolic process	17	1
detection of stimulus	5	1
response to endogenous stimulus	46	1
phenylpropanoid biosynthetic process	6	1
cellular response to ethylene stimulus	4	1
multicellular organismal development	109	1
glycine catabolic process	2	1
pyrimidine-containing compound metabolic process	6	1
pyrimidine ribonucleotide biosynthetic process	5	1
pectin metabolic process	2	1
organophosphate catabolic process	2	1
cell development	22	1
negative regulation of macromolecule metabolic process	23	1
purine-containing compound metabolic process	19	1
negative regulation of defense response	7	1
serine family amino acid catabolic process	2	1
sepal morphogenesis	2	1
sepal formation	2	1
pyrimidine ribonucleotide metabolic process	5	1
regulation of gene expression, epigenetic	18	1
two-component signal transduction system (phosphorelay)	5	1
carbohydrate derivative biosynthetic process	26	1
abscission	2	1
pigment biosynthetic process	10	1
regulation of nucleobase-containing compound metabolic process	54	1
glucuronoxylan metabolic process	6	1
xylan biosynthetic process	6	1
regulation of multi-organism process	3	1
regulation of meristem growth	7	1
nucleobase-containing small molecule metabolic process	34	1
postreplication repair	2	1
sepal development	2	1
flower calyx development	2	1
polysaccharide metabolic process	28	1
response to chemical stimulus	113	1
aromatic amino acid family metabolic process	7	1
localization	111	1
negative regulation of macromolecule biosynthetic process	15	1
negative regulation of cellular macromolecule biosynthetic process	15	1
RNA 3'-end processing	2	1
phytosteroid metabolic process	4	1
brassinosteroid metabolic process	4	1
response to superoxide	2	1
response to oxygen radical	2	1
regulation of plant-type hypersensitive response	9	1
regulation of ion transport	6	1
histone modification	14	1
intracellular protein kinase cascade	9	1
karyogamy	3	1
nucleus organization	4	1
response to biotic stimulus	44	1
response to insect	2	1
secondary metabolic process	20	1
jasmonic acid mediated signaling pathway	7	1
cellular response to jasmonic acid stimulus	7	1
potassium ion transport	3	1
negative regulation of cellular biosynthetic process	15	1
basic amino acid transport	2	1
regulation of protein dephosphorylation	3	1
galactose metabolic process	2	1
negative regulation of biosynthetic process	15	1
DNA endoreduplication	3	1
cell growth	19	1
regulation of localization	8	1
regulation of cell differentiation	5	1
negative regulation of flower development	2	1
inflorescence development	2	1
organelle fusion	3	1
cellular response to hormone stimulus	22	1
hormone-mediated signaling pathway	21	1
cellular response to endogenous stimulus	22	1
regulation of innate immune response	10	1
developmental cell growth	11	1
regulation of gene expression	58	1
DNA-dependent transcription, elongation	2	1
protein-DNA complex assembly	2	1
protein-DNA complex subunit organization	2	1
regulation of immune response	10	1
response to stimulus	192	1
negative regulation of reproductive process	2	1
auxin mediated signaling pathway	4	1
negative regulation of metabolic process	23	1
regulation of immune system process	10	1
chromatin modification	17	1
endocytosis	2	1
negative regulation of cellular metabolic process	17	1
double-strand break repair via homologous recombination	3	1
recombinational repair	3	1
regulation of phosphate metabolic process	9	1
developmental growth	15	1
divalent inorganic cation homeostasis	3	1
regulation of dephosphorylation	3	1
regulation of phosphorus metabolic process	9	1
regulation of nitrogen compound metabolic process	54	1
meristem maintenance	10	1
regulation of macromolecule metabolic process	66	1
response to UV	7	1
one-carbon metabolic process	2	1
negative regulation of programmed cell death	5	1
tissue development	33	1
flavonoid biosynthetic process	3	1
xylan metabolic process	6	1
negative regulation of developmental process	5	1
macromolecule biosynthetic process	70	1
ovule development	5	1
response to chitin	8	1
purine nucleotide biosynthetic process	5	1
ovule-producing ovary development	5	1
cellular carbohydrate catabolic process	2	1
nucleoside phosphate metabolic process	31	1
nucleotide metabolic process	31	1
pyrimidine nucleotide biosynthetic process	5	1
chromatin assembly	2	1
auxin transport	4	1
cellular cation homeostasis	6	1
small molecule metabolic process	93	1
hemicellulose metabolic process	6	1
protein targeting to membrane	9	1
abscisic acid mediated signaling pathway	6	1
proline transport	2	1
hormone transport	4	1
pyrimidine nucleotide metabolic process	5	1
gametophyte development	15	1
divalent inorganic cation transport	7	1
negative regulation of cell death	5	1
secondary metabolite biosynthetic process	11	1
regulation of secondary metabolic process	4	1
glycine metabolic process	2	1
callose deposition in cell wall	2	1
negative regulation of post-embryonic development	3	1
photosynthesis, light harvesting	2	1
aromatic amino acid family biosynthetic process	3	1
cell maturation	11	1
trichoblast maturation	11	1
root hair cell differentiation	11	1
purine ribonucleotide biosynthetic process	4	1
regulation of multicellular organismal development	24	1
unidimensional cell growth	10	1
response to stress	108	1
regulation of multicellular organismal process	24	1
unsaturated fatty acid biosynthetic process	2	1
response to xenobiotic stimulus	2	1
glycoside metabolic process	9	1
cellular amino acid catabolic process	5	1
S-glycoside biosynthetic process	6	1
glycosinolate biosynthetic process	6	1
glucosinolate biosynthetic process	6	1
unsaturated fatty acid metabolic process	2	1
chromatin organization	19	1
organ morphogenesis	15	1
fatty acid metabolic process	18	1
regulation of phosphorylation	6	1
trichoblast differentiation	11	1
DNA packaging	2	1
cell wall thickening	2	1
plant-type cell wall modification	3	1
nucleobase-containing compound biosynthetic process	12	1
positive regulation of flower development	2	1
positive regulation of flavonoid biosynthetic process	2	1
red or far-red light signaling pathway	2	1
cellular response to red or far red light	2	1
positive regulation of reproductive process	2	1
phospholipid metabolic process	17	1
nucleotide biosynthetic process	11	1
multicellular organismal process	110	1
response to cadmium ion	17	1
response to cyclopentenone	2	1
response to organic cyclic compound	2	1
response to salicylic acid stimulus	10	1
positive regulation of secondary metabolite biosynthetic process	2	1
growth	19	1
brassinosteroid mediated signaling pathway	2	1
cellular response to brassinosteroid stimulus	2	1
root epidermal cell differentiation	11	1
steroid hormone mediated signaling pathway	2	1
response to steroid hormone stimulus	2	1
cellular response to steroid hormone stimulus	2	1
phytosteroid biosynthetic process	3	1
brassinosteroid biosynthetic process	3	1
regulation of cell division	2	1
regulation of transcription, DNA-dependent	45	1
leaf development	12	1
iron-sulfur cluster assembly	3	1
metallo-sulfur cluster assembly	3	1
callose localization	3	1
cellular response to abscisic acid stimulus	6	1
developmental maturation	11	1
regulation of RNA biosynthetic process	45	1
polysaccharide localization	3	1
seed germination	5	1
endoplasmic reticulum unfolded protein response	5	1
regulation of primary metabolic process	64	1
cellular polysaccharide metabolic process	21	1
response to metal ion	20	1
anatomical structure morphogenesis	47	1
peptidyl-proline modification	2	1
response to unfolded protein	5	1
cellular response to unfolded protein	5	1
cellular response to topologically incorrect protein	5	1
sexual reproduction	6	1
cell tip growth	7	1
gamete generation	5	1
cellular macromolecule biosynthetic process	65	1
tube development	6	1
pollen tube development	6	1
regulation of programmed cell death	9	1
carbohydrate biosynthetic process	28	1
negative regulation of cellular process	23	1
auxin polar transport	3	1
purine-containing compound biosynthetic process	5	1
salicylic acid mediated signaling pathway	7	1
cellular response to salicylic acid stimulus	7	1
regulation of phenylpropanoid metabolic process	3	1
response to oxidative stress	14	1
porphyrin-containing compound biosynthetic process	5	1
regulation of RNA metabolic process	45	1
isopentenyl diphosphate biosynthetic process, mevalonate-independent pathway	8	1
glyceraldehyde-3-phosphate metabolic process	8	1
pigment metabolic process	11	1
glycolysis	5	1
isopentenyl diphosphate biosynthetic process	8	1
isopentenyl diphosphate metabolic process	8	1
response to far red light	3	1
organophosphate metabolic process	19	1
regulation of protein modification process	8	1
positive regulation of transcription, DNA-dependent	12	1
chlorophyll metabolic process	6	1
phosphatidylglycerol metabolic process	2	1
pollination	8	1
regulation of developmental growth	8	1
tetrapyrrole biosynthetic process	5	1
positive regulation of gene expression	12	1
positive regulation of RNA metabolic process	12	1
leaf senescence	2	1
nucleobase-containing compound transport	6	1
divalent metal ion transport	6	1
pyruvate metabolic process	8	1
regulation of cell death	9	1
negative regulation of catalytic activity	3	1
ER-nucleus signaling pathway	5	1
response to other organism	40	1
nucleic acid phosphodiester bond hydrolysis	4	1
acetyl-CoA metabolic process	3	1
seedling development	5	1
regulation of cellular metabolic process	66	1
positive regulation of nucleobase-containing compound metabolic process	12	1
megagametogenesis	5	1
Golgi vesicle transport	13	1
response to osmotic stress	23	1
regulation of biological quality	36	1
positive regulation of nitrogen compound metabolic process	12	1
glucan metabolic process	17	1
regulation of kinase activity	5	1
regulation of protein kinase activity	5	1
gluconeogenesis	4	1
cell wall modification	6	1
root morphogenesis	12	1
regulation of protein phosphorylation	5	1
anaphase	3	1
regulation of transferase activity	5	1
regulation of flavonoid biosynthetic process	2	1
hexose biosynthetic process	4	1
epidermal cell differentiation	14	1
lipid transport	3	1
epidermis development	14	1
amine metabolic process	6	1
defense response, incompatible interaction	11	1
response to inorganic substance	30	1
S-glycoside metabolic process	6	1
glycosinolate metabolic process	6	1
glucosinolate metabolic process	6	1
macromolecule methylation	15	1
regulation of hormone levels	12	1
systemic acquired resistance	8	1
positive regulation of post-embryonic development	2	1
negative regulation of molecular function	3	1
gene silencing	13	1
water-soluble vitamin metabolic process	2	1
water-soluble vitamin biosynthetic process	2	1
embryonic meristem development	2	1
post-embryonic root development	3	1
indole-containing compound biosynthetic process	2	1
negative regulation of response to stimulus	7	1
jasmonic acid metabolic process	3	1
cellular nitrogen compound biosynthetic process	22	1
double-strand break repair	3	1
cellular lipid metabolic process	42	1
regulation of growth	8	1
multi-organism process	48	1
organelle fission	4	1
phyllome development	12	1
regulation of developmental process	25	1
embryo sac development	6	1
regulation of metabolic process	76	1
cellular glucan metabolic process	14	1
pentose metabolic process	2	1
monosaccharide biosynthetic process	4	1
response to abiotic stimulus	78	1
chromatin assembly or disassembly	2	1
purine-containing compound transmembrane transport	2	1
vitamin metabolic process	3	1
biosynthetic process	140	1
regulation of flower development	10	1
terpenoid biosynthetic process	6	1
positive regulation of biosynthetic process	14	1
positive regulation of cellular biosynthetic process	14	1
defense response to fungus	7	1
embryo sac egg cell differentiation	3	1
shoot morphogenesis	11	1
polysaccharide biosynthetic process	19	1
female gamete generation	3	1
tetraterpenoid biosynthetic process	3	1
carotenoid biosynthetic process	3	1
positive regulation of developmental process	2	1
chromatin silencing	7	1
cellular membrane fusion	8	1
membrane fusion	8	1
response to ethylene stimulus	7	1
indole-containing compound metabolic process	2	1
positive regulation of macromolecule biosynthetic process	12	1
negative regulation of gene expression, epigenetic	7	1
salicylic acid biosynthetic process	3	1
programmed cell death	2	1
peptidyl-amino acid modification	4	1
salicylic acid metabolic process	3	1
cellular aromatic compound metabolic process	19	1
methylation-dependent chromatin silencing	3	1
serine family amino acid metabolic process	5	1
tetraterpenoid metabolic process	3	1
carotenoid metabolic process	3	1
vitamin biosynthetic process	2	1
heterocycle biosynthetic process	18	1
oxylipin metabolic process	3	1
cellular component biogenesis at cellular level	17	1
isoprenoid biosynthetic process	12	1
response to salt stress	19	1
cellulose metabolic process	5	1
negative regulation of biological process	32	1
response to bacterium	12	1
electron transport chain	3	1
cellular response to radiation	2	1
cellular response to light stimulus	2	1
chromosome organization	21	1
terpenoid metabolic process	6	1
proteasomal protein catabolic process	5	1
proteasomal ubiquitin-dependent protein catabolic process	3	1
nucleoside metabolic process	5	1
response to red light	2	1
regulation of reproductive process	10	1
jasmonic acid biosynthetic process	2	1
response to fungus	10	1
toxin metabolic process	3	1
toxin catabolic process	3	1
glycerophospholipid metabolic process	6	1
nuclear division	2	1
cellular carbohydrate biosynthetic process	17	1
regulation of response to stress	11	1
pollen tube growth	3	1
cellular aldehyde metabolic process	10	1
monocarboxylic acid metabolic process	32	1
response to gibberellin stimulus	2	1
lateral root development	2	1
disaccharide metabolic process	6	1
cellular biosynthetic process	127	1
isoprenoid metabolic process	12	1
cell morphogenesis	14	1
small molecule catabolic process	10	1
regulation of post-embryonic development	12	1
cellular process involved in reproduction	15	1
cellular response to stress	29	1
hexose metabolic process	15	1
regionalization	5	1
porphyrin-containing compound metabolic process	6	1
cysteine biosynthetic process	3	1
aromatic compound biosynthetic process	12	1
tetrapyrrole metabolic process	6	1
regulation of defense response	10	1
cell death	3	1
death	3	1
cysteine metabolic process	3	1
photosynthesis	9	1
glycerolipid metabolic process	6	1
response to cold	13	1
oxylipin biosynthetic process	2	1
sister chromatid cohesion	3	1
sulfur compound metabolic process	14	1
monosaccharide metabolic process	16	1
response to organic substance	65	1
cellular component morphogenesis	14	1
hormone biosynthetic process	4	1
heterocycle metabolic process	38	1
cellulose biosynthetic process	3	1
regulation of anatomical structure morphogenesis	2	1
organic acid biosynthetic process	26	1
carboxylic acid biosynthetic process	26	1
meiotic cell cycle	6	1
stomatal complex development	4	1
pentose-phosphate shunt	4	1
multicellular organismal reproductive process	7	1
DNA recombination	6	1
NADPH regeneration	4	1
cellular response to abiotic stimulus	2	1
cellular response to chemical stimulus	33	1
chromatin silencing by small RNA	2	1
positive regulation of cellular metabolic process	15	1
serine family amino acid biosynthetic process	3	1
positive regulation of metabolic process	15	1
NADP metabolic process	4	1
shoot development	15	1
N-terminal protein lipidation	2	1
N-terminal protein myristoylation	2	1
protein myristoylation	2	1
shoot system development	15	1
positive regulation of macromolecule metabolic process	13	1
phospholipid biosynthetic process	10	1
sulfur compound biosynthetic process	11	1
protein glycosylation	8	1
glycoprotein biosynthetic process	8	1
macromolecule glycosylation	8	1
regulation of cellular protein metabolic process	8	1
N-terminal protein amino acid modification	2	1
regulation of cell proliferation	2	1
nicotinamide nucleotide metabolic process	4	1
translation	21	1
cellular polysaccharide biosynthetic process	14	1
glycoprotein metabolic process	8	1
meristem initiation	3	1
pyridine nucleotide metabolic process	4	1
pyridine-containing compound metabolic process	4	1
posttranscriptional gene silencing	5	1
lactate metabolic process	2	1
methylglyoxal catabolic process to D-lactate	2	1
cellular response to organic substance	28	1
methylglyoxal metabolic process	2	1
methylglyoxal catabolic process	2	1
Golgi organization	2	1
defense response to bacterium	7	1
glycosylation	8	1
aldehyde catabolic process	2	1
multicellular organism reproduction	7	1
response to endoplasmic reticulum stress	5	1
vesicle-mediated transport	15	1
regulation of protein metabolic process	8	1
M phase	7	1
oxidoreduction coenzyme metabolic process	5	1
glucose catabolic process	9	1
hormone metabolic process	5	1
hexose catabolic process	9	1
monosaccharide catabolic process	9	1
regulation of molecular function	11	1
carboxylic acid metabolic process	49	1
oxoacid metabolic process	49	1
response to abscisic acid stimulus	12	1
intracellular signal transduction	11	1
organic acid metabolic process	49	1
proteolysis	19	1
methylation	16	1
carbohydrate catabolic process	11	1
response to reactive oxygen species	5	1
chromosome segregation	3	1
cellular amino acid metabolic process	19	1
response to light intensity	4	1
post-embryonic morphogenesis	9	1
organic acid catabolic process	8	1
carboxylic acid catabolic process	8	1
glucose metabolic process	11	1
mRNA modification	2	1
cellular ketone metabolic process	49	1
starch biosynthetic process	4	1
response to topologically incorrect protein	6	1
protein lipidation	2	1
lipoprotein metabolic process	2	1
lipoprotein biosynthetic process	2	1
small molecule biosynthetic process	26	1
response to red or far red light	8	1
gravitropism	3	1
embryo development	14	1
generation of precursor metabolites and energy	12	1
cellular lipid catabolic process	5	1
mitochondrial transport	2	1
post-embryonic development	50	1
DNA repair	6	1
response to DNA damage stimulus	7	1
dephosphorylation	2	1
defense response	26	1
lipid localization	3	1
sulfur amino acid metabolic process	5	1
photosynthesis, light reaction	5	1
maltose metabolic process	3	1
developmental process involved in reproduction	45	1
phosphatidylinositol metabolic process	2	1
anatomical structure arrangement	4	1
trichome morphogenesis	3	1
tropism	3	1
response to gravity	3	1
seed maturation	2	1
response to temperature stimulus	17	1
proteasome assembly	2	1
response to misfolded protein	2	1
RNA biosynthetic process	6	1
cellular amino acid biosynthetic process	10	1
photosystem II assembly	2	1
trichome differentiation	3	1
innate immune response	12	1
lipid catabolic process	5	1
immune response	12	1
cell morphogenesis involved in differentiation	6	1
meiosis	3	1
response to heat	3	1
M phase of meiotic cell cycle	3	1
protein targeting	17	1
protein folding	4	1
aspartate family amino acid metabolic process	2	1
cellular membrane organization	11	1
cofactor biosynthetic process	5	1
membrane organization	11	1
cytokinesis by cell plate formation	3	1
hyperosmotic response	2	1
reproductive structure development	36	1
cell cycle cytokinesis	3	1
plastid organization	8	1
response to high light intensity	2	1
rRNA processing	3	1
regulation of cellular process	107	1
gene silencing by RNA	6	1
RNA interference	3	1
cell division	7	1
protein acylation	2	1
rRNA metabolic process	3	1
starch metabolic process	4	1
seed development	13	1
coenzyme biosynthetic process	2	1
glycerophospholipid biosynthetic process	2	1
pattern specification process	5	1
lipid modification	4	1
regulation of catalytic activity	8	1
glucan biosynthetic process	7	1
embryo development ending in seed dormancy	10	1
production of siRNA involved in RNA interference	2	1
protein autophosphorylation	2	1
cell communication	47	1
chloroplast organization	4	1
photoperiodism	2	1
mRNA processing	3	1
ribosome biogenesis	4	1
establishment of localization in cell	33	1
response to light stimulus	25	1
fruit development	13	1
regulation of cellular component size	2	1
regulation of anatomical structure size	2	1
immune system process	13	1
ribonucleoprotein complex biogenesis	4	1
ribonucleoside metabolic process	2	1
glycerolipid biosynthetic process	2	1
meristem structural organization	3	1
biological regulation	141	1
cytokinesis	3	1
mitotic cell cycle	2	1
regulation of biological process	128	1
posttranscriptional gene silencing by RNA	3	1
cell cycle phase	7	1
fatty acid catabolic process	3	1
monocarboxylic acid catabolic process	3	1
intracellular transport	28	1
actin cytoskeleton organization	2	1
coenzyme metabolic process	8	1
dsRNA fragmentation	2	1
response to hydrogen peroxide	2	1
response to dsRNA	2	1
production of small RNA involved in gene silencing by RNA	2	1
cellular response to dsRNA	2	1
sulfur amino acid biosynthetic process	3	1
establishment of protein localization to organelle	7	1
cell cycle	16	1
oxidation-reduction process	41	1
response to radiation	26	1
ncRNA processing	4	1
cofactor metabolic process	12	1
regulation of response to stimulus	11	1
fatty acid beta-oxidation	2	1
plastid membrane organization	2	1
thylakoid membrane organization	2	1
fatty acid oxidation	2	1
cellular component biogenesis	25	1
posttranscriptional regulation of gene expression	5	1
intracellular protein transport	17	1
lipid oxidation	2	1
transcription, DNA-dependent	4	1
reproductive process	48	1
reproduction	48	1
cellular localization	33	1
cellular response to stimulus	62	1
cellular protein localization	17	1
cellular component organization or biogenesis at cellular level	75	1
actin filament-based process	2	1
signal transduction	33	1
protein transport	18	1
establishment of protein localization	18	1
cellular macromolecule localization	17	1
protein localization to organelle	8	1
protein catabolic process	6	1
proteolysis involved in cellular protein catabolic process	5	1
cellular macromolecular complex assembly	6	1
cellular component organization or biogenesis	90	1
catabolic process	50	1
positive regulation of cellular process	17	1
protein localization	18	1
cellular macromolecular complex subunit organization	6	1
cellular protein catabolic process	5	1
positive regulation of catalytic activity	2	1
positive regulation of molecular function	2	1
RNA modification	3	1
ubiquitin-dependent protein catabolic process	3	1
macromolecule localization	24	1
macromolecular complex assembly	6	1
nucleobase-containing compound metabolic process	76	1
cell cycle process	11	1
modification-dependent protein catabolic process	3	1
modification-dependent macromolecule catabolic process	3	1
positive regulation of biological process	19	1
macromolecular complex subunit organization	6	1
signaling	33	1
cellular protein complex assembly	4	1
cellular nitrogen compound metabolic process	86	1
regulation of organelle organization	2	1
cellular component assembly at cellular level	9	1
primary metabolic process	234	1
cellular component organization	76	1
cellular catabolic process	33	1
ncRNA metabolic process	4	1
protein complex assembly	4	1
protein complex biogenesis	4	1
mRNA metabolic process	6	1
cellular component assembly	9	1
protein complex subunit organization	4	1
nitrogen compound metabolic process	86	1
protein import	2	1
nucleic acid metabolic process	49	1
cytoskeleton organization	4	1
regulation of cellular component organization	2	1
cellular macromolecule catabolic process	6	1
organelle organization	40	1
vegetative to reproductive phase transition of meristem	3	1
macromolecule catabolic process	7	1
cellular component organization at cellular level	45	1
phosphate-containing compound metabolic process	31	1
phosphorus metabolic process	31	1
gene expression	34	1
protein phosphorylation	11	1
metabolic process	288	1
RNA processing	10	1
protein metabolic process	78	1
phosphorylation	19	1
macromolecule metabolic process	137	1
cellular protein modification process	39	1
protein modification process	39	1
cellular metabolic process	221	1
RNA metabolic process	19	1
cellular protein metabolic process	63	1
macromolecule modification	43	1
cellular process	303	1
cellular macromolecule metabolic process	117	1

## Sheet: Sheet2
Cellular Component
Class	Numbers of DEG	P-value
replisome	4	0.00024
nuclear replication fork	4	0.00024
nuclear replisome	4	0.00024
cell wall	37	0.00047
extracellular region	55	0.00122
external encapsulating structure	37	0.00147
plant-type cell wall	21	0.00161
replication fork	4	0.0092
MCM complex	2	0.01289
protein-DNA complex	6	0.10175
apoplast	18	0.22773
central vacuole	2	0.3474
glycerol-3-phosphate dehydrogenase complex	2	1
plant-type vacuole membrane	6	1
nuclear chromosome part	4	1
mRNA cleavage factor complex	2	1
apical plasma membrane	2	1
nuclear chromosome	5	1
large ribosomal subunit	7	1
chromosomal part	7	1
plant-type vacuole	7	1
chloroplast envelope	27	1
proton-transporting ATP synthase complex, catalytic core F(1)	2	1
cell periphery	119	1
plastid envelope	27	1
pollen tube	2	1
apical part of cell	2	1
cytosolic large ribosomal subunit	5	1
intrinsic to mitochondrial outer membrane	2	1
integral to mitochondrial outer membrane	2	1
integral to mitochondrial membrane	2	1
ribosomal subunit	8	1
cell projection	2	1
nucleoid	3	1
proton-transporting two-sector ATPase complex, catalytic domain	2	1
proton-transporting two-sector ATPase complex	3	1
chromosome	8	1
proton-transporting ATP synthase complex	2	1
cytosolic part	9	1
plastid nucleoid	2	1
vacuole	31	1
cytosolic ribosome	8	1
nuclear lumen	22	1
ribosome	12	1
nuclear body	4	1
cytoplasmic membrane-bounded vesicle	29	1
cytoplasmic vesicle	29	1
membrane-bounded vesicle	29	1
vesicle	29	1
nucleoplasm part	8	1
nucleosome	2	1
organelle lumen	23	1
intracellular organelle lumen	23	1
membrane-enclosed lumen	23	1
vacuolar membrane	16	1
nucleoplasm	8	1
vacuolar part	16	1
integral to plasma membrane	2	1
photosystem	2	1
ribonucleoprotein complex	14	1
nuclear speck	2	1
thylakoid	16	1
plasma membrane part	7	1
organelle envelope	31	1
small ribosomal subunit	2	1
plastid stroma	20	1
nucleolus	12	1
envelope	31	1
intrinsic to membrane	48	1
thylakoid membrane	10	1
plastid part	39	1
integral to membrane	44	1
non-membrane-bounded organelle	29	1
intracellular non-membrane-bounded organelle	29	1
mitochondrial outer membrane	2	1
intrinsic to organelle membrane	3	1
photosynthetic membrane	10	1
chromatin	2	1
intrinsic to plasma membrane	3	1
integral to organelle membrane	2	1
anchored to membrane	3	1
nuclear part	22	1
chloroplast part	37	1
heterotrimeric G-protein complex	2	1
extrinsic to membrane	3	1
extrinsic to plasma membrane	2	1
extrinsic to internal side of plasma membrane	2	1
chloroplast stroma	18	1
internal side of plasma membrane	2	1
thylakoid part	10	1
chloroplast thylakoid membrane	8	1
plastid thylakoid membrane	8	1
Golgi apparatus	24	1
membrane part	56	1
trans-Golgi network	7	1
organelle outer membrane	2	1
outer membrane	2	1
endosome	8	1
mitochondrial membrane	5	1
chloroplast thylakoid	9	1
plastid thylakoid	9	1
plasma membrane	83	1
mitochondrial membrane part	2	1
organelle subcompartment	9	1
mitochondrial part	6	1
intracellular organelle part	84	1
organelle part	84	1
mitochondrial envelope	5	1
nucleus	130	1
macromolecular complex	40	1
mitochondrial inner membrane	3	1
organelle membrane	24	1
cell junction	15	1
plastid	103	1
membrane	150	1
organelle inner membrane	4	1
cullin-RING ubiquitin ligase complex	2	1
plasmodesma	14	1
symplast	14	1
cell-cell junction	14	1
chloroplast	83	1
ubiquitin ligase complex	2	1
protein complex	23	1
cell	401	1
cell part	401	1
mitochondrion	53	1
cytoplasmic part	229	1
intracellular membrane-bounded organelle	303	1
membrane-bounded organelle	303	1
endoplasmic reticulum	6	1
endomembrane system	2	1
intracellular organelle	304	1
organelle	304	1
cytosol	32	1
cytoplasm	257	1
intracellular part	342	1
intracellular	345	1

## Sheet: Sheet3
Molecular Function
Gene Ontology term	Numbers of DEG	P-value
alpha-mannosidase activity	8	0.0009
mannosyl-oligosaccharide 1,2-alpha-mannosidase activity	6	0.00115
xyloglucan:xyloglucosyl transferase activity	7	0.00137
mannosyl-oligosaccharide mannosidase activity	6	0.00159
mannosidase activity	8	0.00173
oxidoreductase activity, acting on paired donors, with incorporation or reduction of molecular oxygen	25	0.00218
beta-glucuronidase activity	4	0.01113
biotin binding	3	0.0157
acetyl-CoA carboxylase activity	4	0.02206
glycerophosphoinositol glycerophosphodiesterase activity	2	0.04084
monooxygenase activity	16	0.11655
catechol oxidase activity	2	0.1216
polygalacturonase inhibitor activity	2	0.1216
hydrolase activity, hydrolyzing O-glycosyl compounds	25	0.18711
inositol oxygenase activity	3	0.19072
serine-type carboxypeptidase activity	6	0.29231
hydrolase activity, acting on glycosyl bonds	26	0.31717
arsenate reductase (glutaredoxin) activity	3	0.33345
oxidoreductase activity, acting on phosphorus or arsenic in donors	3	0.33345
oxidoreductase activity, acting on phosphorus or arsenic in donors, disulfide as acceptor	3	0.33345
(E)-beta-ocimene synthase activity	3	0.39263
translation repressor activity, nucleic acid binding	2	0.39923
translation regulator activity, nucleic acid binding	2	0.39923
arsenate reductase activity	3	0.52986
CoA carboxylase activity	4	0.54185
ligase activity, forming carbon-carbon bonds	4	0.54185
DNA-dependent ATPase activity	7	0.59362
transferase activity, transferring hexosyl groups	26	0.65775
serine-type exopeptidase activity	6	0.66478
myrcene synthase activity	3	0.78616
serine-type peptidase activity	14	0.80891
serine hydrolase activity	14	0.80891
high affinity secondary active ammonium transmembrane transporter activity	2	0.82578
DNA primase activity	2	1
transferase activity, transferring glycosyl groups	34	1
ribonuclease T2 activity	2	1
UDP-glycosyltransferase activity	18	1
monocarboxylic acid binding	3	1
transmembrane transporter activity	52	1
ammonium transmembrane transporter activity	2	1
glycerophosphodiester phosphodiesterase activity	2	1
transporter activity	62	1
substrate-specific transmembrane transporter activity	45	1
carboxypeptidase activity	6	1
anion transmembrane transporter activity	15	1
anion transmembrane-transporting ATPase activity	8	1
organic cation transmembrane transporter activity	2	1
anthranilate N-benzoyltransferase activity	2	1
active transmembrane transporter activity	35	1
glycerol-3-phosphate dehydrogenase [NAD+] activity	2	1
endoribonuclease activity, producing 3'-phosphomonoesters	2	1
endonuclease activity, active with either ribo- or deoxyribonucleic acids and producing 3'-phosphomonoesters	2	1
oxidoreductase activity, acting on paired donors, with incorporation or reduction of molecular oxygen, 2-oxoglutarate as one donor, and incorporation of one atom each of oxygen into both donors	7	1
transferase activity, transferring acyl groups	18	1
phosphate ion transmembrane transporter activity	4	1
heme transporter activity	3	1
heme-transporting ATPase activity	3	1
transferase activity, transferring acyl groups other than amino-acyl groups	15	1
polyamine transmembrane transporter activity	3	1
phosphate ion transmembrane-transporting ATPase activity	2	1
desacetoxyvindoline 4-hydroxylase activity	2	1
terpene synthase activity	3	1
ATPase activity, coupled	26	1
ATPase activity, coupled to transmembrane movement of substances	16	1
ATPase activity, coupled to movement of substances	16	1
protein disulfide oxidoreductase activity	6	1
phospholipase D activity	3	1
hydrolase activity, acting on acid anhydrides, catalyzing transmembrane movement of substances	16	1
amine transmembrane transporter activity	9	1
carbon-oxygen lyase activity, acting on phosphates	3	1
primary active transmembrane transporter activity	18	1
fatty acid synthase activity	4	1
fatty acid elongase activity	2	1
translation repressor activity	2	1
ribonucleoside binding	2	1
translation regulator activity	2	1
inorganic anion transmembrane transporter activity	9	1
lactoylglutathione lyase activity	2	1
ion transmembrane transporter activity	33	1
alpha,alpha-trehalose-phosphate synthase (UDP-forming) activity	3	1
nucleoside binding	2	1
glucokinase activity	2	1
procollagen-proline 4-dioxygenase activity	2	1
procollagen-proline dioxygenase activity	2	1
peptidyl-proline dioxygenase activity	2	1
peptidyl-proline 4-dioxygenase activity	2	1
carboxylic acid transmembrane transporter activity	9	1
nucleic acid binding transcription factor activity	24	1
sequence-specific DNA binding transcription factor activity	24	1
organic phosphonate transmembrane-transporting ATPase activity	5	1
organic phosphonate transmembrane transporter activity	5	1
organophosphate ester transmembrane transporter activity	5	1
glucuronosyltransferase activity	2	1
L-ascorbic acid binding	2	1
amino acid transmembrane transporter activity	7	1
ATPase activity, coupled to transmembrane movement of ions	11	1
substrate-specific transporter activity	45	1
trehalose-phosphatase activity	3	1
electron carrier activity	14	1
organic acid transmembrane transporter activity	9	1
substrate-specific channel activity	9	1
channel activity	9	1
passive transmembrane transporter activity	9	1
DNA-directed RNA polymerase activity	5	1
disulfide oxidoreductase activity	6	1
ATPase activity	28	1
sulfotransferase activity	2	1
fructokinase activity	2	1
1-phosphatidylinositol-4-phosphate 5-kinase activity	2	1
UDP-glucosyltransferase activity	9	1
neutral amino acid transmembrane transporter activity	2	1
P-P-bond-hydrolysis-driven transmembrane transporter activity	16	1
water transmembrane transporter activity	2	1
water channel activity	2	1
ion binding	91	1
cation binding	91	1
hexokinase activity	2	1
polyamine-transporting ATPase activity	2	1
mRNA binding	4	1
RNA polymerase activity	5	1
enzyme inhibitor activity	4	1
monovalent inorganic cation transmembrane transporter activity	11	1
oxidoreductase activity, acting on a sulfur group of donors	7	1
carbon-sulfur lyase activity	3	1
cofactor transporter activity	3	1
iron ion binding	15	1
nucleotide transmembrane transporter activity	2	1
hydrolase activity	116	1
serine-type endopeptidase activity	7	1
vitamin binding	9	1
nucleobase-containing compound transmembrane transporter activity	3	1
metal ion binding	85	1
basic amino acid transmembrane transporter activity	2	1
inorganic cation transmembrane transporter activity	15	1
flavonol synthase activity	2	1
oxidoreductase activity, acting on diphenols and related substances as donors, oxygen as acceptor	3	1
NAPE-specific phospholipase D activity	2	1
acidic amino acid transmembrane transporter activity	2	1
calcium ion binding	11	1
glucosyltransferase activity	9	1
voltage-gated potassium channel activity	3	1
tetrapyrrole binding	10	1
potassium channel activity	3	1
phosphatidylinositol phosphate kinase activity	2	1
translation elongation factor activity	3	1
cyclin-dependent protein kinase regulator activity	2	1
ion channel activity	7	1
phosphoric diester hydrolase activity	5	1
anion:cation symporter activity	2	1
dioxygenase activity	7	1
cyclin-dependent protein kinase activity	2	1
nitrate transmembrane transporter activity	2	1
oxidoreductase activity	66	1
heme binding	9	1
carbon-nitrogen ligase activity, with glutamine as amido-N-donor	2	1
organic acid:sodium symporter activity	2	1
hydrogen ion transporting ATP synthase activity, rotational mechanism	2	1
exopeptidase activity	6	1
voltage-gated cation channel activity	3	1
proton-transporting ATPase activity, rotational mechanism	2	1
protein homodimerization activity	6	1
solute:sodium symporter activity	2	1
sequence-specific DNA binding	9	1
xenobiotic-transporting ATPase activity	3	1
xenobiotic transporter activity	3	1
organic anion transmembrane transporter activity	5	1
carbohydrate phosphatase activity	3	1
DNA-directed DNA polymerase activity	2	1
oxidoreductase activity, acting on a sulfur group of donors, disulfide as acceptor	2	1
oxidoreductase activity, acting on paired donors, with incorporation or reduction of molecular oxygen, NADH or NADPH as one donor, and incorporation of one atom of oxygen	5	1
oxidoreductase activity, acting on diphenols and related substances as donors	3	1
lipase activity	6	1
voltage-gated ion channel activity	4	1
voltage-gated channel activity	4	1
sodium ion transmembrane transporter activity	3	1
carbon-oxygen lyase activity	6	1
endoribonuclease activity	3	1
carboxylic acid binding	5	1
phospholipase activity	4	1
cation channel activity	3	1
4 iron, 4 sulfur cluster binding	2	1
transferase activity, transferring sulfur-containing groups	2	1
identical protein binding	9	1
protein kinase regulator activity	2	1
drug transmembrane transporter activity	5	1
polygalacturonate 4-alpha-galacturonosyltransferase activity	2	1
unfolded protein binding	6	1
cation transmembrane transporter activity	18	1
kinase regulator activity	2	1
O-acyltransferase activity	3	1
lyase activity	14	1
DNA binding	39	1
DNA helicase activity	2	1
secondary active transmembrane transporter activity	12	1
DNA polymerase activity	2	1
peptidase activity, acting on L-amino acid peptides	18	1
structural constituent of ribosome	10	1
carbohydrate binding	7	1
hydrogen ion transmembrane transporter activity	5	1
magnesium ion binding	6	1
peptidase activity	20	1
carboxy-lyase activity	3	1
solute:cation symporter activity	5	1
nucleoside-triphosphatase activity	31	1
potassium ion transmembrane transporter activity	3	1
symporter activity	5	1
divalent inorganic cation transmembrane transporter activity	3	1
oxidoreductase activity, acting on the CH-NH2 group of donors	2	1
protein kinase binding	3	1
gated channel activity	4	1
pyrophosphatase activity	32	1
protein dimerization activity	8	1
carboxylesterase activity	3	1
heat shock protein binding	4	1
metal ion transmembrane transporter activity	8	1
hydrolase activity, acting on acid anhydrides, in phosphorus-containing anhydrides	32	1
kinase binding	3	1
microtubule-severing ATPase activity	2	1
hydrolase activity, acting on acid anhydrides	32	1
copper ion binding	6	1
carbohydrate kinase activity	2	1
oxidoreductase activity, acting on single donors with incorporation of molecular oxygen	3	1
organic cyclic compound binding	4	1
cysteine-type peptidase activity	3	1
protein heterodimerization activity	2	1
ribonuclease activity	3	1
carbon-carbon lyase activity	4	1
antioxidant activity	3	1
thiolester hydrolase activity	3	1
endonuclease activity	3	1
pyridoxal phosphate binding	4	1
vitamin B6 binding	4	1
beta-glucosidase activity	2	1
nucleotidyltransferase activity	7	1
NAD binding	2	1
transition metal ion transmembrane transporter activity	2	1
catalytic activity	285	1
enzyme regulator activity	7	1
peroxidase activity	2	1
oxidoreductase activity, acting on peroxide as acceptor	2	1
structural molecule activity	10	1
calmodulin binding	5	1
receptor activity	4	1
cation-transporting ATPase activity	2	1
transaminase activity	2	1
transferase activity, transferring nitrogenous groups	2	1
phospholipid binding	3	1
hydro-lyase activity	2	1
endopeptidase activity	7	1
glucosidase activity	2	1
transition metal ion binding	44	1
carboxylic ester hydrolase activity	5	1
sugar:hydrogen symporter activity	2	1
cation:sugar symporter activity	2	1
solute:hydrogen symporter activity	2	1
transferase activity, transferring alkyl or aryl (other than methyl) groups	2	1
helicase activity	5	1
iron-sulfur cluster binding	2	1
metal cluster binding	2	1
antiporter activity	3	1
enzyme binding	4	1
acetyltransferase activity	2	1
transmembrane signaling receptor activity	2	1
nuclease activity	4	1
sugar transmembrane transporter activity	2	1
lipid binding	3	1
translation factor activity, nucleic acid binding	3	1
non-membrane spanning protein tyrosine kinase activity	2	1
phosphoric ester hydrolase activity	11	1
carbohydrate transmembrane transporter activity	2	1
S-adenosylmethionine-dependent methyltransferase activity	2	1
transferase activity	105	1
protein serine/threonine phosphatase activity	2	1
signaling receptor activity	2	1
methyltransferase activity	6	1
nucleic acid binding	64	1
transferase activity, transferring one-carbon groups	6	1
ATP-dependent helicase activity	2	1
purine NTP-dependent helicase activity	2	1
hydrolase activity, acting on ester bonds	24	1
zinc ion binding	22	1
oxidoreductase activity, acting on CH-OH group of donors	4	1
cofactor binding	9	1
ligase activity	11	1
phosphoprotein phosphatase activity	3	1
2-alkenal reductase [NAD(P)] activity	5	1
oxidoreductase activity, acting on the CH-CH group of donors, NAD or NADP as acceptor	6	1
oxidoreductase activity, acting on the CH-OH group of donors, NAD or NADP as acceptor	3	1
ligase activity, forming carbon-nitrogen bonds	5	1
binding	257	1
phosphatase activity	6	1
ATP binding	50	1
isomerase activity	3	1
adenyl ribonucleotide binding	50	1
adenyl nucleotide binding	50	1
coenzyme binding	4	1
protein binding	54	1
RNA binding	14	1
oxidoreductase activity, acting on the CH-CH group of donors	6	1
signal transducer activity	4	1
molecular transducer activity	4	1
protein tyrosine kinase activity	3	1
purine ribonucleoside triphosphate binding	51	1
ribonucleotide binding	51	1
purine ribonucleotide binding	51	1
purine nucleotide binding	51	1
acid-amino acid ligase activity	2	1
small molecule binding	83	1
nucleotide binding	75	1
protein serine/threonine kinase activity	11	1
phosphotransferase activity, alcohol group as acceptor	21	1
protein kinase activity	16	1
transferase activity, transferring phosphorus-containing groups	32	1
kinase activity	22	1
