# Supplementary material for: Transcriptome, microRNA, and degradome analyses of the gene expression of Paulownia with phytoplamsa
Source: BMC Genomics. 2015 Nov 4;16:896. doi: 10.1186/s12864-015-2074-3 (PMC4634154; doi:10.1186/s12864-015-2074-3)
Supplement: Additional file 20: Table S20. — Targets of miRNA matched to DEGs. (XLSX 15.6 kb) [file 12864_2015_2074_MOESM20_ESM.xlsx]

## Sheet: Sheet1
Additional file 20:Table S20 Targets of miRNA matched to DEGs
miRNA	geneID(25131)	Gene Length	PIP vs. HP	PIP-60 vs. PIP	Nr-annotation																				GO-MolecularFunction	Go-CellularComponent
pau-miR156a/b/c/d/e/f/g	CL5307.Contig8_All	1464	Down	--	promoter-binding protein SPL9 [Vitis vinifera]																				-	-	-	--
	CL5307.Contig1_All	2678	Down	up	squamosa promoter binding protein-homologue 5 [Antirrhinum majus]
	CL5307.Contig3_All	1485	--	Up	promoter-binding protein SPL9 [Vitis vinifera]
	CL5307.Contig6_All	1599	--	Up	promoter-binding protein SPL9 [Vitis vinifera]
	CL5307.Contig7_All	1638	--	Up	promoter-binding protein SPL9 [Vitis vinifera]
pau-miR166a/b/c/d/e	CL3918.Contig4_All	4115		Up	homeobox-leucine zipper protein REVOLUTA-like (LOC100243208), mRNA
pau-miR169h/i	CL406.Contig4_All	1500	--	Up	YA4 [Antirrhinum majus]
pau-miR390	CL10438.Contig3_All	934	--	Up	--																				-
pau-miR396a	Unigene18005_All	710	--	Up
pau-miR397a/b	CL8963.Contig3_All	1853	up	--
	CL8963.Contig1_All	1213	--	Up	laccase, putative [Ricinus communis] >gi|223547926|gb|EEF49418.1| laccase, putative [Ricinus communis]																				GO:0005507//copper ion binding;GO:0052716//hydroquinone:oxygen oxidoreductase activity;GO:0008447//L-ascorbate oxidase activity	GO:0048046//apoplast	ko00053//Ascorbate and aldarate metabolism;ko01100//Metabolic pathways
	CL4735.Contig10_All	816	--	Up
	CL4735.Contig2_All	1531	--	Up	serine/threonine-protein kinase abkC-like [Brachypodium distachyon]																				-	-	--
pau-miR398a	CL7590.Contig3_All	2068	--	Up	predicted protein [Populus trichocarpa] >gi|222855112|gb|EEE92659.1| predicted protein [Populus trichocarpa]																				-	GO:0009507//chloroplast	ko01110//Biosynthesis of secondary metabolites;ko00330//Arginine and proline metabolism;ko01100//Metabolic pathways
	CL7590.Contig1_All	2143	--	Up	predicted protein [Populus trichocarpa] >gi|222855112|gb|EEE92659.1| predicted protein [Populus trichocarpa]																				-	GO:0009507//chloroplast	ko01110//Biosynthesis of secondary metabolites;ko00330//Arginine and proline metabolism;ko01100//Metabolic pathways
	CL7590.Contig2_All	2078	--	Up	predicted protein [Populus trichocarpa] >gi|222855112|gb|EEE92659.1| predicted protein [Populus trichocarpa]																				-	GO:0009507//chloroplast	ko01110//Biosynthesis of secondary metabolites;ko00330//Arginine and proline metabolism;ko01100//Metabolic pathways
	CL7369.Contig2_All	1733	--	Up	GMP synthase, putative [Ricinus communis] >gi|223527486|gb|EEF29614.1| GMP synthase, putative [Ricinus communis](putative glutamine amidotransferase YLR126C-like)																				GO:0016740//transferase activity	-	--
	CL4430.Contig1_All	2399	--	Up	PREDICTED: uncharacterized protein LOC100263330 [Vitis vinifera]																				-	GO:0005634//nucleus	--
	Unigene13126_All	847	--	Up	Cucumber peeling cupredoxin, putative [Ricinus communis] >gi|223533457|gb|EEF35205.1| Cucumber peeling cupredoxin, putative [Ricinus communis]																				-	-	--
pau-miR403	CL10062.Contig2_All	1007	--	Up	eukaryotic translation initiation factor 2c, putative [Ricinus communis] >gi|223540264|gb|EEF41836.1| eukaryotic translation initiation factor 2c, putative [Ricinus communis]																				GO:0035197//siRNA binding	GO:0005737//cytoplasm	--
pau-mR4	CL5910.Contig1_All	3625	--	Up	transcription initiation factor TFIID subunit 2-like [Glycine max]																				GO:0004177//aminopeptidase activity;GO:0008270//zinc ion binding;GO:0008237//metallopeptidase activity	GO:0009506//plasmodesma;GO:0005634//nucleus	ko03022//Basal transcription factors
pau-mR2	Unigene6160_All	3237	--	Up	disease resistance protein RGA3-like [Vitis vinifera]																				-	-	ko00240//Pyrimidine metabolism;ko00230//Purine metabolism;ko03020//RNA polymerase;ko04626//Plant-pathogen interaction;ko01100//Metabolic pathways		-	-	-	ko00240//Pyrimidine metabolism;ko00230//Purine metabolism;ko03020//RNA polymerase;ko04626//Plant-pathogen interaction;ko01100//Metabolic pathways
pau-miR159	CL1041.Contig12_All	2459	--	Up	auxin response factor 18 [Vitis vinifera]																									-	-	ko00240//Pyrimidine metabolism;ko00230//Purine metabolism;ko03020//RNA polymerase;ko04626//Plant-pathogen interaction;ko01100//Metabolic pathways
